# Supplementary material for: Genomic and transcriptomic analysis of the thermophilic lignocellulose-degrading fungus Thielavia terrestris LPH172
Source: Biotechnol Biofuels. 2021 Jun 3;14:131. doi: 10.1186/s13068-021-01975-1 (PMC8176577; doi:10.1186/s13068-021-01975-1)
Supplement: Supplementary file 3 — Additional file 3: The complete list of putative CAZy domains detected in T. terrestris LPH172 and other filamentous fungi. [file 13068_2021_1975_MOESM3_ESM.xlsx]

## Sheet: CAZy domains detailed
CAZy_family	Aspergillus oryzae RIB40	Gloeophyllum trabeum ATCC 11539	Myceliophthora thermophila ATCC 42464	Malbranchea cinnamomea FCH 10.5	Podospora anserina S mat+	Rhizomucor pusillus FCH 5.7	Rhizopus oryzae 99–880	Schizophyllum commune H4-8	Thielavia terrestris LPH172	Thielavia terrestis NRRL 8126
AA1	0	0	0	0	0	2	1	0	0	0
AA1_1	0	4	0	0	0	0	0	2	0	0
AA1_2	2	1	1	0	2	2	1	0	2	2
AA1_3	2	0	2	1	9	0	0	0	7	7
AA11	4	0	4	6	5	0	0	8	5	5
AA12	0	0	3	0	4	1	1	0	2	1
AA13	1	0	1	0	1	0	0	0	0	0
AA14	0	2	0	0	1	0	0	3	0	0
AA16	0	0	0	0	0	0	0	0	1	1
AA2	2	1	3	3	3	2	3	2	2	2
AA3	8	2	4	2	13	1	1	4	2	2
AA3_1	2	0	2	0	2	0	0	0	1	1
AA3_2	18	18	4	3	14	0	2	15	11	10
AA3_3	2	2	1	1	2	0	0	4	2	2
AA3_4	1	1	0	0	1	0	0	1	0	0
AA4	1	3	1	1	6	1	1	2	5	5
AA5	0	0	0	1	0	0	0	0	1	1
AA5_1	0	2	1	1	1	1	2	2	0	0
AA5_2	2	0	0	0	1	0	0	0	0	0
AA6	1	3	1	2	1	5	3	4	1	1
AA7	42	13	14	9	29	2	1	13	20	21
AA8	0	1	1	1	0	0	0	1	3	3
AA9	8	4	23	6	33	0	0	22	18	18
CBM1	0	0	2	0	4	0	0	0	5	5
CBM13	1	0	0	0	0	0	0	10	0	0
CBM19	1	0	0	0	0	0	1	0	0	0
CBM20	1	2	2	1	4	0	0	1	3	3
CBM21	1	2	1	1	1	2	5	3	1	1
CBM24	3	0	1	0	1	0	0	0	0	0
CBM35	1	1	1	0	1	0	0	1	0	0
CBM38	0	0	0	0	0	0	0	0	0	0
CBM42	1	0	0	0	0	0	0	0	1	1
CBM43	4	0	1	1	1	0	0	0	0	0
CBM5	0	1	0	0	0	0	1	0	0	0
CBM52	0	0	1	0	2	0	0	0	1	1
CBM6	0	0	0	0	1	0	0	0	0	0
CBM63	1	0	0	0	0	0	0	1	0	0
CBM67	4	0	0	2	0	0	0	0	0	0
CE1	5	3	6	2	14	1	1	11	3	2
CE12	4	0	2	0	1	0	0	2	1	1
CE14	0	0	0	0	0	0	0	1	0	0
CE15	0	1	2	1	3	0	0	2	2	2
CE16	3	5	2	0	2	5	5	9	2	2
CE2	0	1	1	0	1	0	1	0	1	1
CE3	3	0	3	0	8	0	0	0	5	5
CE4	4	5	4	5	7	12	19	7	5	5
CE5	5	0	3	5	7	0	0	1	3	3
CE6	0	0	0	0	0	1	1	0	0	0
CE8	6	2	2	0	1	4	3	2	3	3
CE9	1	2	1	1	1	1	1	2	1	1
GH1	3	3	1	2	1	0	0	3	1	1
GH10	4	3	3	2	7	0	0	5	6	6
GH104	0	0	0	1	0	0	0	0	0	0
GH105	4	6	1	1	0	0	0	8	1	1
GH106	1	0	0	0	0	0	0	0	0	0
GH109	0	1	0	1	0	0	0	1	0	0
GH11	4	0	7	1	7	0	0	1	5	5
GH114	1	0	1	0	1	0	0	1	1	1
GH115	4	2	1	0	3	0	0	3	1	1
GH12	4	2	1	1	2	2	0	1	3	3
GH125	1	1	3	1	4	1	2	1	3	3
GH127	0	2	0	1	0	0	0	1	1	1
GH128	2	6	2	1	3	0	0	5	2	2
GH13_1	5	1	2	1	2	1	1	5	1	1
GH13_15	0	3	0	0	0	0	0	2	0	0
GH13_22	6	2	2	2	4	0	0	4	0	0
GH13_25	1	1	1	1	1	1	1	1	1	1
GH13_40	5	1	2	2	1	0	0	1	2	2
GH13_5	2	1	1	0	2	0	0	1	0	0
GH13_8	1	1	1	1	1	1	1	1	1	1
GH131	1	1	2	0	4	0	0	2	4	4
GH132	2	0	2	2	2	0	0	0	2	2
GH134	2	0	0	0	0	0	4	0	0	0
GH135	3	0	1	0	1	0	0	0	0	0
GH136	1	0	0	0	0	0	0	0	0	0
GH139	0	0	0	0	0	0	0	0	0	0
GH140	0	0	0	0	0	0	0	1	0	0
GH142	0	0	0	0	0	0	0	0	0	0
GH145	0	1	1	0	1	0	0	1	1	1
GH146	0	0	1	0	0	0	0	2	0	0
GH15	3	2	2	2	3	3	4	3	3	3
GH152	0	8	0	0	1	8	4	11	0	0
GH154	0	0	0	1	0	0	0	0	1	1
GH16	12	14	15	9	13	3	8	23	14	13
GH17	4	1	2	3	3	4	2	2	2	2
GH18	14	10	9	12	20	10	12	15	15	15
GH2	7	4	7	4	6	0	0	4	8	8
GH20	3	4	1	2	1	3	4	3	1	1
GH24	2	0	1	1	1	0	0	0	1	1
GH25	1	2	1	1	0	0	0	1	1	1
GH26	1	0	1	0	1	0	0	1	0	0
GH27	1	2	1	0	2	0	0	0	0	0
GH28	20	10	2	0	0	4	5	3	7	7
GH29	0	1	0	0	0	2	0	2	0	0
GH3	23	10	10	10	12	9	5	12	12	12
GH30	0	1	0	0	0	0	0	2	0	0
GH30_3	0	2	0	0	0	0	0	3	1	1
GH30_5	0	0	1	0	1	0	0	0	0	0
GH30_7	0	0	2	0	2	0	0	0	2	2
GH31	10	5	6	7	5	8	3	4	7	7
GH32	4	1	0	0	0	0	0	1	1	1
GH33	1	0	1	0	0	0	0	0	0	0
GH35	6	2	0	0	1	2	1	4	2	2
GH36	2	0	0	0	0	1	1	0	0	0
GH37	1	2	2	1	2	5	3	2	2	2
GH38	1	1	1	1	1	3	2	1	1	1
GH43	1	0	0	0	0	0	0	0	0	0
GH43_1	1	0	1	1	1	0	0	0	1	1
GH43_11	0	0	1	1	1	0	0	0	1	1
GH43_13	2	0	0	1	0	0	0	1	0	0
GH43_14	2	1	2	1	1	1	0	0	2	2
GH43_21	2	0	1	0	1	0	0	1	0	0
GH43_22	0	0	0	0	1	0	0	0	0	0
GH43_23	0	0	0	0	0	0	0	1	0	0
GH43_24	3	1	2	1	1	0	0	2	1	1
GH43_26	1	0	2	0	2	0	0	5	0	0
GH43_29	1	0	0	0	1	0	0	0	0	0
GH43_30	2	1	1	0	2	0	0	1	1	1
GH43_33	0	0	0	0	0	0	0	1	0	0
GH43_34	0	0	0	1	0	0	0	0	0	0
GH43_36	1	0	2	0	1	0	0	1	1	1
GH43_5	0	0	0	0	0	1	0	1	0	0
GH43_6	4	2	1	0	0	0	0	5	1	1
GH45	0	0	1	1	2	2	4	1	2	2
GH46	0	0	0	0	0	2	2	0	0	0
GH47	5	4	8	5	9	6	9	6	10	9
GH49	0	0	0	0	0	0	0	0	0	0
GH5_11	0	0	1	1	1	0	0	0	1	1
GH5_12	1	2	1	1	1	2	2	2	1	1
GH5_15	1	1	0	0	0	0	0	1	0	0
GH5_16	1	0	1	0	3	0	0	0	1	1
GH5_22	0	2	0	0	1	0	0	1	0	0
GH5_23	1	0	0	0	0	0	0	0	0	0
GH5_24	0	0	1	0	1	0	0	0	1	1
GH5_27	1	0	0	0	0	0	0	0	0	0
GH5_30	0	1	0	0	0	0	0	0	0	0
GH5_31	0	1	0	0	0	0	0	0	0	0
GH5_4	1	0	0	0	0	0	0	0	0	0
GH5_49	1	0	0	0	0	0	0	0	0	0
GH5_5	2	2	2	1	3	0	0	2	5	5
GH5_50	0	2	0	0	0	1	0	2	0	0
GH5_7	2	2	2	2	2	2	1	1	3	3
GH5_9	2	6	1	1	1	2	2	7	1	1
GH51	3	3	1	2	0	1	0	2	2	2
GH53	1	3	1	0	1	0	0	1	1	1
GH54	1	0	0	0	0	0	0	0	1	1
GH55	4	2	5	3	6	0	0	2	7	7
GH6	1	0	3	1	4	0	0	1	2	2
GH62	2	0	2	0	2	0	0	1	2	2
GH63	2	1	1	0	1	1	1	2	2	2
GH64	0	0	2	0	2	0	0	0	2	2
GH65	1	0	0	1	0	0	0	0	0	0
GH67	1	0	1	1	1	0	0	0	0	0
GH7	3	0	5	2	7	0	0	2	5	5
GH71	8	6	3	1	4	0	0	10	0	0
GH72	7	1	4	3	6	1	1	1	4	4
GH74	0	1	1	0	1	0	0	1	2	2
GH75	4	0	2	0	1	0	0	0	2	2
GH76	11	4	10	3	10	0	0	7	9	9
GH78	10	2	1	2	1	0	0	3	0	0
GH79	5	6	2	0	3	0	0	2	2	2
GH8	0	0	0	0	0	0	1	0	0	0
GH81	1	1	2	1	1	1	1	1	1	1
GH85	0	1	0	0	0	1	0	1	0	0
GH88	3	1	0	0	0	0	0	1	0	0
GH89	1	0	0	0	0	0	0	0	0	0
GH9	0	1	0	0	0	2	3	1	0	0
GH92	6	4	2	3	2	0	0	6	2	2
GH93	3	0	3	1	3	0	0	2	4	4
GH94	0	0	1	0	1	0	0	0	1	1
GH95	3	1	1	1	0	0	0	2	0	0
PL1	0	0	1	0	1	0	0	0	0	0
PL1_10	0	0	1	1	1	0	0	1	0	0
PL1_2	2	0	0	0	0	0	0	1	0	0
PL1_4	8	0	1	0	0	0	0	0	0	0
PL1_6	0	0	0	0	0	0	0	1	0	0
PL1_7	2	0	2	1	2	0	0	2	0	0
PL1_9	0	0	0	0	0	0	0	0	0	0
PL11_2	0	0	0	0	0	0	0	0	0	0
PL14	0	1	0	0	0	0	0	0	0	0
PL14_3	0	0	0	0	0	2	2	1	0	0
PL14_4	0	4	0	0	0	0	0	0	0	0
PL14_5	0	1	0	0	0	0	1	1	0	0
PL20	2	0	1	0	0	0	0	0	0	0
PL26	2	0	1	0	0	0	0	1	1	1
PL27	1	0	0	0	0	0	0	0	0	0
PL3_2	3	0	1	1	2	0	0	4	0	0
PL4_1	1	2	1	0	1	0	0	3	0	0
PL4_3	2	0	0	1	0	0	0	0	1	1
PL4_5	1	0	0	0	0	0	0	0	1	1
PL7_4	1	0	0	0	0	0	0	0	1	1
PL8	0	1	0	0	0	0	1	1	0	0
PL9_3	1	0	0	0	0	0	0	1	0	0
sum	463	277	295	178	410	142	148	392	325	321
	Aspergillus	Gleophyllum	Myceliophthora	Malbranchea	Podospora	Rhizomucor	Rhizopus	Schizophyllum	TT172	Thite2
CE10	41	29	17	15	22	15	13	35	23	21
GT1	7	2	2	1	6	2	9	5	6	6
GT10	0	0	0	0	0	2	1	0	0	0
GT15	3	4	3	3	5	14	12	6	4	4
GT17	0	1	1	0	1	0	0	1	1	1
GT2_Chitin_synth_1	6	4	3	3	3	7	4	4	3	3
GT2_Chitin_synth_2	5	7	7	6	6	17	22	5	6	6
GT2_Glyco_tranf_2_3	4	1	2	1	4	3	1	1	2	2
GT2_Glyco_trans_2_3	0	2	3	1	3	1	2	2	3	3
GT2_Glycos_transf_2	2	2	2	2	3	1	2	3	3	2
GT20	6	3	3	3	3	6	6	3	3	3
GT21	1	1	1	1	1	1	1	1	1	1
GT22	4	3	4	2	4	3	4	3	4	5
GT24	1	1	1	1	1	1	1	1	1	1
GT25	3	1	2	0	1	0	0	2	3	3
GT28	0	1	0	0	0	0	0	1	0	0
GT3	1	1	1	1	1	1	2	1	1	1
GT31	0	0	0	0	1	2	3	0	1	1
GT32	5	2	4	5	5	0	0	3	4	4
GT33	1	1	1	1	1	1	1	1	1	0
GT34	2	0	2	2	2	1	1	0	2	2
GT35	1	1	1	1	1	0	2	1	1	1
GT39	3	3	3	3	3	0	6	3	3	3
GT4	5	5	4	4	5	5	5	4	5	5
GT47	0	0	0	0	0	1	1	0	0	0
GT48	1	3	1	1	1	3	2	2	1	1
GT49	0	1	0	0	0	4	8	1	0	0
GT5	0	0	0	0	0	2	2	0	0	0
GT50	1	1	1	1	1	1	1	1	1	1
GT54	0	0	0	0	0	0	0	0	0	0
GT55	0	0	2	0	1	0	0	0	1	1
GT57	2	2	3	2	2	1	2	2	3	3
GT58	1	1	1	1	1	0	1	1	1	1
GT59	1	1	1	1	1	0	2	1	1	1
GT62	3	0	3	3	3	6	2	0	3	3
GT64	0	0	0	0	0	2	1	0	0	0
GT66	1	1	1	1	1	1	1	1	1	1
GT69	4	2	2	1	3	1	0	3	5	5
GT71	5	0	1	2	0	2	3	0	2	2
GT76	2	1	1	0	1	1	1	1	1	1
GT77	0	0	0	0	0	3	3	0	0	0
GT8	4	3	4	2	4	3	3	3	3	3
GT90	7	2	4	3	3	0	0	6	5	5
	133	93	92	74	104	114	131	108	109	106
