# Supplementary material for: Genomic and transcriptomic analysis of the thermophilic lignocellulose-degrading fungus Thielavia terrestris LPH172
Source: Biotechnol Biofuels. 2021 Jun 3;14:131. doi: 10.1186/s13068-021-01975-1 (PMC8176577; doi:10.1186/s13068-021-01975-1)
Supplement: Supplementary file 4 — Additional file 4: Putative homologues of known transcription factors directly regulating (hemi)cellulose utilization in the genome of T. terrestris LPH172. [file 13068_2021_1975_MOESM4_ESM.xlsx]

## Sheet: Sheet1
Transcription factor	Proven function(s)	GenBank accession number for the reference TF	Reference TF organism	Reference publication	Max score	Total score	Blastp protein sequence similarity (%)	Blastp E-value	Blastp protein query coverage (%)	Gene ID of putative homologue in T. terrestris LPH172	TPM average Avicel	TPM average BX	TPM average glucose	TPM average on RS
XYR1	(Hemi)cellulose utilization	AAO33577.1 (partial)	Trichoderma reesei	1	958	958	56.94	0	100	THTET00000007823	144.058	41.3544	64.9122	1.38986
ACEI	Cellulase repression	AAF35286.1	Trichoderma reesei	2	712	712	52.4	0	99	THTET00000001416	170.587	191.773	136.794	70.6797
CreA	Carbon catabolite repression	AAA32690.1	Aspergillus niger	3	329	329	50.7	4e-110	98	THTET00000007794	576.312	558.369	210.141	46.3942
CLR-1	Cellulose utilization	ESA42840.1	Neurospora crassa	4	1274	1274	88.98	0	99	THTET00000006796	62.5438	44.2358	219.976	1.26727
CLR-2	Cellulose utilization	EAA33476.2	Neurospora crassa	4	1222	1222	79.89	0	91	THTET00000006838	37.1469	5.3316	11.546	0.114666
McmA	Cellulase regulation	AAX56093.1	Aspergillus nidulans	5	210	210	62.32	1e-68	88	THTET00000002138	193.42	191.296	228.812	303.26
ARA1	arabinose utilization	G4MNH3.1	Magnaporthe grisea	6	563	563	46.87	0	100	THTET00000009773	19.9321	17.2747	98.1567	0.565467
VIB1	Carbon derepression	Q9C2N1.1	Neurospora crassa	7	787	787	61.26	0	99	THTET00000003515	38.5787	33.2125	31.625	0.687574
COL-26	Sugar sensing, b-glucosidase repressor	EAA28843.1	Neurospora crassa	7	753	753	55.56	0	98	THTET00000002993	142.53	104.93	253.485	35.4831
HCR-1	Hemicellulase repressor	EAA27202.1	Neurospora crassa	8	603	603	51.46	0	100	THTET00000008208	20.6788	12.4977	11.3119	0.290008
