# Supplementary material for: Genomic and transcriptomic analysis of the thermophilic lignocellulose-degrading fungus Thielavia terrestris LPH172
Source: Biotechnol Biofuels. 2021 Jun 3;14:131. doi: 10.1186/s13068-021-01975-1 (PMC8176577; doi:10.1186/s13068-021-01975-1)
Supplement: Supplementary file 5 — Additional file 5: The complete list of all expressed genes on the four tested substrates. [file 13068_2021_1975_MOESM5_ESM.xlsx]

## Sheet: tpm_blast
gene_id	Length	Avicel1	Avicel2	Avicel3	Avicel average	Standard deviation Avicel	Stdev% Avicel	Standard error Avicel	BX1	BX2	BX3	BX average	Standard deviation BX	Stdev% BX	Standard error BX	Glc1	Glc2	Glc3	Glc average	Standard deviation Glc	Stdev% glc	Standard error glc	RS1	RS2	RS3	RS average	Standard deviation RS	Stdev% RS	Standard error RS	cazy_domain_1	cazy_domain_2	cazy_domain_3	signalp	gi	pident	evalue	description
TT_00276	21	41356.1	45833.5	32193	39794.2	6953.1	17.4727	4014.37	21791.8	21917.2	18863.6	20857.5	1727.9	8.28431	997.605	12694.6	6857.78	8749.06	9433.82	2978.06	31.5679	1719.38	43731.7	45100.5	52414.3	47082.2	4668.22	9.91504	2695.2	NA	NA	NA	NA	NA	NA	NA	NA
TT_03520	216	26014.6	29716.9	20469.1	25400.2	4654.45	18.3245	2687.25	9324.8	25909.5	21544.7	18926.4	8596.81	45.4224	4963.37	635.225	390.515	780.983	602.241	197.312	32.763	113.918	23378.3	24964.9	27505.8	25283	2082.06	8.23504	1202.08	NA	NA	NA	NA	gi|121613|sp|P22151.1|GRG1_NEUCR	73.239	2.68e-29	RecName: Full=Glucose-repressible gene protein
TT_06050	375	18924.4	16427.9	19699.7	18350.7	1709.7	9.31681	987.094	630.416	611.66	443.788	561.955	102.764	18.2869	59.3309	68.2094	84.9887	60.6437	71.2806	12.4597	17.4798	7.1936	8836.49	12192.8	9732.74	10254	1737.82	16.9477	1003.33	NA	NA	NA	NA	NA	NA	NA	NA
TT_05546	1581	8917.3	12987.2	14099.2	12001.2	2728.01	22.7311	1575.02	33.5101	22.6423	21.9007	26.0177	6.49921	24.98	3.75232	48.5361	47.1443	62.2926	52.6577	8.37305	15.9009	4.83419	45.3291	34.247	35.08	38.2187	6.17185	16.1488	3.56332	GH7	CBM1		Y	gi|1346226|sp|P15828.2|GUX1_HUMGT	72.137	0	RecName: Full=Exoglucanase 1
TT_00578	714	11597.8	10639.5	10260.1	10832.5	689.431	6.3645	398.043	3210.24	5714.41	7972.01	5632.22	2381.95	42.2915	1375.22	166.243	139.029	161.515	155.596	14.5403	9.34496	8.39487	892.492	590.577	768.454	750.508	151.755	20.2204	87.616	NA	NA	NA	NA	gi|74624934|sp|Q9P3B2.1|RCF2_SCHPO	28.384	4.05e-26	RecName: Full=Respiratory supercomplex factor 2 homolog C1565.01
TT_07456	681	8103.76	8538.68	9942.92	8861.79	961.214	10.8467	554.957	7.54047	7.9508	10.3657	8.61901	1.52657	17.7117	0.881366	3.65579	4.992	4.40288	4.35022	0.669659	15.3937	0.386628	1083.61	884.366	922.474	963.483	105.762	10.9771	61.062	AA9			N	gi|296439558|sp|A2R5N0.1|EGLD_ASPNC	38.579	4.59e-26	RecName: Full=Probable endo-beta-1,4-glucanase D
TT_06655	1446	7037.58	9386.98	9505.11	8643.22	1391.78	16.1026	803.546	114.67	89.1687	66.4633	90.1006	24.1168	26.7665	13.9239	43.376	44.1695	55.8584	47.8013	6.98893	14.6208	4.03506	71.4545	83.318	78.9817	77.9181	6.0028	7.70399	3.46572	GH6			Y	gi|803374849|sp|B2ABX7.1|CEL6A_PODAN	73.77	0	RecName: Full=1,4-beta-D-glucan cellobiohydrolase CEL6A
TT_08370	702	7394.1	8554.14	8865.29	8271.18	775.339	9.37399	447.642	30.5967	18.2633	14.8307	21.2302	8.2912	39.0537	4.78692	3.48923	3.14773	2.43128	3.02275	0.539934	17.8624	0.311731	624.688	358.829	402.988	462.168	142.467	30.8259	82.2536	AA9			Y	gi|296439556|sp|B0Y9G4.1|EGLD_ASPFC	40.816	4.13e-27	RecName: Full=Probable endo-beta-1,4-glucanase D
TT_06499	945	5582.64	6357.92	6887.91	6276.15	656.465	10.4597	379.01	10.4296	8.66866	10.3077	9.80198	0.983379	10.0324	0.567754	12.96	12.6809	13.2284	12.9564	0.273796	2.11321	0.158076	56.2246	31.3565	32.4195	40.0002	14.0608	35.1518	8.11801	CBM1			Y	gi|25090320|sp|Q9HE18.1|FAEB_PENFN	86.486	2.15e-14	RecName: Full=Feruloyl esterase B
TT_00755	585	6171.85	3395.38	6942.85	5503.36	1865.83	33.9034	1077.23	9359.91	6024.79	6216.49	7200.39	1872.65	26.0076	1081.17	18702.5	21357.6	12727.1	17595.7	4420.42	25.1221	2552.13	170.728	202.38	179.03	184.046	16.4112	8.91689	9.47499	NA	NA	NA	NA	NA	NA	NA	NA
TT_07596	30	5507.05	5926.3	4349.19	5260.84	816.875	15.5274	471.623	7542.46	10955.2	8765.34	9087.68	1729.07	19.0265	998.28	3805.33	3824.49	5049.55	4226.45	712.881	16.8671	411.582	29511.6	30984.4	20269.5	26921.8	5807.94	21.5733	3353.22	NA	NA	NA	NA	NA	NA	NA	NA
TT_00215	792	5438.25	5815.51	4342.59	5198.78	765.105	14.717	441.734	81.7778	281.04	623.609	328.809	274.056	83.3481	158.226	501.528	453.381	594.255	516.388	71.6033	13.8662	41.3402	1394.27	1404.29	1412.74	1403.77	9.24559	0.658626	5.33794	NA	NA	NA	NA	gi|254763286|sp|P39577.2|DLTE_BACSU	32.589	4.04e-25	RecName: Full=Uncharacterized oxidoreductase DltE
TT_03905	582	5066.11	6266.12	4249.82	5194.01	1014.22	19.5266	585.558	3526.07	6557.26	5052.37	5045.23	1515.6	30.0403	875.035	71.9611	51.9862	49.2197	57.7223	12.4085	21.4968	7.16403	6449.6	6220.2	7780.72	6816.84	842.589	12.3604	486.469	NA	NA	NA	NA	gi|62292293|sp|Q98J52.2|Y2098_RHILO	44.444	0.025	RecName: Full=UPF0337 protein mlr2098
TT_02176	252	4370.24	6050.45	4064.4	4828.36	1069.35	22.1472	617.388	1363.3	2863.44	2766.32	2331.02	839.475	36.0132	484.671	92.5789	76.7259	38.4405	69.2484	27.833	40.193	16.0694	3301.69	3101.65	3431.62	3278.32	166.223	5.07036	95.9686	NA	NA	NA	NA	NA	NA	NA	NA
TT_00224	1251	4009.89	5430.23	4930.56	4790.22	720.496	15.041	415.979	5.58336	6.50342	9.36254	7.14977	1.97076	27.5639	1.13782	5.29618	8.62795	7.78029	7.23481	1.73157	23.9339	0.999722	41.2331	17.451	21.4347	26.7062	12.7373	47.6941	7.35389	GH5_5			Y	gi|121794|sp|P07982.1|GUN2_HYPJE	71.059	0	RecName: Full=Endoglucanase EG-II
TT_05797	1395	3577.04	5226.23	5159.44	4654.23	933.479	20.0566	538.944	2.37487	1.34742	1.18733	1.63654	0.644405	39.3762	0.372047	19.1418	19.6784	20.3032	19.7078	0.581237	2.94927	0.335577	27.3868	13.6885	20.422	20.4991	6.84947	33.4135	3.95454	GH7	CBM1		Y	gi|817033842|sp|G2QCS4.1|CEL7A_THIHA	74.784	0	RecName: Full=Endoglucanase 7a
TT_03075	873	4235.63	4569.8	4921.07	4575.5	342.76	7.49121	197.893	399.76	273.153	222.794	298.569	91.1798	30.5389	52.6427	33.3473	43.8086	20.8715	32.6758	11.4833	35.1432	6.62989	293.73	97.329	123.116	171.392	106.73	62.2725	61.6205	GH11	CBM1		Y	gi|74629676|sp|Q8J0K5.1|XYNB_PENFN	52.74	3.19e-85	RecName: Full=Endo-1,4-beta-xylanase B
TT_04350	975	3970.32	4613.99	5026.25	4536.85	532.176	11.7301	307.252	20.5006	10.1859	7.76589	12.8175	6.76291	52.7633	3.90457	7.66028	4.48915	4.68383	5.61109	1.77732	31.6752	1.02614	8.46613	7.88962	9.71814	8.69129	0.934826	10.7559	0.539722	AA9	CBM1		Y	gi|296439559|sp|A1DBS6.1|EGLD_NEOFI	35.294	4.2e-53	RecName: Full=Probable endo-beta-1,4-glucanase D
TT_09534	918	4619.64	4993.33	3579.2	4397.39	732.793	16.6643	423.078	3709.41	3661.37	2972.45	3447.74	412.318	11.9591	238.052	2480.45	1491.75	2825.3	2265.83	692.198	30.5494	399.641	5345.68	5961.6	6681.73	5996.33	668.7	11.1518	386.074	NA	NA	NA	NA	gi|302595952|sp|P0CG75.1|UBI4P_KLULA	100	0	RecName: Full=Polyubiquitin
TT_07589	18	4105.45	5186.71	2818.02	4036.73	1185.84	29.3762	684.643	2722.44	4512.08	4217.48	3817.33	959.578	25.1374	554.013	2721.6	2063.34	6132.54	3639.16	2184.27	60.0214	1261.09	7043.89	6955.04	7195.88	7064.94	121.791	1.72387	70.3158	NA	NA	NA	NA	NA	NA	NA	NA
TT_00207	1062	3768.23	4121.19	3150.23	3679.89	491.473	13.3557	283.752	271.035	320.38	413.448	334.955	72.3166	21.59	41.752	617.672	814.795	732.064	721.51	98.9848	13.7191	57.1489	96.6658	61.2364	68.1345	75.3456	18.7833	24.9295	10.8445	NA	NA	NA	NA	gi|74582248|sp|O59826.1|KCAB_SCHPO	57.27	5.3e-138	RecName: Full=Putative voltage-gated potassium channel subunit beta
TT_07210	1440	3800.36	3981.81	3194.82	3658.99	412.097	11.2626	237.925	17.1974	28.6389	99.3572	48.3978	44.5014	91.9491	25.6929	8.50499	4.75111	6.79116	6.68242	1.8793	28.1231	1.08502	150.071	29.5875	54.592	78.0836	63.5845	81.4313	36.7105	GH30_7			N	gi|74956938|sp|O16580.2|GLCM1_CAEEL	24.691	5.4e-16	RecName: Full=Putative glucosylceramidase 1
TT_08166	903	2969.41	2927.2	4639.74	3512.12	976.775	27.8116	563.941	1234.01	1297.24	1455.86	1329.04	114.294	8.59977	65.9878	104.722	56.7533	48.9382	70.138	30.2048	43.0649	17.4388	60.6259	95.1453	95.2415	83.6709	19.9576	23.8525	11.5225	CE5	CBM1		Y	gi|41016921|sp|Q99034.1|AXE1_HYPJE	60	1.32e-112	RecName: Full=Acetylxylan esterase
TT_06607	1005	3493	4007.44	2846.2	3448.88	581.876	16.8714	335.946	1360.37	5624.47	4158.3	3714.38	2166.44	58.3257	1250.79	29.7265	23.8899	11.7961	21.8041	9.14535	41.9432	5.28007	75.1794	77.5382	93.9976	82.2384	10.2518	12.466	5.91889	NA	NA	NA	NA	NA	NA	NA	NA
TT_02483	537	2617.51	2923.79	4395.12	3312.14	950.311	28.6918	548.662	7473.24	8252.38	7177.89	7634.51	555.097	7.2709	320.486	802.944	668.91	597.61	689.822	104.252	15.1129	60.1899	4925.41	7113.59	7130.5	6389.83	1268.26	19.8481	732.229	NA	NA	NA	NA	gi|729763|sp|P40920.1|HSP30_EMENI	48.276	3.44e-44	RecName: Full=30 kDa heat shock protein
TT_06407	954	2829.95	3026.68	3798.24	3218.29	511.79	15.9025	295.482	40.3989	29.4659	24.6786	31.5145	8.05787	25.5688	4.65222	3.74609	4.58797	3.96493	4.09966	0.436811	10.6548	0.252193	252.182	116.265	133.818	167.422	73.9275	44.1565	42.6821	AA9			N	gi|121735604|sp|Q0CEU4.1|EGLD_ASPTN	38.04	9.72e-58	RecName: Full=Probable endo-beta-1,4-glucanase D
TT_09000	900	2818.35	3097.85	3646.55	3187.59	421.329	13.2178	243.255	11.81	7.26297	6.04688	8.37329	3.03777	36.2793	1.75386	85.2172	101.184	100.97	95.7905	9.15734	9.55977	5.287	35.4566	23.8355	24.46	27.9174	6.53664	23.4142	3.77393	GH45			Y	gi|1170135|sp|P43316.1|GUN5_HUMIN	74.057	1e-116	RecName: Full=Endoglucanase-5
TT_09215	1572	3281.12	2661.52	3439.86	3127.5	411.282	13.1505	237.454	231.98	134.008	142.141	169.376	54.3685	32.0993	31.3897	26.9231	19.5712	30.7231	25.7391	5.66942	22.0265	3.27324	2245.93	1909.21	2284.35	2146.5	206.396	9.61546	119.163	NA	NA	NA	NA	gi|125935|sp|P07921.1|LACP_KLULA	28.571	9.4e-66	RecName: Full=Lactose permease
TT_09870	873	1931.29	1420.95	5828.03	3060.09	2410.65	78.7772	1391.79	3496.14	1671.21	1610.02	2259.12	1071.72	47.4399	618.761	1115.91	1012.76	1328.32	1152.33	160.904	13.9634	92.8982	235.694	156.124	167.905	186.574	42.945	23.0177	24.7943	NA	NA	NA	NA	gi|6685436|sp|O74631.1|FD123_TRAVE	37.234	3.25e-44	RecName: Full=Protein FDD123
TT_10042	1062	1781.6	1152.41	6062.83	2998.95	2671.98	89.0974	1542.67	1460.62	581.164	397.852	813.211	568.112	69.8603	327.999	2382.21	1969.75	1516.86	1956.27	432.833	22.1254	249.896	19.089	42.7711	41.4279	34.4293	13.3021	38.636	7.67998	NA	NA	NA	NA	gi|14285342|sp|Q9P6C8.1|ADH1_NEUCR	84.136	0	RecName: Full=Alcohol dehydrogenase 1
TT_03938	396	2784.36	3374.69	2566.71	2908.58	418.069	14.3736	241.372	1154.86	2128.66	2157.44	1813.65	570.714	31.4676	329.502	401.547	406.165	479.225	428.979	43.5756	10.158	25.1584	3087.8	3320.27	3805.23	3404.43	366.043	10.752	211.335	NA	NA	NA	NA	gi|166217315|sp|A6Q2R2.1|ARLY_NITSB	26.549	0.84	RecName: Full=Argininosuccinate lyase
TT_01736	915	2357.65	2709.51	2963.59	2676.91	304.282	11.3669	175.677	20.8492	19.7454	18.4035	19.666	1.22476	6.22779	0.707115	0.526619	0.23221	0.151241	0.303357	0.197544	65.1193	0.114052	39.2996	26.701	24.4387	30.1465	8.00718	26.5609	4.62295	AA9	CBM1		Y	gi|296439559|sp|A1DBS6.1|EGLD_NEOFI	31.373	5.93e-36	RecName: Full=Probable endo-beta-1,4-glucanase D
TT_00216	927	2877.21	3242.83	1869.23	2663.09	711.394	26.7131	410.723	100.663	233.877	323.827	219.456	112.279	51.1625	64.8243	364.424	275.274	653.265	430.988	197.591	45.8462	114.079	876.497	918.405	864.862	886.588	28.162	3.17645	16.2593	NA	NA	NA	NA	gi|74593063|sp|Q5AU62.1|NMRA_EMENI	22.727	0.041	RecName: Full=Nitrogen metabolite repression protein nmrA
TT_05357	1434	2558.88	2832.24	2092.67	2494.6	373.952	14.9905	215.902	2878.84	4591.82	5094.74	4188.47	1161.71	27.736	670.716	102.431	78.0249	118.892	99.7826	20.5619	20.6067	11.8714	647.877	328.014	382.642	452.844	171.097	37.7829	98.7832	NA	NA	NA	NA	gi|46395695|sp|Q12618.1|ACO1_AJECA	70.921	0	RecName: Full=Acyl-CoA desaturase
TT_07035	558	3564.7	1955.78	1921.69	2480.72	938.908	37.8482	542.079	3477.45	4211.48	5327.56	4338.83	931.605	21.4713	537.862	836.412	715.017	648.363	733.264	95.3432	13.0026	55.0464	786.408	440.218	426.1	550.909	204.07	37.0425	117.82	NA	NA	NA	NA	NA	NA	NA	NA
TT_07122	993	2900.42	2323.05	2208.86	2477.44	370.732	14.9643	214.042	2816.17	4016.69	5044.25	3959.04	1115.16	28.1675	643.839	3075.66	3629.95	2218.82	2974.81	710.951	23.8991	410.468	54.1119	58.5632	50.8906	54.5219	3.85272	7.06638	2.22437	NA	NA	NA	NA	gi|45477155|sp|Q8WVZ9.1|KBTB7_HUMAN	28.03	0.002	RecName: Full=Kelch repeat and BTB domain-containing protein 7
TT_01019	1173	1821.18	2583.58	2560.56	2321.78	433.678	18.6787	250.384	137.051	151.489	126.68	138.406	12.46	9.00246	7.19378	25.3663	44.5231	45.3421	38.4105	11.304	29.4296	6.52639	33.8372	17.4799	25.6872	25.6681	8.17866	31.8631	4.72195	GH5_5			Y	gi|13959390|sp|Q12624.1|GUN3_HUMIN	71.538	0	RecName: Full=Endoglucanase 3
TT_02884	1101	2571.08	2184.42	2151.38	2302.29	233.363	10.1361	134.732	697.543	1946.43	3090.06	1911.34	1196.64	62.6075	690.883	374.194	346.169	427.685	382.682	41.4156	10.8224	23.9113	52.3946	57.6404	59.4673	56.5008	3.6715	6.49815	2.11974	NA	NA	NA	NA	gi|980952024|sp|G0SGU4.1|FDH_CHATD	91.185	0	RecName: Full=Formate dehydrogenase
TT_09930	411	2521.4	2227.69	2101.84	2283.65	215.304	9.42807	124.306	2981.51	2695	2797.57	2824.69	145.171	5.13937	83.8147	1735.35	1670.1	2426.41	1943.95	419.092	21.5587	241.963	10225.2	10928.9	10542.8	10565.6	352.425	3.33558	203.473	NA	NA	NA	NA	gi|20981693|sp|P07041.3|H3_NEUCR	100	8.85e-96	RecName: Full=Histone H3
TT_05599	1104	2838.59	1434.11	2374.87	2215.86	715.614	32.2952	413.16	6280.53	2828.59	2285.87	3798.33	2166.71	57.0438	1250.95	266.825	205.005	282.412	251.414	40.9404	16.2841	23.637	5146.67	9592.95	8669.45	7803.02	2346.35	30.0698	1354.67	NA	NA	NA	NA	gi|51701291|sp|Q9C206.1|AOX_PODAS	71.117	0	RecName: Full=Alternative oxidase, mitochondrial
TT_09923	2133	2171.77	2461.9	1792.15	2141.94	335.87	15.6807	193.915	1211.64	1228.4	1533.35	1324.46	181.097	13.6733	104.557	192.923	90.0889	179.886	154.3	55.9888	36.2858	32.3252	332.188	129.131	209.642	223.653	102.251	45.7186	59.0347	NA	NA	NA	NA	gi|74679767|sp|Q59VM4.1|RPN4_CANAL	51.351	1.7e-16	RecName: Full=Transcriptional regulator RPN4
TT_09465	714	2476.28	2131.98	1813.34	2140.53	331.549	15.4891	191.42	1067.7	1590.38	2126.35	1594.81	529.34	33.1915	305.615	1197.61	870.42	866.171	978.068	190.142	19.4406	109.779	992.686	530.981	685.469	736.379	235.025	31.9163	135.692	NA	NA	NA	NA	gi|1352190|sp|P11115.2|CPC1_NEUCR	56.667	1.51e-88	RecName: Full=Cross-pathway control protein 1
TT_02324	1086	2361.64	1301.31	2671.79	2111.58	718.647	34.0337	414.911	1310.99	553.338	315.925	726.751	519.705	71.5107	300.052	29.0992	20.5037	17.3301	22.311	6.08915	27.2922	3.51558	92.9861	84.4998	78.2619	85.2493	7.39067	8.66948	4.267	NA	NA	NA	NA	gi|74626009|sp|Q9UUD1.1|SREBP_SCHPO	39.869	2.81e-19	RecName: Full=Sterol regulatory element-binding protein 1
TT_06102	759	1969.46	2268.82	2003.9	2080.73	163.801	7.87232	94.5708	1515.16	4944.52	3362.88	3274.19	1716.4	52.4222	990.965	51.3176	26.482	16.5917	31.4638	17.8909	56.862	10.3293	46.877	51.9234	66.0392	54.9465	9.93235	18.0764	5.73445	NA	NA	NA	NA	NA	NA	NA	NA
TT_02598	627	2049.81	2359.24	1762.35	2057.13	298.513	14.5111	172.347	743.827	1685.5	1583.3	1337.54	516.705	38.631	298.32	245.219	241.954	180.983	222.719	36.1809	16.2451	20.889	1272.87	1072.59	1180.8	1175.42	100.249	8.5288	57.8789	NA	NA	NA	NA	gi|74625959|sp|Q9UTI9.1|YKZ2_SCHPO	35.461	1.35e-25	RecName: Full=UPF0591 membrane protein C15E1.02c
TT_04129	408	1904.02	1904.06	1993.68	1933.92	51.7559	2.67622	29.8813	1363	4303.19	2888.51	2851.56	1470.44	51.5661	848.959	1801.35	989.348	772.88	1187.86	542.212	45.6461	313.046	77.5931	45.7405	54.343	59.2255	16.478	27.8225	9.5136	NA	NA	NA	NA	NA	NA	NA	NA
TT_01723	369	2361.8	1420.65	1818.14	1866.86	472.464	25.3079	272.777	383.816	118.376	121.942	208.045	152.233	73.1732	87.8918	7319.8	10638.8	6054.85	8004.48	2367.43	29.5763	1366.84	5664.54	2789.33	3536.55	3996.81	1491.84	37.3259	861.316	NA	NA	NA	NA	NA	NA	NA	NA
TT_10213	1014	1502.97	1233.6	2730.88	1822.48	798.138	43.7939	460.805	1423.49	666.278	484.007	857.926	498.201	58.0705	287.637	1080.38	945.437	1495.13	1173.65	286.471	24.4086	165.394	483.004	206.83	255.786	315.207	147.364	46.7514	85.0804	NA	NA	NA	NA	gi|417020|sp|P32637.1|G3P_PODAS	87.761	0	RecName: Full=Glyceraldehyde-3-phosphate dehydrogenase
TT_00908	1830	1962.21	1982.54	1462.48	1802.41	294.561	16.3426	170.065	47.0842	79.3341	89.992	72.1368	22.341	30.9704	12.8986	172.029	185.791	170.878	176.232	8.2979	4.7085	4.79079	4.99454	5.12115	5.29851	5.13807	0.152688	2.9717	0.0881545	NA	NA	NA	NA	gi|1352911970|sp|M2YI75.1|DOTC_DOTSN	45.754	1.47e-176	RecName: Full=Efflux pump dotC
TT_03961	78	1777.22	1417	2048.61	1747.61	316.843	18.1301	182.929	2691.41	1968.84	1532.45	2064.23	585.34	28.3563	337.946	2057.16	2677.15	2116	2283.43	342.231	14.9875	197.587	7184.45	8033.73	6639.11	7285.76	702.807	9.6463	405.766	NA	NA	NA	NA	NA	NA	NA	NA
TT_03713	174	1731.46	1964.07	1451.78	1715.77	256.507	14.95	148.094	1049.42	2270.31	1815.65	1711.79	617.038	36.0463	356.247	161.311	146.288	216.857	174.819	37.1733	21.2639	21.462	1771.44	1890.25	2180.38	1947.36	210.368	10.8027	121.456	NA	NA	NA	NA	gi|410516918|sp|Q4HXT6.2|PMP3_GIBZE	89.474	3.94e-29	RecName: Full=Plasma membrane proteolipid 3
TT_02213	1383	1447.21	1610.65	2017.9	1691.92	293.899	17.3707	169.683	2619.89	1979.37	1632.94	2077.4	500.727	24.1036	289.095	1781.85	1291.61	2185.52	1752.99	447.655	25.5366	258.454	4799.8	4009.21	4319.76	4376.26	398.308	9.10157	229.963	NA	NA	NA	NA	gi|2494242|sp|Q01520.1|EF1A_PODAS	95	0	RecName: Full=Elongation factor 1-alpha
TT_03837	834	1862.48	1536.43	1658.87	1685.92	164.698	9.76902	95.0886	1789.45	1287.91	1484.96	1520.77	252.678	16.6151	145.883	1627.66	1550.64	1919.54	1699.28	194.598	11.4518	112.351	36.594	20.5579	20.2228	25.7916	9.35668	36.278	5.40208	NA	NA	NA	NA	gi|3912957|sp|O43741.1|AAKB2_HUMAN	27.451	0.29	RecName: Full=5'-AMP-activated protein kinase subunit beta-2
TT_02234	366	1836.25	1422.74	1782.45	1680.48	224.828	13.3788	129.804	2006.92	1643.25	1536.18	1728.78	246.754	14.2732	142.463	4562.39	3683.31	2334.03	3526.58	1122.41	31.8273	648.026	2445.77	2720.2	3212.07	2792.68	388.257	13.9027	224.161	NA	NA	NA	NA	gi|417828|sp|P32911.1|SUI1_YEAST	60.684	2.88e-43	RecName: Full=Eukaryotic translation initiation factor eIF-1
TT_07263	1410	1585.54	1786.5	1642.43	1671.49	103.582	6.197	59.8032	591.141	944.876	951.362	829.126	206.127	24.8608	119.008	117.104	115.91	122.061	118.358	3.26165	2.75574	1.88311	52.9124	53.9219	64.0415	56.9586	6.15468	10.8055	3.55341	NA	NA	NA	NA	gi|54036037|sp|Q873E8.1|GSHR_NEUCR	79.744	0	RecName: Full=Glutathione reductase
TT_08588	747	1687.17	1436.6	1808.3	1644.02	189.574	11.5311	109.45	1732.64	1352.32	1338.51	1474.49	223.673	15.1695	129.138	207.224	120.031	204.769	177.341	49.6474	27.9954	28.664	1643.72	867.073	1129.58	1213.46	395.061	32.5566	228.089	NA	NA	NA	NA	gi|586423|sp|P38195.1|ECM13_YEAST	52.273	0.000133	RecName: Full=Protein ECM13
TT_00617	432	1623.4	1727.53	1450.31	1600.42	140.034	8.74987	80.8488	3031.94	1680.15	1160.26	1957.45	966.162	49.3582	557.814	561.608	528.032	743.397	611.012	115.871	18.9638	66.8981	1306.93	561.655	542.776	803.787	435.837	54.2229	251.63	NA	NA	NA	NA	gi|74600729|sp|Q6BIS8.1|TOS6_DEBHA	75	0.76	RecName: Full=Protein TOS6
TT_05898	387	1371.07	2170.35	1257.26	1599.56	497.581	31.1074	287.278	616.86	1413.01	1428.26	1152.71	464.123	40.2636	267.962	249.644	153.287	275.818	226.25	64.5285	28.5209	37.2555	391.121	105.964	146.412	214.499	154.29	71.9305	89.0795	NA	NA	NA	NA	NA	NA	NA	NA
TT_04380	2493	1305.27	1786.85	1704.91	1599.01	257.667	16.1141	148.764	4.01991	3.45475	5.41001	4.29489	1.00622	23.4282	0.58094	2.56101	2.77841	1.83182	2.39041	0.495818	20.7419	0.286261	4.57967	3.99823	4.33282	4.30357	0.29182	6.78089	0.168483	AA3_1	AA8		Y	gi|6831496|sp|Q01738.1|CDH_PHACH	39.547	3.62e-155	RecName: Full=Cellobiose dehydrogenase
TT_09312	885	1594.46	1842.44	1336.3	1591.06	253.088	15.9068	146.12	648.738	1483.05	1373.18	1168.32	453.314	38.8004	261.721	247.099	195.186	242.058	228.114	28.6279	12.5498	16.5283	47.1715	42.4192	54.3173	47.9693	5.98904	12.4851	3.45777	NA	NA	NA	NA	gi|41018386|sp|P87216.1|VIPI_SCHPO	34.615	1.31e-35	RecName: Full=Protein vip1
TT_06009	1875	1442.78	1683.81	1594.25	1573.62	121.833	7.74221	70.3401	555.293	377.59	373.729	435.537	103.73	23.8165	59.8884	128.045	122.452	103.722	118.073	12.7393	10.7894	7.35504	59.6431	61.1634	57.8955	59.5673	1.63528	2.74526	0.944128	NA	NA	NA	NA	gi|1035996154|sp|S0DZN4.1|BIK6_GIBF5	47.447	4.57e-139	RecName: Full=Efflux pump bik6
TT_02648	318	1444.38	1943.43	1319	1568.94	330.324	21.054	190.713	714.331	1597.87	1428.75	1246.98	468.976	37.6088	270.763	50.3828	37.9509	30.7524	39.6954	9.93077	25.0174	5.73353	1200.81	1368.43	1504.51	1357.92	152.124	11.2027	87.8287	NA	NA	NA	NA	NA	NA	NA	NA
TT_09680	951	1684.06	1278.49	1700.02	1554.19	238.9	15.3713	137.929	4264.82	3292.78	3390.18	3649.26	535.309	14.669	309.061	737.774	555.778	719.917	671.156	100.319	14.9471	57.919	4334.27	3981.19	4157.32	4157.6	176.542	4.24625	101.926	NA	NA	NA	NA	gi|113466|sp|P02723.1|ADT_NEUCR	92.605	0	RecName: Full=ADP,ATP carrier protein
TT_10132	327	1749.24	1396.1	1450.64	1531.99	190.104	12.4089	109.756	2377.31	2227.96	2013.17	2206.15	183.048	8.29715	105.683	329.588	413.638	398.23	380.485	44.7465	11.7604	25.8344	4104.94	5825.28	5567.18	5165.8	927.746	17.9594	535.634	NA	NA	NA	NA	gi|118009|sp|P00048.2|CYC_NEUCR	94.444	2.82e-73	RecName: Full=Cytochrome c
TT_00703	348	1502.38	1816.71	1142.52	1487.21	337.351	22.6835	194.769	627.126	1266.8	1133.45	1009.13	337.473	33.4421	194.84	538.396	565.859	581.645	561.967	21.8855	3.89444	12.6356	1735	1897.49	1963.65	1865.38	117.66	6.30759	67.9313	NA	NA	NA	NA	gi|74625406|sp|Q9P7K6.1|SDO1L_SCHPO	43.011	7.06e-19	RecName: Full=SDO1-like protein C21C3.19
TT_01839	669	1520.63	1763.03	1003.19	1428.95	388.126	27.1617	224.085	694.488	377.917	185.096	419.167	257.189	61.3571	148.488	7.74283	10.4172	7.37782	8.5126	1.65946	19.4941	0.958088	8029.64	8488.27	8417.38	8311.76	246.883	2.97029	142.538	GH11			Y	gi|2851624|sp|P55331.2|XYNA_ASPTU	76.471	4.49e-118	RecName: Full=Endo-1,4-beta-xylanase A
TT_06200	438	1779.98	1376.21	1094.35	1416.85	344.616	24.3227	198.964	1903.3	2248	1628.41	1926.57	310.452	16.1142	179.24	35139.2	25511.9	34748.7	31800	5449.08	17.1355	3146.03	1558.57	1499.43	2216.93	1758.31	398.278	22.6511	229.946	NA	NA	NA	NA	gi|74688428|sp|Q69IF8.1|PEPA_PHANO	62.5	0.082	RecName: Full=Aspartic protease SNP2
TT_00339	579	1510.66	1324.25	1313.35	1382.75	110.901	8.02031	64.0289	545.911	551.882	712.371	603.388	94.4295	15.6499	54.5189	2073.62	2289.26	2342.44	2235.11	142.359	6.36921	82.1908	528.744	305.429	387.517	407.23	112.955	27.7375	65.2148	NA	NA	NA	NA	NA	NA	NA	NA
TT_07557	174	1438.96	1127.85	1566.5	1377.77	225.637	16.377	130.271	311.302	189.448	222.338	241.029	63.0408	26.1548	36.3966	15638.9	23937.3	13472.5	17682.9	5523.72	31.2377	3189.12	971.692	783.932	774.17	843.265	111.328	13.2021	64.2755	NA	NA	NA	NA	NA	NA	NA	NA
TT_08161	1245	1205.22	1588.72	1211.55	1335.16	219.61	16.4481	126.792	62.8217	33.4625	23.4083	39.8975	20.4795	51.3304	11.8239	22.8672	26.7254	25.7876	25.1267	2.01218	8.00814	1.16173	12.2949	13.7931	14.5109	13.533	1.13065	8.35481	0.652783	GH10	CBM1		Y	gi|74654923|sp|P79046.1|XYN1_HUMGT	68.627	0	RecName: Full=Endo-1,4-beta-xylanase 1
TT_09681	294	1276.89	1200.11	1484.23	1320.41	146.976	11.1311	84.8567	2557.48	2321.83	1890.25	2256.52	338.375	14.9954	195.361	846.8	1255.75	1203.11	1101.89	222.475	20.1903	128.446	5301.72	5898.08	5308.04	5502.61	342.499	6.2243	197.742	NA	NA	NA	NA	gi|51701991|sp|Q7SC06.1|RS25_NEUCR	95.876	9.11e-52	RecName: Full=40S ribosomal protein S25
TT_08479	405	1390.85	1253.45	1249.84	1298.04	80.3909	6.19324	46.4137	1896.69	1585.59	1398.86	1627.05	251.49	15.4568	145.198	1930.1	2382.1	2174.42	2162.21	226.245	10.4636	130.623	6699.87	7608.64	6754.44	7020.98	509.659	7.25908	294.252	NA	NA	NA	NA	gi|156630815|sp|Q2HH37.2|H2A_CHAGB	99.254	1.27e-91	RecName: Full=Histone H2A
TT_08818	957	1408.28	1264.01	1213.94	1295.41	100.901	7.78914	58.2554	557.061	807.245	1124.98	829.763	284.629	34.3025	164.331	260.775	316.51	215.604	264.296	50.5448	19.1243	29.1821	17.416	25.1329	22.4421	21.6637	3.91693	18.0806	2.26144	NA	NA	NA	NA	gi|74858950|sp|Q55EF8.1|Y9096_DICDI	35.028	9.79e-24	RecName: Full=Transmembrane protein DDB_G0269096
TT_00784	294	1316.96	909.466	1654.8	1293.74	373.208	28.8472	215.472	1059.99	736.857	644.124	813.657	218.312	26.8309	126.042	772.5	1036.49	786.54	865.175	148.526	17.1671	85.7514	2140.69	2735.58	2835.14	2570.47	375.512	14.6087	216.802	NA	NA	NA	NA	gi|124015|sp|P01097.2|ATIF_YEAST	43.902	4.83e-13	RecName: Full=ATPase inhibitor, mitochondrial
TT_02157	189	1218.81	1136.56	1511.06	1288.81	196.816	15.2712	113.632	2242.81	1971.23	1832.22	2015.42	208.832	10.3617	120.569	1737.27	2751.79	2916.35	2468.47	638.559	25.8686	368.672	4035.79	4776.42	4155.88	4322.7	397.498	9.1956	229.496	NA	NA	NA	NA	gi|857338648|sp|P0CT62.1|RS30A_SCHPO	81.667	2e-27	RecName: Full=40S ribosomal protein S30-A
TT_07618	318	1304.84	1440.86	1087.31	1277.67	178.334	13.9577	102.961	551.723	1612.95	1435.33	1200	568.406	47.3672	328.169	165.922	167.038	124.895	152.618	24.0153	15.7355	13.8653	1255.71	1308.21	1289.18	1284.37	26.5823	2.06968	15.3473	NA	NA	NA	NA	gi|20137660|sp|Q9K8Z4.1|CLS_BACHD	31.746	7.81e-05	RecName: Full=Cardiolipin synthase
TT_02571	336	1145.41	1025.92	1656.75	1276.02	335.085	26.2601	193.461	2561.61	2413.43	1857.72	2277.59	371.085	16.2929	214.246	796.76	1261.42	544.482	867.556	363.677	41.9197	209.969	5177.4	5824.26	4954.92	5318.86	451.603	8.4906	260.733	NA	NA	NA	NA	gi|1350779|sp|P49148.1|RLA1_ALTAL	72.973	2.18e-38	RecName: Full=60S acidic ribosomal protein P1
TT_09929	312	1447.53	1061.89	1283.94	1264.45	193.559	15.3078	111.752	2655.57	1824.52	1540.29	2006.79	579.555	28.8796	334.606	2956.9	4367.39	2063.07	3129.12	1161.77	37.1277	670.748	8298.06	9723.12	8429.57	8816.92	787.541	8.93216	454.687	NA	NA	NA	NA	gi|122099|sp|P04914.2|H4_NEUCR	99.029	8.1e-67	RecName: Full=Histone H4
TT_03822	699	1107.23	1320.24	1335.87	1254.44	127.734	10.1825	73.747	536.832	558.359	516.732	537.308	20.8173	3.87437	12.0189	695.957	459.292	394.502	516.584	158.684	30.718	91.6163	205.594	117.914	128.098	150.535	47.9531	31.855	27.6857	NA	NA	NA	NA	gi|597439588|sp|Q7SFN5.2|PALI_NEUCR	28.571	4.59e-09	RecName: Full=pH-response regulator protein palI/prr-5
TT_06135	465	1232.11	1041.6	1483.22	1252.31	221.501	17.6873	127.883	1845.93	1681.27	1616.2	1714.47	118.404	6.90615	68.3604	933.143	1411	1171.27	1171.8	238.927	20.3897	137.944	4199.37	4709.5	3944.19	4284.35	389.667	9.09513	224.974	NA	NA	NA	NA	gi|302393832|sp|P14799.4|RS27A_NEUCR	97.403	8.36e-109	RecName: Full=Ubiquitin-40S ribosomal protein S27a
TT_03811	561	1277.17	1427.65	1025.8	1243.54	203.027	16.3265	117.217	154.771	262.741	458.401	291.971	153.911	52.7145	88.8606	124.759	118.621	152.94	132.106	18.3014	13.8535	10.5663	237.733	210.12	263.031	236.961	26.4636	11.1679	15.2788	NA	NA	NA	NA	gi|74661287|sp|Q6FRZ8.1|AP1_CANGA	43.548	7.62e-06	RecName: Full=bZip transcription factor GAP1
TT_08448	1752	698.045	692.653	2280.54	1223.75	915.217	74.788	528.401	544.861	315.292	275.423	378.525	145.424	38.4185	83.9605	31.0786	25.6858	28.0932	28.2859	2.70157	9.55097	1.55975	46.6091	67.8692	73.3353	62.6046	14.1195	22.5534	8.15188	NA	NA	NA	NA	gi|74674363|sp|Q4WXX9.1|PDC_ASPFU	65.909	0	RecName: Full=Pyruvate decarboxylase
TT_01895	462	1194.96	1019.72	1395.69	1203.45	188.13	15.6325	108.617	2072.14	1784.98	1722.47	1859.86	186.476	10.0263	107.662	910.173	1282.1	956.32	1049.53	202.726	19.3159	117.044	4683.1	5342.42	4673.19	4899.57	383.549	7.82822	221.442	NA	NA	NA	NA	gi|464706|sp|P34737.1|RS15_PODAS	95.425	4.27e-104	RecName: Full=40S ribosomal protein S15
TT_03874	474	1166.67	1125.02	1304.41	1198.7	93.8838	7.83215	54.2039	2359.71	833.168	493.118	1228.67	994.162	80.9139	573.98	1141.95	1411.55	973.567	1175.69	220.931	18.7916	127.555	862.385	311.601	306.911	493.632	319.358	64.6955	184.381	NA	NA	NA	NA	gi|8488971|sp|Q01302.2|CCG6_NEUCR	49.682	4.07e-30	RecName: Full=Clock-controlled protein 6
TT_04244	156	1191.88	975.828	1422.1	1196.6	223.172	18.6505	128.848	1846.72	1473.75	1502.87	1607.78	207.436	12.902	119.763	929.993	1776.86	1471.38	1392.75	428.877	30.7936	247.612	4228.2	5460.4	4355.14	4681.25	677.744	14.4778	391.296	NA	NA	NA	NA	gi|54036249|sp|Q6BHV8.1|RL39_DEBHA	82.353	8.39e-26	RecName: Full=60S ribosomal protein L39
TT_04115	603	1086.28	1101.55	1361.03	1182.95	154.412	13.0531	89.1497	4841.77	1755.28	1056.54	2551.19	2014.22	78.9522	1162.91	893.858	909.859	1500.75	1101.49	345.862	31.3995	199.683	499.151	221.583	188.77	303.168	170.517	56.2451	98.4481	NA	NA	NA	NA	NA	NA	NA	NA
TT_07083	1089	1197.98	1095.72	1239.3	1177.67	73.913	6.27621	42.6737	1272.06	1181.71	1198.73	1217.5	48.0134	3.9436	27.7205	971.124	501.582	735.262	735.989	234.772	31.8988	135.546	905.78	397.781	506.764	603.442	267.443	44.3195	154.408	NA	NA	NA	NA	gi|2494743|sp|Q12613.1|GLNA_COLGL	76.519	0	RecName: Full=Glutamine synthetase
TT_03525	741	1262.27	1174.24	1037.35	1157.95	113.342	9.7881	65.4379	515.607	962.027	1089.2	855.613	301.241	35.2077	173.922	109.464	86.4798	57.9565	84.6333	25.8031	30.4882	14.8975	739.186	361.51	494.687	531.794	191.553	36.0201	110.593	NA	NA	NA	NA	gi|1724017|sp|P54607.1|YHCW_BACSU	28.788	5.91e-13	RecName: Full=Putative phosphatase YhcW
TT_02557	660	1148.67	983.178	1331.74	1154.53	174.356	15.1019	100.665	1723.69	1373.77	1227.6	1441.69	254.924	17.6823	147.18	857.79	1025.27	1277.83	1053.63	211.452	20.0689	122.082	3653.27	4081.34	3567.84	3767.48	275.145	7.30314	158.855	NA	NA	NA	NA	gi|8489002|sp|Q09127.2|RL10A_SCHPO	75.926	8.66e-126	RecName: Full=60S ribosomal protein L10-A
TT_02172	477	1207.66	1212.7	1000.23	1140.2	121.242	10.6335	69.9993	972.294	1469.83	1342.48	1261.53	258.455	20.4874	149.219	849.394	905.121	898.783	884.433	30.5094	3.4496	17.6146	2013.41	1939.67	2200.28	2051.12	134.334	6.54931	77.558	NA	NA	NA	NA	gi|1352425|sp|P47813.2|IF1AX_HUMAN	83.969	2.55e-76	RecName: Full=Eukaryotic translation initiation factor 1A, X-chromosomal
TT_02689	282	1111.61	638.472	1601.77	1117.28	481.672	43.1111	278.094	676.392	179.568	105.583	320.514	310.411	96.8479	179.216	7.5468	11.9044	5.88876	8.44667	3.10716	36.7856	1.79392	331.179	599.442	740.879	557.167	208.096	37.3489	120.144	NA	NA	NA	NA	gi|2851470|sp|P55270.2|SCNNA_BOVIN	50	0.085	RecName: Full=Amiloride-sensitive sodium channel subunit alpha
TT_04266	396	1144.48	964.236	1237.69	1115.47	139.019	12.4628	80.2624	2025.97	1897.43	1898.61	1940.67	73.8746	3.80666	42.6515	707.067	1105.82	917.447	910.111	199.477	21.9179	115.168	4226.11	5106.77	4343.19	4558.69	478.249	10.4909	276.117	NA	NA	NA	NA	gi|51701795|sp|Q7RXY1.1|RL32_NEUCR	92.366	1.47e-85	RecName: Full=60S ribosomal protein L32
TT_05954	351	1075.5	924.892	1330.57	1110.32	205.07	18.4695	118.397	2538.11	2103.6	1770.25	2137.32	385.043	18.0152	222.304	559.306	890.202	742.132	730.547	165.752	22.6888	95.6971	5310.34	7005.58	5674.67	5996.87	892.366	14.8805	515.208	NA	NA	NA	NA	gi|2500436|sp|P55828.1|RS20_DROME	72.222	2.98e-52	RecName: Full=40S ribosomal protein S20
TT_03756	1371	1074.66	1202.27	1035.45	1104.13	87.2261	7.9	50.36	1524.88	1302.78	1268.95	1365.53	139.027	10.1811	80.2671	428.727	341.071	430.635	400.144	51.1679	12.7874	29.5418	228.259	86.6509	91.5727	135.494	80.3742	59.3193	46.404	GH72			Y	gi|193806027|sp|P0C7S9.1|GEL1_ASPFU	59.016	1.73e-177	RecName: Full=1,3-beta-glucanosyltransferase gel1
TT_03870	489	1276.77	895.296	1115.5	1095.86	191.493	17.4743	110.558	1219.04	1499.39	1483.74	1400.72	157.538	11.2469	90.9545	696.179	694.944	421.195	604.106	158.407	26.2217	91.4562	918.069	518.065	548.489	661.541	222.68	33.6609	128.565	NA	NA	NA	NA	gi|73621196|sp|Q871W6.1|MBF1_NEUCR	71.711	8.43e-73	RecName: Full=Multiprotein-bridging factor 1
TT_03712	381	1099.83	1156.99	1030.4	1095.74	63.3922	5.78532	36.5995	997.723	1224.08	1216.72	1146.18	128.618	11.2215	74.2576	201.09	385.126	277.74	287.985	92.445	32.1006	53.3731	2413.98	2516.14	2600.16	2510.09	93.2395	3.71458	53.8319	NA	NA	NA	NA	gi|12644397|sp|Q09668.3|RL22_SCHPO	62.931	5.64e-49	RecName: Full=60S ribosomal protein L22
TT_03834	699	1195.89	1083.98	1006.08	1095.32	95.4151	8.71119	55.0879	207	295.996	393.346	298.781	93.2044	31.195	53.8116	2090.86	1635.03	1667.16	1797.68	254.405	14.1518	146.881	8.09888	6.16115	6.32583	6.86195	1.07437	15.6569	0.620287	NA	NA	NA	NA	gi|74871296|sp|Q9VW47.2|MED12_DROME	34.286	0.014	RecName: Full=Mediator of RNA polymerase II transcription subunit 12
TT_00561	639	1072.15	1311.15	878.699	1087.33	216.625	19.9226	125.069	517.204	1104.35	966.34	862.632	307.005	35.5893	177.249	360.135	344.078	260.313	321.509	53.6021	16.672	30.9472	1147.21	1093.39	1274.63	1171.74	93.0742	7.94322	53.7364	NA	NA	NA	NA	gi|48474744|sp|O14290.1|YF14_SCHPO	40	4.6e-42	RecName: Full=Uncharacterized protein C9E9.04
TT_02259	573	1011.91	932.617	1312.63	1085.72	200.473	18.4645	115.743	1828.28	1602.87	1585.98	1672.38	135.283	8.08924	78.1055	494.961	751.253	670.435	638.883	131.027	20.5087	75.6484	3819.78	4412.67	3551.51	3927.99	440.66	11.2185	254.415	NA	NA	NA	NA	gi|1710780|sp|P52810.1|RS9_PODAS	95.789	1.76e-127	RecName: Full=40S ribosomal protein S9
TT_04374	1116	1157.69	1005.71	1005.65	1056.35	87.7644	8.30827	50.6708	490.113	378.382	398.743	422.413	59.5076	14.0875	34.3567	265.035	252.301	382.173	299.836	71.5893	23.8761	41.3321	1039.53	1025.01	1158.13	1074.23	73.028	6.79819	42.1627	NA	NA	NA	NA	gi|1035743490|sp|A7XRZ1.1|TDIE_EMENI	36.177	2.87e-57	RecName: Full=Probable methyltransferase tdiE
TT_08922	186	960.584	733.092	1436.66	1043.45	359.03	34.4081	207.286	1482.81	1247.21	874.592	1201.54	306.67	25.5231	177.056	605.343	922.996	600.912	709.75	184.689	26.0218	106.631	2046.7	2510.39	2526.04	2361.04	272.34	11.5348	157.236	NA	NA	NA	NA	gi|74693596|sp|Q757F0.3|COX9_ASHGO	44.828	3.68e-17	RecName: Full=Cytochrome c oxidase subunit 7A
TT_06914	1104	1072.13	1039.01	965.391	1025.51	54.6342	5.32751	31.5431	1643.04	1589.52	1593.7	1608.75	29.7677	1.85036	17.1864	431.154	568.478	520.994	506.875	69.7421	13.7592	40.2656	1005.91	472.824	547.97	675.569	288.543	42.7111	166.59	NA	NA	NA	NA	gi|408360248|sp|Q9HEQ9.3|TCG1_SCHPO	30.105	1.64e-30	RecName: Full=Single-stranded TG1-3 DNA-binding protein
TT_08133	2103	907.535	1362.48	801.899	1023.97	297.875	29.0902	171.978	63.0005	148.636	196.918	136.185	67.8216	49.8011	39.1568	21.6717	16.5492	17.7232	18.648	2.68357	14.3906	1.54936	5.88012	6.14358	6.87848	6.30073	0.5174	8.21175	0.298721	NA	NA	NA	NA	NA	NA	NA	NA
TT_09991	924	1030.97	1166.3	861.02	1019.43	152.965	15.0049	88.3143	155.638	327.939	406.312	296.629	128.236	43.2312	74.0374	463.474	536.79	544.957	515.074	44.8728	8.71192	25.9073	10.0287	8.47165	9.7418	9.41405	0.828654	8.80231	0.478424	NA	NA	NA	NA	gi|74628259|sp|Q76L37.1|CPRC1_CANPA	37.584	7.36e-59	RecName: Full=NADPH-dependent conjugated polyketone reductase C1
TT_07598	225	980.135	1212.28	848.193	1013.54	184.33	18.1868	106.423	1468.86	1553.47	1218.14	1413.49	174.386	12.3373	100.682	657.466	205.862	2146.93	1003.42	1015.72	101.226	586.429	2513.24	3254.51	3091.16	2952.97	389.478	13.1894	224.865	NA	NA	NA	NA	gi|543870|sp|Q01554.1|ATP9_TRIRU	87.838	3.88e-37	RecName: Full=ATP synthase subunit 9, mitochondrial
TT_04612	471	990.117	850.224	1197.65	1012.66	174.806	17.262	100.924	1387.25	1192.46	1081.69	1220.47	154.694	12.675	89.3124	609.311	950.394	767.635	775.78	170.687	22.002	98.5463	3293.91	3474.12	2957.96	3242	261.964	8.08035	151.245	NA	NA	NA	NA	gi|41018059|sp|Q8ISP0.1|RS18_BRABE	76.623	2.39e-86	RecName: Full=40S ribosomal protein S18
TT_10223	366	1123.4	858.023	1049.58	1010.34	136.974	13.5573	79.082	793.461	786.443	790.447	790.117	3.521	0.44563	2.03285	2446.91	2395.01	2875.6	2572.51	263.766	10.2533	152.286	1728.22	2093.75	2069.18	1963.72	204.318	10.4047	117.963	NA	NA	NA	NA	gi|62899798|sp|Q8WZY7.1|ATG8_NEUCR	97.521	1.16e-83	RecName: Full=Autophagy-related protein 8
TT_01583	249	976.175	855.993	1123.71	985.293	134.092	13.6093	77.4178	1831.87	1912.99	2044.82	1929.9	107.474	5.56892	62.0503	691.983	822.411	525.755	680.05	148.688	21.8642	85.8448	3666.12	4535.52	3604.25	3935.29	520.728	13.2322	300.642	NA	NA	NA	NA	gi|74662429|sp|Q7RVN2.1|RS27_NEUCR	98.78	4.05e-55	RecName: Full=40S ribosomal protein S27
TT_02992	417	1197.62	893.998	844.783	978.799	191.093	19.5232	110.327	3598.29	3738.9	2885.27	3407.49	457.686	13.4318	264.245	53218	61803	45487.7	53502.9	8161.4	15.2541	4711.99	2745.05	2979.05	3692.44	3138.85	493.5	15.7223	284.922	NA	NA	NA	NA	gi|6094315|sp|O74238.1|SNP1_PHANO	59.712	2.71e-53	RecName: Full=Protein SnodProt1
TT_07133	897	970.02	792.276	1173.87	978.723	190.948	19.5099	110.244	436.216	265.844	212.041	304.7	117.03	38.4082	67.5673	594.531	511.543	412.792	506.289	90.9835	17.9707	52.5294	975.798	632.878	883.682	830.786	177.474	21.3621	102.465	NA	NA	NA	NA	gi|121087|sp|P14065.1|GCY1_YEAST	45.981	1.88e-88	RecName: Full=Glycerol 2-dehydrogenase (NADP(
TT_00598	555	1022.74	878.125	1012.99	971.288	80.829	8.32184	46.6666	939.86	788.91	839.031	855.934	76.8818	8.98222	44.3878	1454.83	1515.33	1410.7	1460.29	52.5239	3.59682	30.3247	1810.68	1993.91	1985.35	1929.98	103.405	5.35783	59.7009	NA	NA	NA	NA	gi|51701281|sp|Q7RVM2.3|ARF_NEUCR	91.176	1.16e-113	RecName: Full=ADP-ribosylation factor
TT_01600	330	1063.79	861.942	981.146	968.96	101.475	10.4726	58.5866	851.493	888.984	1003.95	914.809	79.4412	8.68391	45.8654	2094.25	2223.1	1760.99	2026.11	238.468	11.7697	137.68	1591.38	1983.83	1843.74	1806.32	198.884	11.0105	114.826	NA	NA	NA	NA	gi|2842701|sp|Q92356.1|SYB1_SCHPO	62.105	3.43e-36	RecName: Full=Synaptobrevin homolog 1
TT_07644	324	1092.11	913.943	898.863	968.307	107.485	11.1003	62.0566	457.83	471.21	461.914	463.651	6.85695	1.4789	3.95886	1309.86	1683.64	865.481	1286.33	409.588	31.8417	236.476	674.305	649.307	775.659	699.757	66.9106	9.56198	38.6309	NA	NA	NA	NA	NA	NA	NA	NA
TT_08478	381	1072.21	934.829	890.308	965.782	94.8188	9.81783	54.7437	1659.15	1147.21	1063.12	1289.83	322.596	25.0108	186.251	1510.49	1196.76	1662.45	1456.56	237.482	16.3042	137.11	4616.12	4145.48	4295	4352.2	240.475	5.52537	138.838	NA	NA	NA	NA	gi|110279006|sp|Q2HH38.3|H2B_CHAGB	94.355	4.17e-81	RecName: Full=Histone H2B
TT_02453	411	917.018	744.44	1217.28	959.579	239.274	24.9354	138.145	1783.49	1532.89	1470.46	1595.61	165.675	10.3832	95.6527	569.102	762.521	695.184	675.602	98.1846	14.5329	56.6869	3745.38	4121.92	3491.68	3786.33	317.111	8.37517	183.084	NA	NA	NA	NA	gi|1100163932|sp|P0CU28.1|RS24_CHATD	88.71	6.72e-77	RecName: Full=40S ribosomal protein S24
TT_07586	225	921.153	1136.47	812.619	956.748	164.834	17.2286	95.1671	1403.21	1486.13	1155.92	1348.42	171.792	12.7402	99.1841	610.351	194.152	1913.62	906.041	897.06	99.0088	517.918	2399.39	3112.34	2956.26	2822.66	374.784	13.2777	216.381	NA	NA	NA	NA	gi|543870|sp|Q01554.1|ATP9_TRIRU	87.838	3.88e-37	RecName: Full=ATP synthase subunit 9, mitochondrial
TT_07066	447	880.979	785.003	1197.12	954.368	215.639	22.5949	124.499	26.7432	15.6276	12.2631	18.2113	7.57789	41.6109	4.3751	52.282	32.3223	30.6492	38.4178	12.0358	31.3287	6.94887	135.915	151.85	111.215	132.994	20.4746	15.3952	11.821	NA	NA	NA	NA	NA	NA	NA	NA
TT_01542	576	947.866	817.056	1075.51	946.811	129.23	13.649	74.6111	1418.45	1180.04	1136.6	1245.03	151.75	12.1884	87.6127	406.078	488.611	416.839	437.176	44.8679	10.2631	25.9045	3175.98	3561.32	3141.51	3292.93	233.065	7.07772	134.56	NA	NA	NA	NA	gi|133036|sp|P05738.2|RL9A_YEAST	60.417	2.59e-78	RecName: Full=60S ribosomal protein L9-A
TT_06697	885	988.013	685.609	1152.47	942.031	236.803	25.1375	136.718	905.818	498.227	504.426	636.157	233.554	36.7132	134.842	1478.37	1681.77	1124.5	1428.21	282.002	19.7451	162.814	111.782	76.7585	85.0447	91.1951	18.304	20.0712	10.5678	NA	NA	NA	NA	gi|74595303|sp|Q5B2K4.1|ACPA_EMENI	62.172	1.49e-93	RecName: Full=Acetate permease A
TT_10178	453	1044.47	993.767	739.116	925.783	163.634	17.6752	94.4741	963.227	1212.84	1728.4	1301.49	390.213	29.9821	225.29	604.093	462.56	775.225	613.96	156.566	25.501	90.3934	1072.43	1261.91	1533.67	1289.34	231.838	17.9811	133.852	NA	NA	NA	NA	gi|269969349|sp|C6Y4D3.1|ECL1_SCHPO	41.026	0.96	RecName: Full=Extender of the chronological lifespan protein 1
TT_02834	285	825.257	1191.19	758.109	924.851	233.085	25.2025	134.572	273.657	272.078	285.324	277.02	7.23496	2.61171	4.1771	1568.01	880.752	1159.85	1202.87	345.641	28.7347	199.556	589.915	319.233	438.297	449.148	135.667	30.2054	78.3273	NA	NA	NA	NA	gi|3219950|sp|O14200.1|PXA1_SCHPO	29.787	0.18	RecName: Full=PXA domain protein 1
TT_09682	639	916.355	799.995	1047.27	921.207	123.709	13.429	71.4233	1529.02	1180.52	1150.68	1286.74	210.346	16.3472	121.443	497.315	644.332	587.111	576.253	74.1074	12.8602	42.7859	3591.4	3932.91	3331.64	3618.65	301.563	8.33357	174.107	NA	NA	NA	NA	gi|182636685|sp|Q7RVI1.2|RS5_NEUCR	96.714	1.47e-151	RecName: Full=40S ribosomal protein S5
TT_04508	654	934.07	862.362	964.49	920.308	52.4365	5.69772	30.2742	1620	1689.01	1500.2	1603.07	95.5361	5.95957	55.1578	526.002	505.839	675.989	569.277	92.9637	16.3301	53.6726	3410.08	3715.73	3258.22	3461.34	233.023	6.73215	134.536	NA	NA	NA	NA	gi|51701796|sp|Q7RZS0.1|RL10A_NEUCR	91.244	6.22e-138	RecName: Full=60S ribosomal protein L10a
TT_01913	1269	1034.66	855.833	867.794	919.429	99.9724	10.8733	57.7191	1831.32	1280.93	1286.97	1466.41	316.038	21.5518	182.465	1009.63	1308.12	1095.82	1137.85	153.621	13.5009	88.693	177.322	88.9841	90.8941	119.067	50.4595	42.3792	29.1328	GH132			N	gi|74668674|sp|Q4WGL5.1|SUN1_ASPFU	42.172	1.94e-80	RecName: Full=Secreted beta-glucosidase sun1
TT_01969	465	989.675	969.857	790.657	916.73	109.631	11.9589	63.2952	222.406	672.159	527.681	474.082	229.617	48.434	132.569	150.774	161.844	157.036	156.551	5.55072	3.54562	3.20471	518.876	601.538	689.753	603.389	85.4533	14.1622	49.3365	NA	NA	NA	NA	gi|226738167|sp|B6IVA4.1|DNAK_RHOCS	42.105	0.41	RecName: Full=Chaperone protein DnaK
TT_01879	339	848.741	719.216	1179.83	915.928	237.542	25.9346	137.145	1948.43	1832.31	1511.95	1764.23	226.062	12.8136	130.517	671.14	1214.29	500.883	795.436	372.59	46.8409	215.115	4578.73	5306.43	4147.09	4677.42	585.932	12.5268	338.288	NA	NA	NA	NA	gi|41688719|sp|Q9C3Z5.1|RLA2_PODAS	78.571	3.93e-34	RecName: Full=60S acidic ribosomal protein P2
TT_06012	1158	754.887	896.093	1094.63	915.203	170.675	18.6489	98.5395	10.1324	6.66231	7.83274	8.20916	1.76541	21.5053	1.01926	6.34569	7.48605	9.91885	7.91686	1.82512	23.0536	1.05373	167.363	96.157	111.771	125.097	37.4266	29.9181	21.6083	CE16			Y	gi|1008808671|sp|G2QJ27.1|AES1_MYCTT	76.384	1.19e-153	RecName: Full=Acetylesterase
TT_01345	486	884.537	810.143	1015.44	903.372	103.935	11.5052	60.0069	1688.79	1392.1	1303.42	1461.44	201.826	13.8101	116.524	462.357	556.099	691.739	570.065	115.327	20.2305	66.584	3322.33	3683.56	3270.04	3425.31	225.174	6.57382	130.004	NA	NA	NA	NA	gi|338819314|sp|P0CX47.1|RS11A_YEAST	76.398	1.71e-87	RecName: Full=40S ribosomal protein S11-A
TT_02076	465	999.288	774.173	936.035	903.165	116.101	12.8549	67.0311	637.83	425.341	372.396	478.522	140.481	29.3573	81.107	3003.05	4967.82	4285.4	4085.42	997.531	24.4168	575.925	1586.15	1572.55	1572.54	1577.08	7.85216	0.497892	4.53345	NA	NA	NA	NA	gi|51701965|sp|Q711T9.3|SODC_PODAS	86.275	1.03e-94	RecName: Full=Superoxide dismutase [Cu-Zn]
TT_03590	327	833.892	733.925	1122.56	896.792	201.808	22.5033	116.514	1294.61	1045.82	866.872	1069.1	214.819	20.0934	124.026	488.242	706.29	447.744	547.425	139.063	25.4031	80.2882	2901.6	3095.74	2751.38	2916.24	172.646	5.92015	99.6769	NA	NA	NA	NA	gi|17865559|sp|Q9HFR7.1|RL36_TRIHM	87.255	5.54e-57	RecName: Full=60S ribosomal protein L36
TT_08571	393	934.256	773.607	964.833	890.899	102.721	11.5301	59.3063	1046.22	930.863	866.592	947.891	91.0155	9.60189	52.5478	395.314	723.053	748.622	622.33	197.016	31.6579	113.747	1819.44	2108.63	1970.98	1966.35	144.65	7.35625	83.5135	NA	NA	NA	NA	gi|54036399|sp|Q7RV75.1|RS22_NEUCR	96.154	2.86e-91	RecName: Full=40S ribosomal protein S22
TT_02078	975	842.176	894.519	934.275	890.323	46.1926	5.1883	26.6693	1001.7	1120.31	1071.81	1064.61	59.6316	5.60128	34.4283	393.722	253.92	445.2	364.281	98.9803	27.1714	57.1463	1658.45	1509.19	1890.28	1685.97	192.025	11.3896	110.866	NA	NA	NA	NA	gi|678019046|sp|J9MJK9.1|TAL1_FUSO4	83.851	0	RecName: Full=Transaldolase
TT_00901	321	845.272	712.776	1108.69	888.914	201.535	22.672	116.356	1845.17	1442.14	1329.4	1538.9	271.156	17.6201	156.552	892.535	1223.33	871.558	995.809	197.322	19.8152	113.924	4273.79	4823.64	4070.79	4389.41	389.514	8.87397	224.886	NA	NA	NA	NA	gi|132967|sp|P27075.2|RL44_CANTR	83.962	4.4e-60	RecName: Full=60S ribosomal protein L44
TT_02868	450	858.86	744.853	1057.88	887.199	158.428	17.8571	91.4684	1550.09	1369.49	1209.81	1376.46	170.244	12.3682	98.2907	292.148	419.844	402.549	371.514	69.2748	18.6466	39.9958	3427.52	3858.71	3216.16	3500.8	327.481	9.35448	189.071	NA	NA	NA	NA	gi|132845|sp|P08978.1|RL28_NEUCR	89.933	2.14e-98	RecName: Full=60S ribosomal protein L28
TT_08570	444	830.089	703.411	1113.23	882.243	209.828	23.7835	121.144	1841.14	1699.19	1412.77	1651.03	218.207	13.2164	125.982	401.637	580.182	425.235	469.018	96.9911	20.6796	55.9978	3434.59	3261.28	3174.33	3290.07	132.498	4.02722	76.4979	NA	NA	NA	NA	gi|12229899|sp|O59936.1|RS12_BLUGH	86.923	1.69e-80	RecName: Full=40S ribosomal protein S12
TT_01224	1194	923.572	949.971	768.809	880.784	97.8675	11.1114	56.5038	1120.59	1469.42	1620.71	1403.58	256.481	18.2734	148.079	249.941	159.585	266.997	225.508	57.7242	25.5974	33.3271	1868.39	1999.54	2121.36	1996.43	126.514	6.33701	73.043	NA	NA	NA	NA	gi|161789047|sp|Q7RV88.2|IF4A_NEUCR	96.725	0	RecName: Full=ATP-dependent RNA helicase eIF4A
TT_08740	762	909.906	540.433	1137.03	862.455	301.114	34.9136	173.848	492.376	496.953	418.944	469.425	43.7768	9.32564	25.2746	3451.93	4008.97	3518.79	3659.9	304.148	8.31028	175.6	224.497	110.689	161.94	165.709	56.9975	34.3961	32.9075	CBM52			Y	gi|961512533|sp|D4ATS1.1|A7637_ARTBC	38.378	3.27e-20	RecName: Full=Uncharacterized secreted protein ARB_07637
TT_02494	960	919.943	875.481	785.688	860.371	68.3912	7.94904	39.4857	98.6118	103.889	126.565	109.689	14.8519	13.5401	8.57477	221.395	296.044	194.461	237.3	52.6262	22.1771	30.3838	5.40283	7.39217	7.07349	6.62283	1.0685	16.1335	0.616897	NA	NA	NA	NA	gi|39932720|sp|P38918.2|ARK73_RAT	38.855	5.22e-67	RecName: Full=Aflatoxin B1 aldehyde reductase member 3
TT_09956	510	811.778	573.87	1191.91	859.185	311.735	36.2826	179.98	1673.58	998.186	882.983	1184.92	427.095	36.0444	246.584	439.733	369.118	397.791	402.214	35.5149	8.82986	20.5046	1873.95	2173.4	2133.22	2060.19	162.532	7.88915	93.8376	NA	NA	NA	NA	gi|117091|sp|P06810.2|COX5_NEUCR	74.251	1.1e-88	RecName: Full=Cytochrome c oxidase polypeptide 5, mitochondrial
TT_00802	429	841.638	719.978	1013.68	858.433	147.571	17.1908	85.2004	1705.96	1632.45	1592.71	1643.71	57.459	3.4957	33.174	837.165	985.889	831.498	884.85	87.5479	9.89408	50.5458	3396.55	3908.25	3181.66	3495.49	373.263	10.6784	215.503	NA	NA	NA	NA	gi|59800208|sp|Q7SFJ9.1|RS16_NEUCR	90.845	7.7e-94	RecName: Full=40S ribosomal protein S16
TT_04471	546	968.818	827.751	766.882	854.484	103.588	12.1229	59.8067	1169.74	999.116	1052.79	1073.88	87.2476	8.1245	50.3724	1364.52	1836.83	1927.09	1709.48	302.133	17.6739	174.437	1977.11	2455.83	2355.43	2262.79	252.449	11.1565	145.751	NA	NA	NA	NA	gi|290457687|sp|Q14766.4|LTBP1_HUMAN	28.302	0.43	RecName: Full=Latent-transforming growth factor beta-binding protein 1
TT_06361	1002	911.357	827.292	774.458	837.702	69.041	8.24171	39.8608	574.419	328.645	306.162	403.075	148.814	36.9195	85.9175	2044.64	2107.54	1481.04	1877.74	344.99	18.3726	199.18	21.6839	23.9501	22.4429	22.6923	1.15351	5.08327	0.665981	NA	NA	NA	NA	gi|378524371|sp|Q1K6I4.1|THI4_NEUCR	76.316	0	RecName: Full=Thiamine thiazole synthase
TT_04292	2721	789.306	1077.13	640.946	835.795	221.779	26.5351	128.044	264.897	961.747	709.88	645.508	352.856	54.6634	203.722	1.07729	0.921414	0.627254	0.875318	0.228529	26.1081	0.131941	4.89331	5.50476	5.46712	5.2884	0.342675	6.47976	0.197844	NA	NA	NA	NA	gi|1723487|sp|Q10327.1|YD72_SCHPO	26.46	8.56e-85	RecName: Full=Uncharacterized protein C32A11.02c
TT_02581	1212	884.921	797.297	803.141	828.453	48.9898	5.91341	28.2843	1063.47	772.445	823.637	886.518	155.369	17.5258	89.7026	912.791	575.778	1129.39	872.653	278.98	31.9692	161.069	1369.9	1016.95	1241.57	1209.47	178.653	14.7711	103.145	NA	NA	NA	NA	gi|961512564|sp|D4AZK9.1|ECM33_ARTBC	34.309	2.7e-51	RecName: Full=Cell surface GPI-anchored protein ARB_01627
TT_07857	426	810.619	633.849	1017.09	820.518	191.811	23.3768	110.742	1956.01	1630.05	1522.92	1702.99	225.57	13.2455	130.233	578.85	917.02	860.526	785.465	181.15	23.0628	104.587	3955.15	4103.69	3597.53	3885.46	260.179	6.69621	150.214	NA	NA	NA	NA	gi|133828|sp|P27770.1|RS17_NEUCR	91.667	1.37e-88	RecName: Full=40S ribosomal protein S17
TT_01037	1215	828.238	1018.5	611.663	819.466	203.559	24.8404	117.525	1012.7	1469.08	1170.85	1217.54	231.747	19.034	133.799	45.707	30.3931	46.6981	40.9327	9.14103	22.3318	5.27757	1030.47	591.051	956.019	859.181	235.172	27.3717	135.777	NA	NA	NA	NA	gi|74696870|sp|Q7Z8E7.1|GPD_COLGL	63.235	0	RecName: Full=Glycerol-3-phosphate dehydrogenase [NAD(
TT_08005	405	812.065	854.985	788.737	818.596	33.6031	4.10497	19.4008	1978.22	1704.81	1388.44	1690.49	295.149	17.4593	170.404	918.997	1170.01	931.228	1006.75	141.525	14.0576	81.7092	2691.68	4206.33	3544.27	3480.76	759.321	21.8148	438.394	NA	NA	NA	NA	gi|146291082|sp|P29429.2|THIO_EMENI	54.737	5.38e-30	RecName: Full=Thioredoxin
TT_00966	885	941.975	719.719	789.072	816.922	113.715	13.9199	65.6533	1999.28	780.546	426.178	1068.67	825.178	77.2157	476.417	384.85	226.06	335.41	315.44	81.2565	25.7597	46.9135	2241.47	1831.4	2117.41	2063.43	210.297	10.1916	121.415	NA	NA	NA	NA	gi|83300369|sp|O60024.2|ALL4_ASPFU	40.201	2.09e-31	RecName: Full=Allergen Asp f 4
TT_03244	819	788.586	928.9	732.677	816.721	101.092	12.3778	58.3653	506.076	542.864	761.18	603.374	137.897	22.8543	79.6148	898.553	899.075	1112.04	969.89	123.108	12.693	71.0765	438.212	264.707	296.403	333.107	92.3927	27.7366	53.343	NA	NA	NA	NA	NA	NA	NA	NA
TT_06074	912	751.979	991.359	702.162	815.167	154.607	18.9663	89.2622	666.645	1870.23	2229.31	1588.73	818.483	51.5181	472.551	365.531	184.515	167.52	239.189	109.745	45.8823	63.3615	117.108	73.1793	85.7823	92.0231	22.6194	24.5801	13.0593	NA	NA	NA	NA	gi|32699624|sp|Q9UW81.1|NOP1_NEUCR	68.092	3.91e-135	RecName: Full=Opsin-1
TT_02250	390	847.597	625.026	972.008	814.877	175.79	21.5725	101.492	880.69	619.714	548.87	683.092	174.753	25.5827	100.894	464.147	469.726	765.853	566.575	172.602	30.4641	99.6519	1488.63	1741.48	1822.8	1684.3	174.269	10.3466	100.614	NA	NA	NA	NA	gi|5921904|sp|O74471.1|COX13_SCHPO	35.938	3.06e-24	RecName: Full=Cytochrome c oxidase subunit 6A, mitochondrial
TT_09311	219	775.865	991.189	675.921	814.325	161.115	19.7851	93.0196	253.135	568.39	505.287	442.271	166.807	37.7161	96.3063	204.257	216.741	272.77	231.256	36.4898	15.779	21.0674	573.751	561.134	628.218	587.701	35.6511	6.0662	20.5832	NA	NA	NA	NA	NA	NA	NA	NA
TT_10030	1179	796.694	781.503	850.609	809.602	36.3162	4.48568	20.9671	1229.33	980.666	883.918	1031.31	178.189	17.278	102.877	255.744	252.551	292.891	267.062	22.4256	8.39716	12.9474	1791.52	954.735	1346.94	1364.4	418.663	30.6849	241.715	NA	NA	NA	NA	gi|30580497|sp|P59671.1|RL3_NEUCR	95.408	0	RecName: Full=60S ribosomal protein L3
TT_00469	369	827.312	665.118	927.624	806.685	132.463	16.4207	76.4778	1518.51	1394.51	1273.61	1395.54	122.453	8.77461	70.6984	403.832	598.837	707.18	569.95	153.723	26.9714	88.7522	3158.09	3769.48	3261.71	3396.43	327.202	9.63372	188.91	NA	NA	NA	NA	gi|134034936|sp|P0C2H9.1|RL31B_YEAST	69.091	1.33e-50	RecName: Full=60S ribosomal protein L31-B
TT_04575	279	755.216	670.41	984.39	803.338	162.428	20.2191	93.7776	1503.39	1469.39	1375.46	1449.41	66.2631	4.57172	38.257	538.274	902.586	690.276	710.379	182.986	25.7589	105.647	3128.06	3529.41	2817.54	3158.34	356.9	11.3003	206.057	NA	NA	NA	NA	gi|51701757|sp|Q6FRG6.1|RL43_CANGA	73.626	1.41e-44	RecName: Full=60S ribosomal protein L43
TT_06144	399	740.483	965.482	697.034	801	144.093	17.9891	83.1922	261.479	702.485	554.874	506.279	224.483	44.3398	129.605	82.7247	63.9013	51.3311	65.9857	15.8003	23.945	9.12229	395.845	346.685	449.141	397.224	51.242	12.9	29.5846	NA	NA	NA	NA	gi|56756290|sp|Q8PR66.1|Y100_XANAC	37.931	0.15	RecName: Full=UPF0337 protein XAC0100
TT_05486	510	809.769	692.253	890.977	797.666	99.9135	12.5257	57.6851	719.644	442.489	394.362	518.832	175.566	33.8387	101.363	774.041	642.082	701.426	705.85	66.0908	9.3633	38.1575	629.736	310.106	340.549	426.797	176.408	41.333	101.849	NA	NA	NA	NA	gi|74671038|sp|Q4WNE1.1|CFMC_ASPFU	37.692	2.89e-10	RecName: Full=GPI anchored CFEM domain protein C
TT_06210	1446	895.71	999.024	494.242	796.325	266.663	33.4867	153.958	697.929	386.301	329.289	471.173	198.434	42.115	114.566	4421.65	7653.04	6491.95	6188.88	1636.87	26.4486	945.049	31.2545	20.1364	21.5365	24.3091	6.05547	24.9103	3.49613	GH30_3			Y	gi|59799885|sp|Q7M4T0.2|NEG1_NEUCR	69.665	0	RecName: Full=Endo-1,6-beta-D-glucanase
TT_04409	312	819.956	744.03	818.919	794.301	43.5397	5.48151	25.1377	1154.57	978.756	839.03	990.787	158.116	15.9586	91.2883	1214.42	1515.09	805.92	1178.48	355.948	30.204	205.506	2435.23	2521.15	2342.27	2432.88	89.4622	3.67721	51.651	NA	NA	NA	NA	gi|122099|sp|P04914.2|H4_NEUCR	99.029	8.1e-67	RecName: Full=Histone H4
TT_05817	927	820.232	807.502	741.254	789.662	42.4034	5.36981	24.4816	40.6523	28.1754	27.6096	32.1458	7.37232	22.934	4.25641	53.1497	52.2584	79.0705	61.4929	15.2292	24.7657	8.79257	584.866	383.38	370.149	446.131	120.329	26.9717	69.4722	NA	NA	NA	NA	gi|122142427|sp|Q0VCN1.1|NMRL1_BOVIN	36.466	6.65e-49	RecName: Full=NmrA-like family domain-containing protein 1
TT_01967	486	737.466	641.294	977.736	785.499	173.288	22.0609	100.048	1617.56	1687.48	1676.12	1660.38	37.5209	2.25977	21.6627	452.773	460.705	477.896	463.792	12.8427	2.76907	7.41474	3247.75	3263.79	2994.5	3168.68	151.059	4.76725	87.2139	NA	NA	NA	NA	gi|52783256|sp|Q7SDU2.1|RL24_NEUCR	84.472	3.46e-88	RecName: Full=60S ribosomal protein L24
TT_04342	2619	809.806	915.678	624.853	783.445	147.194	18.788	84.9822	228.052	295.273	310.264	277.863	43.784	15.7574	25.2787	2845.17	2946.6	3292.96	3028.24	234.79	7.75335	135.556	24.2239	22.2457	23.8658	23.4452	1.05405	4.4958	0.608554	GH3			Y	gi|296439517|sp|B8NRX2.1|BGLA_ASPFN	61.893	0	RecName: Full=Probable beta-glucosidase A
TT_00918	558	808.039	594.13	931.42	777.863	170.658	21.9393	98.5293	1141.97	747.162	609.07	832.732	276.561	33.2113	159.673	1104.54	1826.42	1387.74	1439.57	363.719	25.2658	209.993	2284.58	2665.53	2545.06	2498.39	194.715	7.79363	112.419	NA	NA	NA	NA	gi|118106|sp|P10255.1|CYPH_NEUCR	73.77	2.33e-99	RecName: Full=Peptidyl-prolyl cis-trans isomerase, mitochondrial
TT_02260	483	741.179	622.327	947.272	770.259	164.413	21.3451	94.9238	1433.44	1332.5	1285.06	1350.33	75.777	5.61173	43.7499	516.358	838.626	650.194	668.392	161.903	24.2227	93.4747	3615.95	4330.76	3535.31	3827.34	437.836	11.4397	252.785	NA	NA	NA	NA	gi|19855057|sp|O42706.2|RL21B_SCHPO	66.25	3.07e-72	RecName: Full=60S ribosomal protein L21-B
TT_01564	429	754.587	591.536	963.781	769.968	186.598	24.2346	107.733	1584.01	1279.38	1217.01	1360.13	196.374	14.4379	113.377	482.98	725.97	582.683	597.211	122.145	20.4526	70.5205	3257.96	3880.72	3120.55	3419.74	405.088	11.8456	233.878	NA	NA	NA	NA	gi|730454|sp|P38754.1|RL14B_YEAST	52.206	9e-41	RecName: Full=60S ribosomal protein L14-B
TT_02644	603	871.524	686.95	747.725	768.733	94.0631	12.2361	54.3073	1214.33	900.485	887.085	1000.63	185.19	18.5072	106.919	138.644	107.54	97.3061	114.496	21.5289	18.8031	12.4297	119.268	52.6444	69.2438	80.3852	34.6808	43.1433	20.023	NA	NA	NA	NA	gi|462624|sp|P35200.1|UPS2_YEAST	48.649	3.53e-46	RecName: Full=Protein UPS2, mitochondrial
TT_00644	330	731.912	622.731	910.719	755.121	145.39	19.2539	83.9411	1530.56	1328.59	1289.32	1382.82	129.442	9.3607	74.7334	828.769	1441.33	963.948	1078.02	321.818	29.8528	185.802	3003.35	3490.46	2842.17	3112	337.523	10.8459	194.869	NA	NA	NA	NA	gi|730463|sp|P41056.2|RL33B_YEAST	74.757	3.06e-51	RecName: Full=60S ribosomal protein L33-B
TT_06727	681	734.983	621.465	904.231	753.56	142.295	18.8831	82.1542	487.13	533.857	553.091	524.693	33.9217	6.46505	19.5847	500.076	450.528	586.87	512.491	69.0137	13.4663	39.8451	1296.4	1297.14	1396.19	1329.91	57.4	4.31609	33.1399	NA	NA	NA	NA	gi|465521|sp|P34227.1|PRX1_YEAST	54.502	3.62e-81	RecName: Full=Peroxiredoxin PRX1, mitochondrial
TT_08110	375	837.792	723.783	694.584	752.053	75.6737	10.0623	43.6902	445.701	451.115	390.996	429.271	33.2568	7.74729	19.2008	790.459	999.694	1016.55	935.568	125.951	13.4625	72.7177	807.273	1020.16	1051.45	959.628	132.868	13.8458	76.7112	NA	NA	NA	NA	gi|166208493|sp|P34114.2|PHS2_DICDI	26.25	0.14	RecName: Full=Glycogen phosphorylase 2
TT_08846	1356	821.681	784.137	650.149	751.989	90.1717	11.9911	52.0607	912.28	627.458	689.377	743.038	149.802	20.1607	86.4881	1082.4	687.024	1209.31	992.912	272.401	27.4346	157.271	16.8394	16.1596	17.7951	16.9314	0.821607	4.85258	0.474355	GH16	CBM18		Y	gi|74669201|sp|Q4WI46.1|CRF2_ASPFU	54.986	1.21e-133	RecName: Full=Probable glycosidase crf2
TT_07429	417	750.953	611.914	891.843	751.57	139.966	18.6231	80.8093	1611.25	1405.61	1185.64	1400.83	212.847	15.1943	122.887	323.356	476.304	694.473	498.044	186.511	37.4488	107.682	4131.07	4839.01	4213.16	4394.41	387.213	8.81149	223.558	NA	NA	NA	NA	gi|27734449|sp|Q9FJX2.1|RL262_ARATH	67.424	2.89e-59	RecName: Full=60S ribosomal protein L26-2
TT_01792	456	741.154	683.838	816.308	747.1	66.4345	8.89232	38.356	1379.79	1120.08	1090.63	1196.84	159.124	13.2954	91.87	303.714	308.364	424.565	345.548	68.4708	19.8151	39.5316	2810.44	2887.67	2725.92	2808.01	80.9041	2.88119	46.71	NA	NA	NA	NA	gi|417710|sp|P33192.2|RS13_CANMA	80.795	1.58e-90	RecName: Full=40S ribosomal protein S13
TT_02839	1026	871.477	726.91	639.981	746.123	116.937	15.6727	67.5138	922.037	1300.37	1203.92	1142.11	196.595	17.2133	113.504	33.8928	46.1391	59.9762	46.6693	13.0498	27.9622	7.5343	1298.99	1258.22	1509.81	1355.68	135.033	9.96055	77.9612	NA	NA	NA	NA	gi|74624851|sp|Q9HGN2.1|YO48_SCHPO	35.897	6.91e-17	RecName: Full=Putative nucleosome assembly protein C36B7.08c
TT_06134	360	708.43	608.803	916.795	744.676	157.163	21.1049	90.738	1342.05	1019.93	816.438	1059.47	265.026	25.0149	153.013	517.996	683.805	722.81	641.537	108.753	16.9519	62.7884	3156.84	3415.6	2903	3158.48	256.301	8.1147	147.976	NA	NA	NA	NA	gi|67477362|sp|P21772.2|RS26_NEUCR	98.319	5.44e-82	RecName: Full=40S ribosomal protein S26E
TT_03035	1605	712.454	820.162	699.344	743.986	66.2945	8.91071	38.2751	794.848	888.127	992.907	891.96	99.085	11.1087	57.2068	1291.86	942.051	1285.59	1173.17	200.177	17.0629	115.572	35.0944	25.1451	23.0238	27.7544	6.44448	23.2196	3.72072	GH72			Y	gi|952543449|sp|D4ATC3.1|GAS1_ARTBC	48.79	0	RecName: Full=1,3-beta-glucanosyltransferase ARB_07487
TT_03634	498	736.433	603.15	883.303	740.962	140.131	18.9121	80.9049	1436.88	1207.07	1005.46	1216.47	215.863	17.745	124.629	442.589	734.777	561.88	579.749	146.911	25.3406	84.8194	2853.29	3297.51	2836.21	2995.67	261.538	8.73053	150.999	NA	NA	NA	NA	gi|30316286|sp|Q9C285.1|RL12_NEUCR	89.091	2.15e-106	RecName: Full=60S ribosomal protein L12
TT_00428	543	741.605	583.192	894.903	739.9	155.863	21.0654	89.9873	1470.23	1123.67	1062.52	1218.81	219.874	18.04	126.944	367.9	473.542	641.383	494.275	137.915	27.9026	79.6255	2995.65	3430.02	2963.02	3129.56	260.717	8.33079	150.525	NA	NA	NA	NA	gi|338819281|sp|P0CX23.1|RL20A_YEAST	72.024	3.25e-88	RecName: Full=60S ribosomal protein L20-A
TT_00934	1728	715.393	933.8	556.143	735.112	189.599	25.7919	109.465	236.919	417.942	539.76	398.207	152.382	38.2669	87.9776	215.46	126.77	171.914	171.381	44.3473	25.8764	25.6039	26.154	15.4082	17.8939	19.8187	5.62552	28.3849	3.24789	NA	NA	NA	NA	gi|27151695|sp|O94547.1|SRK1_SCHPO	52.14	1.1e-166	RecName: Full=Serine/threonine-protein kinase srk1
TT_00707	648	788.653	715.975	697.139	733.923	48.3248	6.58446	27.9004	966.274	986.623	967.464	973.454	11.4202	1.17316	6.59343	836.494	685.55	1062.52	861.523	189.729	22.0226	109.54	2368.27	2817.97	2784.75	2657	250.598	9.43162	144.683	NA	NA	NA	NA	gi|353526261|sp|Q9P4E9.2|GSP1_CANAW	87.619	4.97e-142	RecName: Full=GTP-binding nuclear protein GSP1/Ran
TT_09462	1344	829.607	635.913	731.114	732.211	96.8512	13.2272	55.9171	895.55	586.157	523.087	668.265	199.345	29.8303	115.092	473.252	406.605	610.003	496.62	103.693	20.8797	59.867	1623.65	880.491	1207.95	1237.36	372.452	30.1005	215.035	NA	NA	NA	NA	gi|62296557|sp|P05220.2|TBB_NEUCR	97.763	0	RecName: Full=Tubulin beta chain
TT_02641	852	743.341	665.301	787.433	732.025	61.8472	8.44878	35.7075	802.896	664.777	630.608	699.427	91.2206	13.0422	52.6663	419.739	452.675	521.546	464.653	51.9495	11.1803	29.9931	137.641	80.2402	93.8992	103.927	29.9857	28.8527	17.3122	NA	NA	NA	NA	gi|130684|sp|P07144.1|VDAC_NEUCR	91.519	0	RecName: Full=Mitochondrial outer membrane protein porin
TT_02058	1608	703.48	840.483	633.749	725.904	105.175	14.4889	60.7231	515.261	967.283	1048.37	843.638	287.258	34.05	165.849	1019.28	776.976	770.675	855.642	141.746	16.566	81.8368	214.284	101.201	123.193	146.226	59.9569	41.0028	34.6161	NA	NA	NA	NA	gi|17368236|sp|P58371.1|SPM1_MAGO7	72.285	0	RecName: Full=Subtilisin-like proteinase Spm1
TT_09792	1467	835.625	653.205	681.252	723.361	98.2298	13.5796	56.713	657.959	769.44	920.607	782.669	131.823	16.8428	76.108	145.154	134.348	116.092	131.865	14.6892	11.1396	8.48081	124.35	51.4575	64.5027	80.1033	38.8696	48.5243	22.4414	NA	NA	NA	NA	gi|74581921|sp|O13907.1|ACL2_SCHPO	63.093	0	RecName: Full=Probable ATP-citrate synthase subunit 2
TT_08899	2223	820.213	601.159	711.523	710.965	109.528	15.4055	63.236	499.909	318.063	306.442	374.805	108.499	28.9482	62.6422	1277.26	1290.45	1152.95	1240.22	75.8662	6.11718	43.8014	7.86746	8.41939	8.83725	8.3747	0.486438	5.80842	0.280845	AA2			N	gi|121787226|sp|Q2H7U1.1|KATG_CHAGB	85.56	0	RecName: Full=Catalase-peroxidase
TT_07158	438	679.547	587.49	857.45	708.162	137.236	19.3792	79.2335	1375.92	1324.83	1108.08	1269.61	142.2	11.2002	82.0989	381.378	539.232	474.872	465.161	79.3739	17.0638	45.8265	2941.39	3366.31	2934.57	3080.76	247.32	8.02789	142.79	NA	NA	NA	NA	gi|14285761|sp|Q9HE74.1|RS23_NEUCR	97.931	1.01e-99	RecName: Full=40S ribosomal protein S23
TT_04052	471	696.394	609.506	817.234	707.712	104.325	14.7412	60.2323	1140.13	891.665	787.467	939.753	181.181	19.2797	104.605	282.447	362.961	575.188	406.865	151.228	37.1691	87.3116	2494.59	2773.85	2608.53	2625.66	140.419	5.34796	81.071	NA	NA	NA	NA	gi|6093882|sp|O74391.1|RL25B_SCHPO	60.563	2.89e-54	RecName: Full=60S ribosomal protein L25-B
TT_02908	450	790.047	610.686	715.435	705.39	90.1016	12.7733	52.0202	859.095	763.017	763.221	795.111	55.4117	6.96905	31.9919	1089.35	1665.59	1340.39	1365.11	288.913	21.164	166.804	1863.85	2129.79	1991.54	1995.06	133.006	6.66678	76.7912	NA	NA	NA	NA	gi|48428805|sp|P61859.2|CALM_NEUCR	100	3.73e-105	RecName: Full=Calmodulin
TT_09145	480	830.694	592.921	659.57	694.395	122.652	17.6632	70.8134	880.057	729.122	825.366	811.515	76.4151	9.41635	44.1183	208.553	234.339	254.476	232.456	23.0192	9.90258	13.2901	690.904	406.457	462.573	519.978	150.662	28.9747	86.9847	NA	NA	NA	NA	gi|74842894|sp|Q8IE95.1|SETVS_PLAF7	34.545	0.17	RecName: Full=Variant-silencing SET domain-containing protein
TT_04372	945	722.27	654.549	697.235	691.351	34.2419	4.9529	19.7696	870.1	1055.56	1128.42	1018.02	133.186	13.0828	76.8948	204.98	246.872	184.71	212.187	31.7017	14.9404	18.303	65.0264	63.6589	57.6532	62.1128	3.9222	6.31463	2.26448	NA	NA	NA	NA	gi|730057|sp|P39015.3|STM1_YEAST	28.395	3.57e-05	RecName: Full=Suppressor protein STM1
TT_08673	351	659.865	521.085	890.712	690.554	186.715	27.0384	107.8	1197.83	1012.2	880.404	1030.14	159.475	15.4808	92.0727	476.136	688.385	633.053	599.191	110.101	18.375	63.567	2430.63	2759.59	2255.51	2481.91	255.923	10.3115	147.757	NA	NA	NA	NA	gi|6174938|sp|P87262.1|RL34A_YEAST	73.585	2.91e-52	RecName: Full=60S ribosomal protein L34-A
TT_04815	1110	720.075	662.884	687.941	690.3	28.6683	4.15302	16.5516	231.682	86.2357	73.6142	130.511	87.844	67.3079	50.7168	72.7849	75.0734	77.0057	74.9547	2.11289	2.81889	1.21988	60.5744	52.8784	54.9447	56.1325	3.98315	7.09598	2.29967	GH10			Y	gi|74631028|sp|Q5ZNB1.1|XYND_PENFN	49.133	3.69e-116	RecName: Full=Endo-1,4-beta-xylanase D
TT_06482	444	772.932	574.945	722.714	690.197	102.921	14.9118	59.4213	966.523	667.682	643.591	759.265	179.894	23.6932	103.862	2064.26	2300.92	2570.84	2312	253.472	10.9633	146.342	1450.47	1572.63	1567.53	1530.21	69.1046	4.51603	39.8976	NA	NA	NA	NA	gi|148887447|sp|Q9UVR2.2|UBC1_MAGO7	91.837	2.84e-100	RecName: Full=Ubiquitin-conjugating enzyme E2-16 kDa
TT_09394	771	724.199	763.812	570.1	686.037	102.339	14.9174	59.0855	191.751	265.298	383.518	280.189	96.7468	34.5291	55.8568	427.848	298.838	473.192	399.96	90.4607	22.6175	52.2275	345.757	247.145	402.685	331.862	78.6955	23.7133	45.4348	NA	NA	NA	NA	gi|3122925|sp|Q12731.1|TBP_EMENI	80.297	1.55e-151	RecName: Full=TATA-box-binding protein
TT_01770	1050	832.532	684.005	536.863	684.467	147.835	21.5986	85.3525	832.363	635.018	712.255	726.545	99.4459	13.6875	57.4151	3166.52	2509.64	3869.14	3181.77	679.878	21.368	392.528	996.652	892.078	1138.14	1008.95	123.489	12.2393	71.2964	NA	NA	NA	NA	gi|140789|sp|P17359.1|V017_VACCW	37.255	0.82	RecName: Full=Uncharacterized protein 17
TT_04788	354	658.088	759.423	635.812	684.441	65.8847	9.62605	38.0385	354.925	1107.12	1050.18	837.408	418.812	50.0129	241.801	77.4736	83.5482	52.9046	71.3088	16.2254	22.7537	9.36772	442.68	379.89	454.755	425.775	40.1935	9.44008	23.2057	NA	NA	NA	NA	NA	NA	NA	NA
TT_01555	609	641.507	580.956	815.574	679.346	121.8	17.929	70.3213	1458.68	1238.82	1108.55	1268.68	176.966	13.9488	102.171	300.666	307.508	294.799	300.991	6.36102	2.11336	3.67254	3153.91	3308.07	3035.12	3165.7	136.859	4.32317	79.0154	NA	NA	NA	NA	gi|1346942|sp|P05739.4|RL6B_YEAST	58.242	1.03e-60	RecName: Full=60S ribosomal protein L6-B
TT_07566	576	702.108	735.78	585.302	674.397	78.9735	11.7102	45.5954	387.037	564.205	634.128	528.457	127.365	24.1014	73.5344	972.078	1012.78	1268.06	1084.31	160.429	14.7955	92.6236	873.019	922.564	967.752	921.112	47.3832	5.14414	27.3567	NA	NA	NA	NA	gi|62900517|sp|Q6BGU0.1|ISU1_DEBHA	67.47	2.24e-72	RecName: Full=Iron sulfur cluster assembly protein 1, mitochondrial
TT_02131	789	625.525	570.702	810.524	668.917	125.662	18.7858	72.5508	1715.29	1354.43	1133.6	1401.11	293.64	20.9577	169.533	451.728	494.637	485.9	477.421	22.6761	4.74971	13.0921	3589.93	3949.52	3524.43	3687.96	228.871	6.20589	132.139	NA	NA	NA	NA	gi|6094184|sp|O59950.1|RS4_YARLI	78.21	1.44e-149	RecName: Full=40S ribosomal protein S4
TT_10096	579	646.919	571.559	782.05	666.843	106.65	15.9933	61.5747	1128.15	972.358	960.226	1020.25	93.648	9.17896	54.0677	275.882	386.706	406.235	356.274	70.3033	19.7329	40.5896	1167.39	637.429	699.756	834.858	289.661	34.6959	167.236	NA	NA	NA	NA	gi|30316252|sp|Q8X034.1|RL15_NEUCR	91.133	1.9e-131	RecName: Full=60S ribosomal protein L15
TT_08664	1701	709.995	745.308	543.088	666.13	108.011	16.2147	62.3601	725.87	885.849	1160.87	924.198	220.023	23.8069	127.03	131.559	101.077	153.871	128.836	26.5019	20.5703	15.3009	245.76	143.025	203.782	197.522	51.6528	26.1504	29.8217	NA	NA	NA	NA	gi|118575171|sp|Q2H720.1|DBP2_CHAGB	91.992	0	RecName: Full=ATP-dependent RNA helicase DBP2
TT_01081	882	616.269	619.611	762.071	665.984	83.231	12.4975	48.0534	38.532	28.5633	29.7336	32.2763	5.44912	16.8827	3.14605	35.0102	29.4859	31.4846	31.9936	2.79708	8.74265	1.6149	285.211	206.061	232.368	241.213	40.3095	16.7111	23.2727	GH131			Y	gi|121784555|sp|Q2H332.1|HOG1_CHAGB	25.352	0.97	RecName: Full=Mitogen-activated protein kinase HOG1
TT_01759	282	585.361	490.016	920.913	665.43	226.332	34.0129	130.673	247.883	201.852	198.02	215.918	27.7485	12.8514	16.0206	146.095	159.881	128.081	144.686	15.9472	11.0219	9.2071	136.262	67.8106	72.1279	92.067	38.3352	41.6384	22.1328	NA	NA	NA	NA	gi|2494743|sp|Q12613.1|GLNA_COLGL	87.097	1.37e-51	RecName: Full=Glutamine synthetase
TT_08651	750	672.332	590.621	726.857	663.27	68.5687	10.338	39.5882	871.598	864.15	903.877	879.875	21.1172	2.40002	12.192	291.255	352.42	441.666	361.78	75.641	20.908	43.6713	1843.35	2076.36	1926.07	1948.6	118.127	6.06217	68.2007	NA	NA	NA	NA	gi|189042747|sp|Q7SBD5.2|RL7_NEUCR	91.093	1.36e-149	RecName: Full=60S ribosomal protein L7
TT_09947	951	708.41	632.822	645.126	662.119	40.5582	6.12552	23.4163	1398.88	1234.07	1301.19	1311.38	82.8794	6.32002	47.8505	86.0096	57.1954	98.9025	80.7025	21.354	26.4602	12.3288	1149.69	787.141	944.43	960.42	181.802	18.9295	104.964	NA	NA	NA	NA	gi|127277|sp|P23641.1|MPCP_YEAST	58.94	1.47e-123	RecName: Full=Mitochondrial phosphate carrier protein
TT_01235	1518	501.26	702.759	765.661	656.56	138.122	21.0372	79.7448	446.236	372.118	297.953	372.102	74.1412	19.9249	42.8055	238.971	194.696	301.811	245.159	53.8251	21.9552	31.076	884.913	375.044	566.493	608.817	257.556	42.3043	148.7	NA	NA	NA	NA	gi|1709618|sp|P55059.1|PDI_HUMIN	99.406	0	RecName: Full=Protein disulfide-isomerase
TT_04834	408	688.084	563.952	711.085	654.374	79.1473	12.0951	45.6957	956.463	741.378	643.544	780.462	160.079	20.5108	92.4215	473.392	506.495	511.259	497.049	20.625	4.1495	11.9079	1736.43	1782.42	1830.01	1782.95	46.795	2.62458	27.0171	NA	NA	NA	NA	gi|20138039|sp|Q9P5L0.2|CYB5_NEUCR	66.667	5.03e-59	RecName: Full=Probable cytochrome b5
TT_09127	672	643.521	678.793	633.137	651.817	23.9322	3.67161	13.8173	612.796	849.522	829.685	764.001	131.323	17.1888	75.8192	214.636	233.276	161.725	203.212	37.1186	18.2659	21.4304	330.147	172.229	216.952	239.776	81.3956	33.9466	46.9938	NA	NA	NA	NA	gi|6647651|sp|O47950.1|NDUS7_NEUCR	88.938	3.16e-144	RecName: Full=NADH-ubiquinone oxidoreductase 19.3 kDa subunit, mitochondrial
TT_03500	249	615.252	514.331	820.079	649.887	155.789	23.9717	89.9447	1131.48	868.897	683.402	894.592	225.141	25.1668	129.985	516.851	735.033	688.965	646.95	114.999	17.7756	66.3949	2623.46	2919.83	2627.3	2723.53	170.01	6.24228	98.1555	NA	NA	NA	NA	gi|30316287|sp|Q9C2B9.1|RL38_NEUCR	85.526	1.26e-41	RecName: Full=60S ribosomal protein L38
TT_00764	771	749.202	587.097	577.417	637.905	96.5072	15.1288	55.7185	60.2646	86.8194	144.957	97.3471	43.3167	44.4972	25.0089	353.58	438.006	409.833	400.473	42.9842	10.7334	24.8169	286.237	238.714	265.617	263.522	23.8307	9.04316	13.7587	NA	NA	NA	NA	gi|391358130|sp|Q9UT51.2|CSN3_SCHPO	33.333	0.99	RecName: Full=COP9 signalosome complex subunit 3
TT_10148	408	589.363	569.36	754.574	637.766	101.653	15.9389	58.6892	1308.53	1111.79	1083.43	1167.92	122.597	10.497	70.7813	359.916	535.033	457.329	450.759	87.7433	19.4657	50.6586	2402.13	2837.44	2398.83	2546.13	252.284	9.9085	145.656	NA	NA	NA	NA	gi|6174937|sp|O14388.2|RL27A_SCHPO	65.926	3.47e-66	RecName: Full=60S ribosomal protein L27-A
TT_06698	783	595.053	493.638	820.122	636.271	167.099	26.2623	96.4748	1577.28	1301.11	1112.98	1330.45	233.538	17.5533	134.833	399.496	496.69	564.207	486.797	82.7999	17.0091	47.8045	2325.57	1977.2	1796.74	2033.17	268.821	13.2218	155.204	NA	NA	NA	NA	gi|133961|sp|P25443.3|RS2_YEAST	75.926	8.07e-121	RecName: Full=40S ribosomal protein S2
TT_10115	753	739.469	625.213	536.215	633.633	101.888	16.08	58.8252	600.736	720.547	881.736	734.34	141.007	19.2018	81.4102	335.316	293.115	391.572	340.001	49.3956	14.5281	28.5186	752.984	809.949	900.122	821.018	74.1906	9.03642	42.834	NA	NA	NA	NA	gi|2498564|sp|Q09330.1|MLO3_SCHPO	36.404	1.4e-29	RecName: Full=mRNA export protein mlo3
TT_02174	213	635.947	732.627	525.861	631.478	103.456	16.3831	59.7301	415.803	737.844	619.499	591.049	162.895	27.5603	94.0473	829.864	1229.14	619.813	892.94	309.524	34.6635	178.704	848.863	1141.29	1067.77	1019.31	152.12	14.9238	87.8263	NA	NA	NA	NA	NA	NA	NA	NA
TT_10026	1869	615.232	741.395	525.977	627.535	108.235	17.2476	62.4893	403.128	169.497	184.563	252.396	130.755	51.8054	75.4913	26.3616	14.3694	20.9541	20.5617	6.00571	29.2082	3.4674	6.68401	10.3909	9.15918	8.74468	1.88787	21.5888	1.08996	NA	NA	NA	NA	gi|74626739|sp|O59700.1|YN43_SCHPO	48.25	4.76e-167	RecName: Full=Uncharacterized transporter C36.03c
TT_10156	276	623.224	470.254	785.974	626.484	157.885	25.2018	91.155	936.666	787.048	754.288	826.001	97.2288	11.771	56.1351	673.901	913.475	609.7	732.358	160.102	21.8612	92.4352	1787.23	2291.4	1941.96	2006.86	258.276	12.8696	149.116	NA	NA	NA	NA	gi|384950690|sp|G2TRT6.1|NDUA4_SCHPO	42.105	0.007	RecName: Full=NADH dehydrogenase [ubiquinone] 1 alpha subcomplex subunit 4 homolog
TT_02134	804	680.864	585.956	609.731	625.517	49.3839	7.8949	28.5118	1164.1	983.055	1111.86	1086.34	93.1808	8.57751	53.7979	1146.41	936.884	1102.96	1062.08	110.58	10.4116	63.8432	475.457	183.57	228.787	295.938	157.103	53.0865	90.7036	NA	NA	NA	NA	NA	NA	NA	NA
TT_02017	978	628.623	544.595	702.797	625.338	79.1522	12.6575	45.6986	1425.19	619.864	395.491	813.515	541.476	66.56	312.621	1509.17	903.244	1241.84	1218.08	303.66	24.9293	175.318	1076.91	303.289	391.925	590.709	423.391	71.675	244.445	NA	NA	NA	NA	gi|30580418|sp|P87252.1|HEX1_NEUCR	77	5.18e-104	RecName: Full=Woronin body major protein
TT_00107	534	786.368	527.118	562.262	625.249	140.634	22.4925	81.1954	1244.11	2183.78	2873.23	2100.37	817.754	38.9338	472.131	120.765	176.901	136.658	144.775	28.9347	19.986	16.7054	1694.97	2533.18	2112.69	2113.62	419.107	19.8289	241.972	NA	NA	NA	NA	NA	NA	NA	NA
TT_00950	1314	1090.12	448.418	321.044	619.862	412.208	66.5	237.989	0.168084	0.106752	0.180074	0.151637	0.0393309	25.9376	0.0227077	2925.12	2322.41	2655.94	2634.49	301.927	11.4605	174.317	0.240688	0.164906	0.0721095	0.159234	0.084432	53.0237	0.0487469	NA	NA	NA	NA	gi|1270743825|sp|S0ECK8.1|FUJ4_GIBF5	49.048	6.99e-148	RecName: Full=Fujikurins efflux protein FFUJ_12242
TT_01554	378	594.377	497.104	764.203	618.561	135.182	21.8543	78.0474	1067.36	898.037	880.011	948.468	103.355	10.897	59.6718	367.66	519.376	592.472	493.169	114.674	23.2525	66.2073	2303.12	2677.91	2263.68	2414.91	228.624	9.46722	131.996	NA	NA	NA	NA	gi|46396937|sp|Q8L805.1|RL35_WHEAT	82.258	2.56e-70	RecName: Full=60S ribosomal protein L35
TT_02070	954	674.602	615.208	565.364	618.391	54.6888	8.84373	31.5746	136.737	209.437	247.365	197.846	56.2174	28.4147	32.4571	237.308	227.305	275.998	246.87	25.7164	10.417	14.8474	37.693	33.616	29.8955	33.7348	3.90013	11.5611	2.25174	NA	NA	NA	NA	gi|34921416|sp|O93870.1|FCR1_CANAX	40.678	0.00017	RecName: Full=Fluconazole resistance protein 1
TT_02558	330	589.255	505.979	759.055	618.096	128.979	20.8672	74.4662	1214.66	910.492	860.784	995.313	191.581	19.2483	110.609	676.668	1075.88	802.218	851.589	204.134	23.971	117.857	2644.25	3063.98	2502.12	2736.78	292.137	10.6745	168.666	NA	NA	NA	NA	gi|52783255|sp|Q7S7F1.1|RL30_NEUCR	96.296	1.44e-72	RecName: Full=60S ribosomal protein L30
TT_05094	315	621.602	662.634	568.962	617.733	46.9558	7.60131	27.1099	217.795	622.718	473.484	437.999	204.781	46.7536	118.23	301.479	438.164	314.114	351.252	75.5325	21.5038	43.6087	409.536	464.586	478.171	450.764	36.3452	8.06301	20.9839	NA	NA	NA	NA	gi|21759074|sp|Q9NPY3.3|C1QR1_HUMAN	39.474	0.86	RecName: Full=Complement component C1q receptor
TT_03060	327	642.65	669.09	539.383	617.041	68.5406	11.1079	39.5719	719.915	832.881	715.157	755.984	66.6368	8.81458	38.4728	494.013	501.875	597.415	531.101	57.5637	10.8386	33.2344	1279.27	1660.93	1553.7	1497.97	196.84	13.1404	113.645	NA	NA	NA	NA	gi|1707981|sp|P55143.1|GLRX_RICCO	51.429	9.18e-33	RecName: Full=Glutaredoxin
TT_04205	198	549.839	510.654	779.754	613.416	145.379	23.7	83.9349	1350.97	1268.12	1088.28	1235.79	134.297	10.8673	77.5364	595.425	1132.32	625.765	784.505	301.602	38.4449	174.13	2445.29	3141.96	2546.97	2711.41	376.316	13.879	217.266	NA	NA	NA	NA	gi|1710563|sp|P05747.3|RL29_YEAST	82	8.27e-25	RecName: Full=60S ribosomal protein L29
TT_01072	519	596.728	489.269	752.243	612.746	132.217	21.5778	76.3355	1043.41	969.687	994.49	1002.53	37.511	3.74164	21.657	334.7	477.918	343.343	385.32	80.3086	20.842	46.3662	2258.88	2474.93	2064.88	2266.23	205.124	9.05133	118.428	NA	NA	NA	NA	gi|161789046|sp|Q7RVN0.2|RL11_NEUCR	93.529	3.55e-118	RecName: Full=60S ribosomal protein L11
TT_03372	771	543.315	570.905	723.257	612.492	96.9119	15.8226	55.9521	889.431	745.388	720.848	785.222	91.0776	11.599	52.5837	286.031	309.366	393.38	329.592	56.4604	17.1304	32.5974	2218.64	1845.6	1862.92	1975.72	210.556	10.6572	121.565	NA	NA	NA	NA	gi|269969638|sp|Q2GW51.2|RS3A_CHAGB	96.875	0	RecName: Full=40S ribosomal protein S1
TT_09303	510	676.74	497.375	662.56	612.225	99.7153	16.2874	57.5707	378.173	262.556	190.376	277.035	94.7321	34.195	54.6936	1558.95	1707.27	2490.13	1918.78	500.328	26.0753	288.865	636.434	683.306	798.331	706.024	83.305	11.7992	48.0962	NA	NA	NA	NA	NA	NA	NA	NA
TT_06700	462	603.224	681.247	547.504	610.658	67.1803	11.0013	38.7866	358.304	597.097	607.505	520.969	140.967	27.0587	81.3876	543.827	425.496	323.899	431.074	110.07	25.5339	63.549	678.187	653.812	695.736	675.911	21.0542	3.11494	12.1557	NA	NA	NA	NA	gi|1723711|sp|P53279.1|FHN1_YEAST	23.684	0.13	RecName: Full=Non-classical export protein 2 homolog 1
TT_00187	264	566.361	470.432	786.268	607.687	161.923	26.6458	93.4862	1329.36	1148.85	1051.18	1176.46	141.129	11.9961	81.4811	492.808	1101.31	541.662	711.927	338.101	47.4909	195.203	2290.39	2708.07	2168.41	2388.96	283.011	11.8466	163.396	NA	NA	NA	NA	gi|14285760|sp|O93798.1|RS21_NEUCR	94.253	1.57e-56	RecName: Full=40S ribosomal protein S21
TT_03456	459	617.819	459.79	738.489	605.366	139.766	23.0879	80.694	687.91	388.361	306.898	461.056	200.639	43.5173	115.839	735.12	1099.85	981.263	938.746	186.047	19.8187	107.414	1613.98	1629.58	1557.04	1600.2	38.1802	2.38597	22.0434	NA	NA	NA	NA	gi|30316340|sp|Q9UUY8.2|NDK_NEUCR	78.947	6.36e-88	RecName: Full=Nucleoside diphosphate kinase
TT_02910	210	603.567	412.289	800.175	605.343	193.949	32.0395	111.977	856.895	637.235	475.3	656.477	191.524	29.1745	110.576	479.944	727.868	703.132	636.981	136.559	21.4385	78.8425	1411.74	1666.94	1670.04	1582.91	148.242	9.3652	85.5878	NA	NA	NA	NA	gi|614095209|sp|P9WJW6.1|Y2994_MYCTO	33.333	0.075	RecName: Full=Uncharacterized MFS-type transporter MT3072
TT_01832	1056	632.9	521.541	652.118	602.187	70.4989	11.7072	40.7026	274.431	259.37	315.601	283.134	29.1082	10.2807	16.8056	78.1039	64.3854	52.7247	65.0713	12.7035	19.5225	7.33439	73.7948	62.0204	55.0626	63.6259	9.46877	14.8819	5.4668	NA	NA	NA	NA	NA	NA	NA	NA
TT_03334	510	634.649	609.216	554.686	599.517	40.8543	6.81454	23.5873	523.954	607.35	612.884	581.396	49.8235	8.56963	28.7656	872.459	929.96	1162.44	988.287	153.538	15.5358	88.6451	1311.69	1454.77	1270.73	1345.73	96.6307	7.18054	55.7897	NA	NA	NA	NA	gi|73921288|sp|Q871R7.1|YOP1_NEUCR	81.065	6.77e-100	RecName: Full=Protein yop-1
TT_06027	702	595.855	585.474	613.772	598.367	14.3157	2.39246	8.26517	729.209	882.514	835.069	815.597	78.4857	9.62309	45.3137	734.911	930.215	593.824	752.983	168.922	22.4337	97.5273	712.404	454.749	501.969	556.374	137.173	24.6548	79.1969	NA	NA	NA	NA	gi|134681|sp|P00447.1|SODM_YEAST	55.405	9.9e-84	RecName: Full=Superoxide dismutase [Mn], mitochondrial
TT_07926	1200	575.617	721.55	491.975	596.381	116.187	19.4821	67.0808	354.577	600.504	639.72	531.6	154.556	29.0737	89.2328	72.1111	55.7739	61.9277	63.2709	8.25106	13.0408	4.76375	19.0812	11.7823	13.5548	14.8061	3.80695	25.712	2.19794	NA	NA	NA	NA	gi|121784141|sp|Q2H2D7.1|MTLD_CHAGB	87.657	0	RecName: Full=Mannitol-1-phosphate 5-dehydrogenase
TT_08565	510	575.759	499.485	713.424	596.223	108.428	18.1858	62.6008	799.437	620.717	537.337	652.497	133.909	20.5225	77.3121	691.054	1220.09	775.322	895.488	284.252	31.7427	164.113	1566.81	1782.57	1646.7	1665.36	109.083	6.55013	62.9792	NA	NA	NA	NA	gi|74628441|sp|Q7RYV5.1|TCTP_NEUCR	80.588	1.86e-98	RecName: Full=Translationally-controlled tumor protein homolog
TT_01282	630	643.775	541.604	601.719	595.699	51.3508	8.62026	29.6474	894.144	600.809	627.786	707.58	162.131	22.9135	93.6065	1020.95	839.297	1156.88	1005.71	159.337	15.8433	91.9933	973.338	734.37	873.472	860.393	120.02	13.9494	69.2935	NA	NA	NA	NA	NA	NA	NA	NA
TT_06374	2436	397.998	455.929	930.99	594.972	292.438	49.1515	168.839	632.26	442.571	351.202	475.344	143.367	30.1606	82.7729	43.402	33.8594	49.0258	42.0958	7.66713	18.2135	4.42662	76.3005	62.333	74.2664	70.9666	7.54581	10.6329	4.35657	NA	NA	NA	NA	gi|29336534|sp|Q8DJN6.1|PHK_THEEB	65.012	0	RecName: Full=Probable phosphoketolase
TT_00144	420	536.602	480.32	763.553	593.492	149.942	25.2643	86.5688	1335.89	1193.78	1145.62	1225.1	98.9255	8.07491	57.1147	275.347	325.79	246.239	282.459	40.2497	14.2498	23.2382	2697.05	2742.12	2476.41	2638.52	142.195	5.38917	82.0962	NA	NA	NA	NA	gi|338819290|sp|P0CX41.1|RL23A_YEAST	82.707	1.09e-77	RecName: Full=60S ribosomal protein L23-A
TT_05462	219	566.005	566.113	641.794	591.304	43.7257	7.39479	25.245	546.232	656.14	474.494	558.955	91.4886	16.3678	52.821	2068.43	3819.84	2689.57	2859.28	887.953	31.0551	512.66	695.346	800.083	748.064	747.831	52.3688	7.00276	30.2351	NA	NA	NA	NA	gi|74582616|sp|O74989.1|YJZC_SCHPO	38.571	5.1e-10	RecName: Full=Uncharacterized protein C338.12
TT_07955	1257	490.429	413.059	857.513	587	237.443	40.4503	137.088	475.176	268.537	212.554	318.755	138.326	43.3956	79.8624	267.41	282.417	211.817	253.882	37.1934	14.6499	21.4736	49.6914	47.6211	52.6902	50.0009	2.54869	5.09729	1.47149	NA	NA	NA	NA	gi|52788211|sp|P38667.2|PGK_NEUCR	87.081	0	RecName: Full=Phosphoglycerate kinase
TT_04454	765	536.863	501.807	711.155	583.275	112.126	19.2235	64.736	1456.29	1129.55	1027.14	1204.33	224.131	18.6105	129.402	277.776	272.797	256.149	268.908	11.3258	4.21179	6.53896	2332.16	1866.76	1760.9	1986.61	303.905	15.2977	175.46	NA	NA	NA	NA	gi|51701709|sp|Q75AP7.1|RL2_ASHGO	80.709	5.67e-145	RecName: Full=60S ribosomal protein L2
TT_05390	483	589.048	481.73	677.835	582.871	98.1986	16.8474	56.695	1077.56	937.179	950.632	988.458	77.4599	7.83644	44.7215	1049.18	1157.73	881.601	1029.5	139.112	13.5125	80.3162	2376.56	2449.05	2008.69	2278.1	236.117	10.3646	136.322	NA	NA	NA	NA	gi|1160421818|sp|O94083.2|IF5A_CANAL	74.375	7.95e-78	RecName: Full=Eukaryotic translation initiation factor 5A
TT_07128	519	589.102	517.677	640.758	582.512	61.8046	10.61	35.6829	677.908	476.925	422.552	525.795	134.51	25.5822	77.6594	830.019	1022.89	724.637	859.183	151.252	17.6042	87.3256	958.418	861.371	896.096	905.295	49.1734	5.43175	28.3903	NA	NA	NA	NA	NA	NA	NA	NA
TT_07794	1239	528.071	555.518	645.347	576.312	61.3407	10.6437	35.4151	480.764	539.396	654.946	558.369	88.6272	15.8725	51.1689	235.516	148.404	246.503	210.141	53.7471	25.5767	31.0309	48.4478	42.3011	48.4338	46.3942	3.54476	7.64052	2.04657	NA	NA	NA	NA	gi|67476474|sp|O59958.2|CRE1_NEUCR	68.95	0	RecName: Full=DNA-binding protein cre-1
TT_02197	387	579.231	394.608	753.907	575.915	179.672	31.1977	103.734	760.535	516.505	434.919	570.653	169.427	29.69	97.8188	467.641	604.584	426.362	499.529	93.292	18.676	53.8621	1358.71	1716.07	1487.71	1520.83	180.966	11.8992	104.481	NA	NA	NA	NA	gi|50401730|sp|O74383.1|YNV8_SCHPO	30.476	1.33e-07	RecName: Full=Uncharacterized protein C3H7.08c
TT_08728	459	520.226	466.472	733.762	573.487	141.38	24.6528	81.6261	1413.83	1153.9	1058.85	1208.86	183.765	15.2015	106.097	331.298	443.089	502.892	425.76	87.0998	20.4575	50.2871	2471.4	2833.15	2477.72	2594.09	207.057	7.98186	119.544	NA	NA	NA	NA	gi|133844|sp|P27073.1|RS19_EMENI	82.482	1.36e-82	RecName: Full=40S ribosomal protein S19
TT_08780	1215	555.825	621.896	536.46	571.394	44.7949	7.83958	25.8623	1262.24	811.245	636.594	903.358	322.832	35.7369	186.387	312.975	288.157	351.147	317.426	31.7299	9.99597	18.3192	100.007	54.5506	63.3239	72.6271	24.1139	33.2024	13.9222	GH17			N	gi|298351856|sp|A2QH21.2|EGLC_ASPNC	51.429	5.03e-102	RecName: Full=Probable glucan endo-1,3-beta-glucosidase eglC
TT_01229	1317	519.778	452.872	740.611	571.087	150.575	26.3664	86.9346	555.7	302.293	221.555	359.849	174.349	48.4506	100.661	328.708	289.523	414.142	344.124	63.7237	18.5176	36.7909	408.261	156.941	238.834	268.012	128.175	47.8244	74.002	NA	NA	NA	NA	gi|74662419|sp|Q7RV85.1|ENO_NEUCR	92.237	0	RecName: Full=Enolase
TT_03868	411	665.614	407.963	639.61	571.062	141.846	24.8389	81.8947	677.03	307.438	248.803	411.09	232.169	56.4765	134.043	1529.49	1762.22	1179.7	1490.47	293.214	19.6726	169.287	954.869	918.809	936.914	936.864	18.0301	1.92452	10.4097	NA	NA	NA	NA	gi|38257343|sp|Q8P5F3.1|GFA_XANCP	34.211	0.00043	RecName: Full=Glutathione-dependent formaldehyde-activating enzyme
TT_03529	171	535.902	485.865	688.574	570.114	105.596	18.522	60.9661	1291.59	1194.53	1127.04	1204.39	82.7177	6.86802	47.7571	409.061	626.233	382.517	472.604	133.707	28.2916	77.1958	2354.59	2627.33	2302.86	2428.26	174.327	7.1791	100.648	NA	NA	NA	NA	gi|544604595|sp|P0CT15.1|RS29_MAGO7	85.714	8.29e-32	RecName: Full=40S ribosomal protein S29
TT_02401	183	560.557	490.173	655.806	568.845	83.1269	14.6133	47.9933	913.171	716.843	640.245	756.753	140.772	18.6021	81.2747	1185.55	1748.07	1542.16	1491.93	284.606	19.0764	164.317	1597.22	2175.89	1791.83	1854.98	294.462	15.8742	170.008	NA	NA	NA	NA	gi|3913097|sp|O13931.1|ATP18_SCHPO	48.148	5.93e-14	RecName: Full=ATP synthase subunit J, mitochondrial
TT_10061	720	529.221	432.275	740.334	567.277	157.516	27.767	90.9417	1523.45	1250.33	1071.02	1281.6	227.832	17.7772	131.539	384.983	462.008	507.479	451.49	61.9215	13.7149	35.7504	2287.95	1398.46	1644.12	1776.84	459.358	25.8525	265.21	NA	NA	NA	NA	gi|20140225|sp|Q9C0Z7.1|RS6B_SCHPO	76.569	7.44e-133	RecName: Full=40S ribosomal protein S6-B
TT_09802	828	578.009	612.644	510.589	567.081	51.8975	9.1517	29.9631	142.941	217.625	317.49	226.018	87.5767	38.7476	50.5624	22.2112	21.3498	22.6186	22.0599	0.647786	2.93649	0.374	9.24345	12.9868	13.0837	11.7713	2.18973	18.6023	1.26424	NA	NA	NA	NA	gi|74655010|sp|Q06143.1|DIC1_YEAST	46.008	4.69e-67	RecName: Full=Mitochondrial dicarboxylate transporter
TT_09881	90	660.701	440.646	595.214	565.52	112.993	19.9803	65.2364	615.655	520.253	574.015	569.974	47.8291	8.39145	27.6141	2769.34	4189	4599.02	3852.45	960.149	24.9231	554.342	930.517	904.667	933.481	922.888	15.85	1.71743	9.15097	NA	NA	NA	NA	gi|187647744|sp|A4XS54.1|SYM_PSEMY	59.091	0.11	RecName: Full=Methionine--tRNA ligase
TT_08652	435	532.229	459.428	681.358	557.672	113.131	20.2864	65.3165	1220.71	1105.34	975.569	1100.54	122.642	11.1437	70.8071	293.268	346.695	397.342	345.768	52.0435	15.0515	30.0473	2748.73	2717.8	2453.31	2639.95	162.369	6.15048	93.7439	NA	NA	NA	NA	gi|44888985|sp|P19115.2|RS14_NEUCR	91.367	2.18e-86	RecName: Full=40S ribosomal protein S14
TT_01444	291	574.458	478.375	607.271	553.368	66.9861	12.1052	38.6745	1015.51	1409.28	1100.42	1175.07	207.224	17.635	119.641	1629.23	2094.64	1861.31	1861.73	232.702	12.4993	134.351	1890.84	2248.03	2288.59	2142.49	218.872	10.2158	126.366	NA	NA	NA	NA	gi|223590082|sp|A5D9W7.2|MCA1_PICGU	54.348	0.003	RecName: Full=Metacaspase-1
TT_09804	753	624.635	547.535	480.058	550.743	72.3415	13.1353	41.7664	568.032	827.623	959.927	785.194	199.363	25.3903	115.102	68.2043	62.1896	82.8845	71.0928	10.6455	14.9741	6.14618	515.64	251.146	456.394	407.727	138.8	34.0425	80.1365	NA	NA	NA	NA	gi|52782986|sp|Q9P5U4.1|GRPE_NEUCR	66.135	2.13e-111	RecName: Full=GrpE protein homolog, mitochondrial
TT_10063	609	447.678	479.609	709.085	545.457	142.602	26.1436	82.3313	1184.42	966.241	911.111	1020.59	144.532	14.1616	83.4454	298.424	377.704	356.758	344.296	41.0833	11.9326	23.7195	1618.81	735.365	896.746	1083.64	470.444	43.4132	271.611	NA	NA	NA	NA	gi|338819359|sp|P0CX39.1|RS8A_YEAST	72.5	8.51e-105	RecName: Full=40S ribosomal protein S8-A
TT_09835	2763	538.805	621.378	468.682	542.955	76.4329	14.0772	44.1286	522.031	482.468	618.261	540.92	69.8393	12.9112	40.3217	181.488	125.991	267.072	191.517	71.0729	37.1105	41.034	82.8374	59.7692	66.7915	69.7994	11.8246	16.9409	6.82694	NA	NA	NA	NA	gi|114347|sp|P07038.1|PMA1_NEUCR	90.662	0	RecName: Full=Plasma membrane ATPase
TT_01150	1005	571.101	577.188	479.101	542.463	54.9578	10.1312	31.7299	785.903	1073.07	1007.72	955.566	150.522	15.7521	86.9038	634.005	355.473	421.859	470.445	145.484	30.9247	83.9951	125.026	52.5007	59.8681	79.1317	39.9163	50.4428	23.0457	NA	NA	NA	NA	gi|1730620|sp|P54003.1|SUR7_YEAST	21.834	0.034	RecName: Full=Protein SUR7
TT_02246	288	537.434	424.503	657.796	539.911	116.666	21.6084	67.3572	1017.85	844.067	798.719	886.878	115.667	13.0421	66.7805	361.113	583.707	434.858	459.893	113.389	24.6555	65.4652	1837.51	2107.71	1825.62	1923.61	159.543	8.29392	92.1122	NA	NA	NA	NA	gi|15214258|sp|Q9C0T1.1|RL37_EMENI	76.404	5.86e-45	RecName: Full=60S ribosomal protein L37
TT_10159	450	524.215	427.014	658.646	536.625	116.314	21.675	67.1537	1387.02	1293.62	1192.99	1291.21	97.0377	7.51526	56.0247	301.428	373.195	397.731	357.451	50.0447	14.0004	28.8933	2237.6	2012.96	1862.54	2037.7	188.749	9.26286	108.974	NA	NA	NA	NA	gi|6094144|sp|O14112.1|RS10A_SCHPO	52.98	1.05e-44	RecName: Full=40S ribosomal protein S10-A
TT_08667	912	579.199	406.35	620.954	535.501	113.78	21.2474	65.691	1231.03	601.201	367.379	733.204	446.702	60.9246	257.903	370.991	181.999	217.492	256.827	100.449	39.1113	57.994	209.559	88.8605	117.262	138.561	63.1051	45.5433	36.4338	NA	NA	NA	NA	gi|137100|sp|Q00511.3|URIC_ASPFL	67.458	8.96e-153	RecName: Full=Uricase
TT_01443	783	542.838	542.294	520.412	535.182	12.7934	2.39048	7.38627	398.216	672.051	670.767	580.345	157.73	27.1786	91.0652	316.007	260.122	343.814	306.648	42.6239	13.9	24.6089	921.769	1147.6	1157.03	1075.47	133.19	12.3844	76.8972	NA	NA	NA	NA	gi|50400255|sp|O74790.1|GLRX4_SCHPO	44.118	2.06e-66	RecName: Full=Monothiol glutaredoxin-4
TT_06824	2016	557.575	526.945	508.241	530.92	24.9061	4.69111	14.3795	1663.62	1212.95	1192.47	1356.35	266.302	19.6338	153.749	171.016	105.793	230.735	169.181	62.4909	36.9372	36.0791	848.436	465.054	686.121	666.537	192.44	28.8716	111.105	NA	NA	NA	NA	gi|74657077|sp|Q5B0C0.1|HSP7M_EMENI	84.835	0	RecName: Full=Heat shock 70 kDa protein
TT_05299	921	619.497	528.812	434.949	527.753	92.2788	17.4852	53.2772	439.058	410.033	471.564	440.218	30.782	6.99245	17.772	91.122	66.1177	113.694	90.3111	23.7984	26.3515	13.74	766.415	483.192	655.856	635.154	142.742	22.4736	82.412	NA	NA	NA	NA	gi|1706683|sp|P53045.1|MSMO_YEAST	56.536	1.9e-128	RecName: Full=Methylsterol monooxygenase
TT_06348	1947	479.47	655.976	436.579	524.009	116.282	22.1908	67.1354	251.774	360.615	444.695	352.361	96.7247	27.4504	55.844	126.053	85.0979	105.833	105.661	20.4782	19.381	11.8231	6.52994	9.62681	8.93824	8.365	1.62607	19.439	0.938812	NA	NA	NA	NA	gi|82179417|sp|Q5M7R9.1|GRHL2_XENTR	30.631	8.96e-17	RecName: Full=Grainyhead-like protein 2 homolog
TT_00786	738	541.046	543.571	486.287	523.635	32.3684	6.18148	18.6879	570.038	578.232	514.327	554.199	34.7727	6.27441	20.076	599.654	425.692	746.933	590.76	160.805	27.2201	92.8409	1071.57	953.252	1101.67	1042.16	78.4572	7.5283	45.2973	NA	NA	NA	NA	gi|2492491|sp|Q99002.1|1433_TRIHA	93.151	5.74e-153	RecName: Full=14-3-3 protein homolog
TT_09277	1311	554.976	532.274	475.992	521.081	40.6639	7.80376	23.4773	525.707	636.691	719.116	627.171	97.0551	15.475	56.0348	118.351	112.054	167.625	132.677	30.4296	22.9352	17.5686	963.578	1150.77	1140.4	1084.91	105.207	9.69725	60.7411	NA	NA	NA	NA	gi|7387780|sp|O94225.1|HOSM_PENCW	83.508	0	RecName: Full=Homocitrate synthase, mitochondrial
TT_02091	771	618.93	464.75	462.159	515.28	89.773	17.4222	51.8305	505.929	354.591	409.962	423.494	76.5708	18.0807	44.2082	514.72	398.708	503.167	472.198	63.9057	13.5337	36.896	829.751	782.995	956.695	856.48	89.8819	10.4943	51.8934	NA	NA	NA	NA	gi|3219917|sp|O14359.1|YB4E_SCHPO	38.627	8.81e-43	RecName: Full=Uncharacterized AIM2 family protein C30D10.14
TT_01098	231	533.982	450.515	553.558	512.685	54.7232	10.6738	31.5944	729.158	846.247	809.892	795.099	59.9298	7.53741	34.6005	433.532	759.196	706.307	633.011	174.767	27.6088	100.902	1069.27	1459.94	1368.23	1299.15	204.29	15.7249	117.947	NA	NA	NA	NA	gi|2493874|sp|Q12287.3|COX17_YEAST	52.632	9.31e-14	RecName: Full=Cytochrome c oxidase copper chaperone
TT_09076	1125	604.844	416.515	511.744	511.035	94.1666	18.4267	54.3671	167.218	929.535	2034.52	1043.76	938.877	89.9516	542.061	6.99584	7.6301	6.56051	7.06215	0.537867	7.6162	0.310538	10.2329	13.266	13.9531	12.484	1.97956	15.8568	1.1429	NA	NA	NA	NA	gi|66774046|sp|Q9JTB8.1|ANIA_NEIMA	45.171	4.4e-79	RecName: Full=Copper-containing nitrite reductase
TT_07262	273	448.078	351.048	724.67	507.932	193.869	38.1683	111.93	742.075	607.434	496.636	615.381	122.912	19.9734	70.9635	355.068	469.15	411.271	411.83	57.0434	13.8512	32.934	965.357	1048.01	1083.92	1032.43	60.7983	5.88885	35.1019	NA	NA	NA	NA	gi|1352166|sp|P04039.2|COX8_YEAST	30.233	0.03	RecName: Full=Cytochrome c oxidase polypeptide VIII, mitochondrial
TT_09882	585	550.02	461.756	511.431	507.736	44.2481	8.71478	25.5466	1050.09	966.797	1013.41	1010.1	41.7444	4.1327	24.1011	711.322	458.867	579.959	583.382	126.262	21.6432	72.8976	1723.23	1818.5	1870.8	1804.18	74.8184	4.14696	43.1964	NA	NA	NA	NA	gi|41017789|sp|Q9C3Y4.1|RHOA_EMENI	86.387	1.19e-118	RecName: Full=GTP-binding protein rhoA
TT_01474	306	595.297	393.026	531.334	506.552	103.388	20.4101	59.6911	1195.71	872.895	691.293	919.965	255.481	27.7707	147.502	1056.23	1087.63	888.353	1010.74	107.145	10.6007	61.8604	2852.88	3381.13	3190.7	3141.57	267.527	8.51571	154.457	NA	NA	NA	NA	gi|74628491|sp|Q7S045.1|NHP6_NEUCR	91.262	2.03e-61	RecName: Full=Non-histone chromosomal protein 6
TT_03939	1338	453.118	651.031	414.747	506.299	126.802	25.0449	73.2091	225.897	393.579	409.894	343.124	101.848	29.6826	58.8021	35.1729	28.2661	31.2351	31.558	3.46471	10.9789	2.00035	35.0774	18.1382	22.189	25.1349	8.84546	35.192	5.10693	NA	NA	NA	NA	gi|23822339|sp|O94611.2|MUG65_SCHPO	38.739	3.69e-33	RecName: Full=Meiotically up-regulated gene 65 protein
TT_10224	1365	426.416	255.293	834.351	505.353	297.49	58.8677	171.756	327.573	125.371	112.386	188.443	120.664	64.0322	69.6656	80.9272	85.6736	80.4632	82.3546	2.88366	3.50152	1.66488	129.263	73.856	114.859	105.993	28.7478	27.1224	16.5975	NA	NA	NA	NA	gi|1708178|sp|P11353.2|HEM6_YEAST	55.836	3.4e-131	RecName: Full=Oxygen-dependent coproporphyrinogen-III oxidase
TT_02814	1098	496.351	432.54	584.314	504.402	76.2068	15.1084	43.998	858.257	716.639	708.271	761.055	84.2829	11.0745	48.6607	158.169	165.449	177.414	167.011	9.71752	5.8185	5.61041	79.786	72.3029	68.1442	73.411	5.89944	8.03617	3.40604	NA	NA	NA	NA	gi|19858781|sp|P35679.2|RL4A_SCHPO	60.647	3.67e-155	RecName: Full=60S ribosomal protein L4-A
TT_09061	213	482.261	510.06	520.428	504.25	19.7356	3.91385	11.3944	586.634	1181.58	864.078	877.43	297.696	33.9282	171.875	338.581	242.198	151.596	244.125	93.5074	38.3031	53.9865	1042.63	1327.21	1342.54	1237.46	168.901	13.649	97.5148	NA	NA	NA	NA	NA	NA	NA	NA
TT_03982	282	579.912	443.648	480.803	501.454	70.4401	14.0472	40.6686	631.26	526.567	600.772	586.2	53.8464	9.18567	31.0882	582.955	716.377	744.274	681.202	86.2199	12.657	49.7791	1371.71	1819.55	1526.89	1572.72	227.412	14.4598	131.296	NA	NA	NA	NA	gi|161789045|sp|Q7RWT0.2|GBG_NEUCR	89.247	3.37e-58	RecName: Full=Guanine nucleotide-binding protein subunit gamma
TT_05593	315	538.524	305.095	660.345	501.322	180.523	36.0095	104.225	2152.89	1202.33	864.841	1406.69	667.896	47.4801	385.61	852.937	940.542	692.808	828.762	125.624	15.158	72.529	2090.95	2763.44	2687.14	2513.85	368.217	14.6476	212.59	NA	NA	NA	NA	gi|5921736|sp|O59804.1|CH10_SCHPO	63.462	1.9e-41	RecName: Full=10 kDa heat shock protein, mitochondrial
TT_03637	444	446.559	479.444	574.37	500.125	66.3676	13.2702	38.3174	349.14	357.125	333.786	346.684	11.8616	3.42144	6.84828	91.7046	93.2196	69.6085	84.8443	13.2163	15.5771	7.63043	779.618	649.389	783.268	737.425	76.2633	10.3418	44.0306	NA	NA	NA	NA	gi|7387731|sp|O14880.1|MGST3_HUMAN	37.778	4.61e-21	RecName: Full=Microsomal glutathione S-transferase 3
TT_10066	252	512.396	409.556	573.631	498.528	82.9122	16.6314	47.8694	40.7544	62.1204	120.499	74.4581	41.2793	55.4396	23.8326	7.80786	5.902	5.8576	6.52248	1.11339	17.07	0.642814	164.909	232.272	224.848	207.343	36.9359	17.8139	21.3249	NA	NA	NA	NA	NA	NA	NA	NA
TT_00545	1845	547.747	518.386	428.518	498.217	62.1206	12.4686	35.8653	796.198	784.991	848.722	809.97	34.0244	4.2007	19.644	115.284	109.817	167.163	130.755	31.6487	24.2046	18.2724	1136.15	999.107	1235.23	1123.5	118.57	10.5536	68.4563	NA	NA	NA	NA	gi|1148367377|sp|G0SCU5.2|SSB1_CHATD	95.114	0	RecName: Full=Ribosome-associated molecular chaperone SSB1
TT_02932	561	475.026	407.269	611.782	498.026	104.178	20.9182	60.1472	1033.45	961.65	919.896	971.665	57.435	5.91099	33.1601	235.059	298.142	316.158	283.12	42.5854	15.0415	24.5867	2096.13	2222.39	2029.09	2115.87	98.1516	4.63883	56.6678	NA	NA	NA	NA	gi|14285718|sp|Q9HE25.1|RL17_NEUCR	92.473	3.48e-128	RecName: Full=60S ribosomal protein L17
TT_04891	1992	344.069	528.594	609.056	493.906	135.856	27.5065	78.4367	508.472	423.126	384.978	438.858	63.2326	14.4084	36.5074	231.051	157.114	283.973	224.046	63.7192	28.4402	36.7883	561.828	291.105	435.96	429.631	135.473	31.5323	78.2152	NA	NA	NA	NA	gi|45645170|sp|P78695.3|BIP_NEUCR	91.704	0	RecName: Full=Endoplasmic reticulum chaperone BiP
TT_09297	1239	450.163	604.073	426.482	493.573	96.4257	19.5363	55.6714	217.921	220.654	215.069	217.881	2.79275	1.28178	1.6124	109.413	79.4669	119.733	102.871	20.9151	20.3314	12.0754	39.8967	16.5269	24.3954	26.9397	11.8908	44.1387	6.86516	NA	NA	NA	NA	NA	NA	NA	NA
TT_03058	609	480.633	394.166	601.962	492.254	104.384	21.2053	60.2662	1104.68	934.225	870.186	969.696	121.203	12.499	69.9764	288.929	316.021	280.483	295.145	18.5665	6.29063	10.7193	1281.93	652.417	857.175	930.508	321.1	34.5081	185.387	NA	NA	NA	NA	gi|30316294|sp|Q9P720.1|RL16_NEUCR	93.564	1.29e-138	RecName: Full=60S ribosomal protein L16
TT_02114	483	463.526	367.425	645.391	492.114	141.171	28.6867	81.5051	1085.74	680.159	581.745	782.547	267.141	34.1374	154.234	336.95	339.075	197.408	291.144	81.1854	27.8849	46.8724	381.088	236.594	299.361	305.681	72.4536	23.7024	41.8311	NA	NA	NA	NA	gi|2497112|sp|Q03667.1|MIX17_YEAST	43.373	6.66e-34	RecName: Full=Mitochondrial intermembrane space cysteine motif-containing protein MIX17
TT_02382	153	550.863	444.55	478.074	491.162	54.3517	11.0659	31.38	546.563	772.321	876.617	731.834	168.711	23.0531	97.4051	148.021	184.975	145.923	159.64	21.9663	13.7599	12.6822	841.509	1039	978.896	953.134	101.234	10.6211	58.4473	NA	NA	NA	NA	gi|2498696|sp|P80967.1|TOM5_YEAST	34	0.072	RecName: Full=Mitochondrial import receptor subunit TOM5
TT_09846	1185	453.269	478.888	541.049	491.069	45.14	9.19219	26.0616	115.207	80.0201	82.3334	92.5203	19.6816	21.2728	11.3632	146.929	164.706	123.36	144.998	20.7405	14.304	11.9745	6.9658	5.37145	5.49054	5.9426	0.888119	14.945	0.512756	NA	NA	NA	NA	gi|1018742108|sp|A0A024SMV2.1|XDH_HYPJR	69.367	0	RecName: Full=D-xylose 1-dehydrogenase (NADP(
TT_08875	933	470.039	474.545	517.83	487.471	26.388	5.41324	15.2351	327.684	300.48	284.084	304.083	22.0222	7.24217	12.7145	89.95	107.716	100.168	99.278	8.91646	8.9813	5.14792	31.5586	21.6861	24.8135	26.0194	5.04549	19.3913	2.91302	NA	NA	NA	NA	gi|395398462|sp|Q9Y7M5.2|RM10_SCHPO	36.842	1.09e-37	RecName: Full=54S ribosomal protein L10, mitochondrial
TT_03439	2001	476.072	547.676	430.267	484.672	59.1746	12.2092	34.1645	454.695	587.726	853.622	632.014	203.118	32.1382	117.27	82.3362	46.6355	88.7532	72.575	22.6922	31.2673	13.1014	50.245	31.0248	35.5142	38.928	10.0545	25.8285	5.80499	NA	NA	NA	NA	gi|121789113|sp|Q2HBE7.1|DED1_CHAGB	82.907	0	RecName: Full=ATP-dependent RNA helicase DED1
TT_09317	1419	463.908	621.984	367.66	484.517	128.409	26.5024	74.1367	146.464	246.301	267.743	220.169	64.7252	29.3979	37.3691	10.2721	10.5113	14.0759	11.6198	2.13042	18.3344	1.23	6.21829	4.84834	4.78545	5.28403	0.809705	15.3236	0.467484	NA	NA	NA	NA	gi|75309222|sp|Q9FMY1.1|C86B1_ARATH	27.235	7.41e-44	RecName: Full=Cytochrome P450 86B1
TT_06356	897	526.228	453.278	471.474	483.66	37.9709	7.85075	21.9225	836.453	1050.24	1118.06	1001.59	146.974	14.6741	84.8555	149.025	162.682	207.347	173.018	30.5043	17.6307	17.6117	492.729	231.664	327.283	350.559	132.08	37.677	76.2564	NA	NA	NA	NA	gi|74582968|sp|O94675.1|MAM33_SCHPO	31.933	5.16e-23	RecName: Full=Mitochondrial acidic protein mam33
TT_00676	1074	497.47	386.041	555.395	479.635	86.0743	17.9458	49.695	1456.66	1381.9	1429.21	1422.59	37.8172	2.65833	21.8338	271.399	232.097	263.071	255.522	20.7101	8.10499	11.957	77.8291	70.0348	69.5788	72.4809	4.63728	6.39794	2.67734	NA	NA	NA	NA	gi|74629019|sp|Q7SDV9.1|CCPR_NEUCR	84.507	0	RecName: Full=Cytochrome c peroxidase, mitochondrial
TT_01184	909	466.159	475.531	495.591	479.094	15.0362	3.13847	8.68117	150.674	248.94	228.634	209.416	51.8756	24.7715	29.9504	116.179	98.1718	78.3019	97.551	18.9463	19.4219	10.9386	16.0741	15.8522	18.2416	16.7226	1.3201	7.8941	0.762161	NA	NA	NA	NA	NA	NA	NA	NA
TT_09188	207	438.428	368.613	627.289	478.11	133.825	27.9905	77.2642	1321.71	1302.29	1121.74	1248.58	110.276	8.83207	63.6676	429.093	573.982	451.927	485	77.9014	16.0621	44.9764	2336.68	2632.3	2045.94	2338.31	293.183	12.5383	169.269	NA	NA	NA	NA	gi|51316762|sp|Q7S6W5.1|RS28_NEUCR	98.529	1.88e-40	RecName: Full=40S ribosomal protein S28
TT_01760	813	457.056	383.754	590.052	476.954	104.579	21.9264	60.3786	158.448	124.813	139.846	141.035	16.8492	11.9468	9.72787	90.2863	82.4798	83.5194	85.4285	4.23896	4.962	2.44737	57.7677	13.5929	17.9869	29.7825	24.3353	81.7099	14.05	NA	NA	NA	NA	gi|2494743|sp|Q12613.1|GLNA_COLGL	83.835	1.55e-172	RecName: Full=Glutamine synthetase
TT_02608	528	476.141	507.834	441.077	475.018	33.3926	7.02975	19.2792	730.824	1101.56	1148.2	993.529	228.702	23.0192	132.041	100.387	106.236	112.264	106.295	5.93873	5.587	3.42873	1325.07	1178.34	1294.22	1265.88	77.3661	6.11166	44.6673	NA	NA	NA	NA	gi|729704|sp|Q04832.1|HEXP_LEIMA	44.66	1.14e-41	RecName: Full=DNA-binding protein HEXBP
TT_05702	1011	510.185	406.956	501.63	472.924	57.2893	12.1139	33.076	1045.63	871.878	859.209	925.572	104.166	11.2542	60.1401	235.487	206.587	239.495	227.19	17.9543	7.90277	10.3659	56.7773	62.852	64.9174	61.5155	4.23141	6.8786	2.44301	NA	NA	NA	NA	gi|547901|sp|P17505.2|MDHM_YEAST	65.663	1.5e-152	RecName: Full=Malate dehydrogenase, mitochondrial
TT_08358	459	414.111	611.021	391.515	472.216	120.739	25.5686	69.7087	23.6982	17.6028	19.9329	20.4113	3.07577	15.069	1.7758	15.397	15.1832	21.1046	17.2283	3.35871	19.4953	1.93915	18.4659	11.271	16.5833	15.4401	3.73121	24.1657	2.15421	NA	NA	NA	NA	gi|75075218|sp|Q4R327.1|FBX24_MACFA	45.946	0.53	RecName: Full=F-box only protein 24
TT_03852	1218	453.566	407.464	550.538	470.523	73.0287	15.5208	42.1631	407.204	415.403	458.696	427.101	27.6675	6.47797	15.9738	115.09	98.1766	81.9938	98.4203	16.5496	16.8153	9.55493	28.5883	24.862	24.3492	25.9332	2.31368	8.9217	1.33581	NA	NA	NA	NA	gi|30316359|sp|P38674.2|ILV5_NEUCR	88.395	0	RecName: Full=Ketol-acid reductoisomerase, mitochondrial
TT_07866	5595	464.332	526.09	419.873	470.098	53.3429	11.3472	30.7975	320.542	599.406	782.485	567.478	232.621	40.992	134.304	17.1671	11.6204	16.3243	15.0373	2.98894	19.8768	1.72566	13.0406	12.1802	13.2037	12.8081	0.549947	4.29373	0.317512	NA	NA	NA	NA	gi|74583022|sp|P78615.1|FAS2_EMEND	74.082	0	RecName: Full=Fatty acid synthase subunit alpha
TT_06078	1671	484.401	457.661	463.358	468.473	14.0849	3.00657	8.13195	673.641	282.76	320.091	425.498	215.708	50.6954	124.539	2636.95	2156.74	3768.77	2854.15	827.676	28.999	477.859	567.325	214.19	294.916	358.81	185.035	51.569	106.83	NA	NA	NA	NA	gi|67477413|sp|Q92253.2|RCO3_NEUCR	39.029	1.62e-113	RecName: Full=Probable glucose transporter rco-3
TT_00335	2088	530.632	503.466	370.773	468.29	85.5378	18.266	49.3853	759.771	420.359	368.354	516.161	212.568	41.1826	122.726	1493.78	1531.61	2017.6	1681	292.118	17.3777	168.654	15.1619	19.4971	19.4374	18.0321	2.48591	13.786	1.43524	GH37			Y	gi|74854600|sp|Q54QZ5.1|TREA_DICDI	36.364	2.59e-117	RecName: Full=Trehalase
TT_09842	198	477.17	316.611	606.854	466.878	145.395	31.142	83.9439	877.316	573.698	548.123	666.379	183.124	27.4804	105.727	1573.33	2112.27	1948.12	1877.91	276.243	14.7102	159.489	903.427	1147.45	1102.73	1051.2	129.917	12.3588	75.0073	NA	NA	NA	NA	gi|74625949|sp|Q9UTF0.1|YIN2_SCHPO	42.424	0.07	RecName: Full=SERF-like protein C1705.02
TT_02752	1128	505.4	417.077	476.144	466.207	44.9923	9.65072	25.9763	946.352	767.317	692.265	801.978	130.541	16.2774	75.368	838.301	477.27	744.723	686.765	187.363	27.282	108.174	1851.12	1384.09	1648.67	1627.96	234.203	14.3863	135.217	NA	NA	NA	NA	gi|14194449|sp|Q9UVW9.1|ACTG_ACRCH	99.733	0	RecName: Full=Actin, gamma
TT_10084	612	507.875	441.033	449.554	466.154	36.3816	7.80464	21.0049	594.2	540.322	579.235	571.252	27.8119	4.86859	16.0572	640.638	477.645	673.161	597.148	104.762	17.5438	60.4846	1318.13	1550.53	1505.97	1458.21	123.344	8.45857	71.2124	NA	NA	NA	NA	gi|466171|sp|P33723.1|YPT1_NEUCR	98.03	2.86e-149	RecName: Full=GTP-binding protein ypt1
TT_02615	906	442.519	386.056	561.096	463.224	89.3383	19.2862	51.5795	962.252	696.963	622.795	760.67	178.47	23.4623	103.04	127.999	141.695	208.495	159.396	43.0689	27.02	24.8658	1070.76	672.213	825.192	856.054	201.057	23.4865	116.08	NA	NA	NA	NA	gi|6094087|sp|O59953.1|RL5_NEUCR	88.04	0	RecName: Full=60S ribosomal protein L5
TT_08629	459	444.444	372.099	572.303	462.949	101.376	21.898	58.5296	807.123	614.691	536.04	652.618	139.465	21.3701	80.5201	298.317	410.409	290.238	332.988	67.1697	20.1718	38.7805	2200.13	2405.21	2041.19	2215.51	182.496	8.23721	105.364	NA	NA	NA	NA	gi|3219966|sp|O14069.1|RL28E_SCHPO	45.385	2.22e-31	RecName: Full=Probable 60S ribosomal protein L28e
TT_06699	189	413.169	564.58	401.554	459.768	90.9557	19.783	52.5133	73.0366	115.78	135.627	108.148	31.9856	29.5758	18.4669	44.6163	45.6421	41.0032	43.7539	2.43674	5.56919	1.40685	165.662	157.212	207.886	176.92	27.1479	15.3448	15.6739	NA	NA	NA	NA	gi|857338648|sp|P0CT62.1|RS30A_SCHPO	82.759	4.87e-27	RecName: Full=40S ribosomal protein S30-A
TT_09276	1599	419.286	541.064	411.187	457.179	72.7589	15.9148	42.0074	163.817	354.303	423.168	313.763	134.344	42.8172	77.5637	61.5253	47.2248	44.8881	51.2128	9.00705	17.5875	5.20022	3.06572	5.06483	4.38501	4.17185	1.01646	24.3647	0.586853	NA	NA	NA	NA	NA	NA	NA	NA
TT_03827	1509	425.562	574.225	370.527	456.772	105.374	23.0693	60.8378	370.227	480.606	519.334	456.722	77.3697	16.9402	44.6694	158.596	111.854	159.295	143.248	27.1907	18.9815	15.6986	22.1531	26.7089	31.7095	26.8572	4.77994	17.7976	2.7597	NA	NA	NA	NA	gi|1703459|sp|P52890.1|ATF1_SCHPO	55.556	2.15e-30	RecName: Full=Transcription factor atf1
TT_01562	522	467.252	392.34	508.312	455.968	58.8035	12.8964	33.9502	689.244	542.224	473.158	568.209	110.362	19.4227	63.7173	461.702	713.938	626.448	600.696	128.075	21.321	73.9439	962.483	704.439	846.232	837.718	129.232	15.4267	74.6124	NA	NA	NA	NA	gi|52782733|sp|Q7SI16.1|ATP7_NEUCR	83.815	1.58e-104	RecName: Full=ATP synthase subunit d, mitochondrial
TT_08304	1044	488.483	470.324	405.181	454.663	43.8038	9.63434	25.2901	18.6961	23.6474	14.8452	19.0629	4.41253	23.1472	2.54757	520.203	416.884	469.814	468.967	51.6647	11.0167	29.8286	2.09025	1.01183	1.27062	1.45756	0.562991	38.6255	0.325043	NA	NA	NA	NA	gi|57013849|sp|Q12068.1|GRE2_YEAST	37.135	1.04e-70	RecName: Full=NADPH-dependent methylglyoxal reductase GRE2
TT_07865	6387	459.304	502.743	396.193	452.746	53.5767	11.8337	30.9325	407.431	692.294	889.546	663.09	242.381	36.5532	139.938	17.5657	12.1422	20.439	16.7156	4.21322	25.2053	2.43251	92.9825	76.6478	88.8129	86.1477	8.48726	9.85198	4.90012	NA	NA	NA	NA	gi|54040792|sp|P34229.2|FAS1_YARLI	58.496	0	RecName: Full=Fatty acid synthase subunit beta
TT_04180	1278	457.23	505.008	394.113	452.117	55.624	12.303	32.1145	588.73	773.318	930.329	764.126	170.985	22.3766	98.7183	201.528	131.24	213.643	182.137	44.4919	24.4277	25.6874	593.699	276.39	440.371	436.82	158.684	36.3272	91.6165	NA	NA	NA	NA	gi|1170512|sp|Q09689.1|IF5_SCHPO	46.394	2.1e-111	RecName: Full=Probable eukaryotic translation initiation factor 5
TT_01815	735	477.367	376.964	501.786	452.039	66.1532	14.6344	38.1936	748.83	595.555	572.441	638.942	95.8649	15.0037	55.3476	459.348	484.031	524.925	489.435	33.1207	6.76713	19.1222	659.807	365.272	458.418	494.499	150.546	30.4442	86.9179	NA	NA	NA	NA	gi|52782732|sp|Q7SE71.1|ATPF_NEUCR	83.333	2.53e-147	RecName: Full=ATP synthase subunit 4, mitochondrial
TT_10157	258	442.184	319.941	593.183	451.769	136.873	30.297	79.0235	687.735	450.719	350.951	496.468	172.99	34.8441	99.8759	624.577	941.958	330.231	632.255	305.936	48.3881	176.632	1187.58	1459.49	1330.08	1325.71	136.004	10.2589	78.5221	NA	NA	NA	NA	gi|259016201|sp|O94581.2|COX12_SCHPO	65.854	7.38e-35	RecName: Full=Cytochrome c oxidase subunit 6B
TT_03265	486	504.547	392.726	456.079	451.117	56.0751	12.4303	32.375	433.318	302.537	265.585	333.814	88.1319	26.4015	50.883	879.437	1119.46	1212.63	1070.51	171.906	16.0583	99.2497	970.265	1062.81	1078.73	1037.27	58.5699	5.64655	33.8153	NA	NA	NA	NA	gi|730978|sp|P40414.1|TPM2_YEAST	42.236	4.6e-32	RecName: Full=Tropomyosin-2
TT_04784	612	392.376	346.601	612.799	450.592	142.328	31.5868	82.1728	1254.08	956.645	876.424	1029.05	198.968	19.3351	114.874	249.261	274.964	294.56	272.928	22.7179	8.32378	13.1162	1331.46	821.072	886.105	1012.88	277.808	27.4276	160.392	NA	NA	NA	NA	gi|49066032|sp|O43105.2|RS7_NEUCR	91.5	7.5e-133	RecName: Full=40S ribosomal protein S7
TT_00454	258	522.319	356.023	472.079	450.14	85.2907	18.9476	49.2426	723.154	515.744	482.864	573.921	130.282	22.7003	75.2181	344.272	413.908	413.548	390.576	40.101	10.2671	23.1523	1422.7	1488.57	1352.6	1421.29	67.9932	4.78392	39.2559	NA	NA	NA	NA	NA	NA	NA	NA
TT_02152	1305	488.091	491.054	370.81	449.985	68.5835	15.2413	39.5967	487.294	657.591	743.576	629.487	130.432	20.7203	75.3047	189.266	109.867	246.832	181.988	68.7722	37.7894	39.7056	976.854	1147.65	1206.46	1110.32	119.267	10.7417	68.8589	NA	NA	NA	NA	gi|118577976|sp|Q2H4D0.1|SUB2_CHAGB	96.083	0	RecName: Full=ATP-dependent RNA helicase SUB2
TT_07556	471	451.509	290.644	601.537	447.897	155.478	34.7129	89.7653	380.824	801.903	986.825	723.184	310.575	42.9455	179.31	473.672	468.25	356.493	432.805	66.1438	15.2826	38.1881	40.8255	32.549	33.998	35.7908	4.41994	12.3494	2.55185	NA	NA	NA	NA	NA	NA	NA	NA
TT_09833	1419	433.619	494.531	405.955	444.702	45.3159	10.1902	26.1631	870.844	901.497	1067.06	946.465	105.553	11.1523	60.9409	52.436	34.259	60.3995	49.0315	13.3987	27.3267	7.73573	140.658	70.8355	82.1539	97.8825	37.4746	38.2853	21.6359	NA	NA	NA	NA	gi|30316357|sp|P34085.2|CISY_NEUCR	89.831	0	RecName: Full=Citrate synthase, mitochondrial
TT_00605	1779	436.698	509.186	379.314	441.732	65.0823	14.7334	37.5753	477.698	485.614	538.03	500.447	32.7873	6.5516	18.9297	1260.17	1055.91	1407.4	1241.16	176.515	14.2218	101.911	38.1507	32.4908	35.33	35.3238	2.82996	8.01147	1.63388	NA	NA	NA	NA	NA	NA	NA	NA
TT_02760	162	471.396	448.751	403.595	441.247	34.5173	7.82267	19.9286	569.54	623.085	639.742	610.789	36.6809	6.0055	21.1777	492.763	793.49	751.441	679.231	162.85	23.9756	94.0212	955.818	1278.38	1167.05	1133.75	163.84	14.4512	94.5933	NA	NA	NA	NA	gi|1074718732|sp|O42999.2|TOM7_SCHPO	48.077	4.19e-16	RecName: Full=Mitochondrial import receptor subunit tom7
TT_03942	813	437.811	414.994	468.115	440.307	26.6485	6.05227	15.3855	1906.71	1100.75	764.421	1257.29	587.013	46.6887	338.912	285.923	289.568	362.05	312.514	42.9384	13.7397	24.7905	918.953	420.913	573.367	637.745	255.185	40.0137	147.331	NA	NA	NA	NA	gi|939319562|sp|D4B2H3.1|ALL7_ARTBC	38.931	7.57e-18	RecName: Full=Allergen Asp f 7 homolog
TT_08874	822	442.421	457.78	419.114	439.771	19.4687	4.427	11.2403	388.827	329.178	358.716	358.907	29.8249	8.30993	17.2194	152.07	63.4831	120.092	111.882	44.8605	40.0964	25.9002	550.691	581.357	619.191	583.746	34.3128	5.87802	19.8105	NA	NA	NA	NA	gi|731924|sp|P40582.1|GST1_YEAST	33.203	5.54e-33	RecName: Full=Glutathione S-transferase 1
TT_03511	960	429.705	512.767	376.194	439.555	68.817	15.6561	39.7315	391.341	1110.49	891.545	797.791	368.626	46.2058	212.826	722.952	444.199	455.136	540.762	157.876	29.195	91.1496	425.77	270.04	360.88	352.23	78.2243	22.2083	45.1628	NA	NA	NA	NA	NA	NA	NA	NA
TT_05527	621	475.32	439.32	395.986	436.875	39.7232	9.09258	22.9342	382.02	527.296	511.146	473.487	79.6238	16.8165	45.9708	588.483	689.49	823.481	700.485	117.884	16.829	68.0605	669.857	471.712	559.712	567.094	99.2786	17.5065	57.3185	NA	NA	NA	NA	gi|387912902|sp|Q96JA3.3|PKHA8_HUMAN	32.512	3.01e-25	RecName: Full=Pleckstrin homology domain-containing family A member 8
TT_04905	1422	482.413	445.467	378.752	435.544	52.5379	12.0626	30.3328	482.943	504.9	612.536	533.46	69.3566	13.0013	40.043	362.832	412.572	331.01	368.805	41.1076	11.1462	23.7335	61.9405	20.8953	38.0029	40.2796	20.6171	51.1849	11.9033	NA	NA	NA	NA	gi|121922577|sp|Q2GSJ7.1|MAP21_CHAGB	79.036	0	RecName: Full=Methionine aminopeptidase 2-1
TT_08542	1239	484.363	404.25	416.909	435.174	43.0666	9.89641	24.8645	645.743	663.727	744.863	684.778	52.8065	7.71148	30.4879	156.244	137.292	119.733	137.756	18.2595	13.255	10.5422	116.55	56.8168	69.6682	81.0118	31.4409	38.8103	18.1524	NA	NA	NA	NA	gi|52788216|sp|O13366.2|ODPA_KLULA	62.5	0	RecName: Full=Pyruvate dehydrogenase E1 component subunit alpha, mitochondrial
TT_03777	204	509.016	453.958	337.756	433.577	87.43	20.1648	50.4777	34.9158	40.0188	47.3621	40.7655	6.25664	15.3479	3.61227	62.5941	71.8655	70.7758	68.4118	5.06764	7.40755	2.9258	217.819	225.184	221.397	221.467	3.6832	1.6631	2.1265	NA	NA	NA	NA	NA	NA	NA	NA
TT_01481	558	409.903	432.7	458.063	433.555	24.0914	5.55672	13.9092	7895.65	4466.83	3188.46	5183.65	2434.08	46.957	1405.32	1040.14	450.912	724.5	738.516	294.862	39.9262	170.239	5315.72	7977.6	7888.8	7060.71	1511.86	21.4122	872.87	NA	NA	NA	NA	gi|123573|sp|P19752.1|HSP30_NEUCR	47.598	2.4e-60	RecName: Full=30 kDa heat shock protein
TT_05916	3093	356.74	602.368	334.246	431.118	148.733	34.4993	85.8709	57.4739	171.02	292.093	173.529	117.33	67.6138	67.7402	19.1102	14.7968	21.7593	18.5554	3.51427	18.9393	2.02897	1.12476	1.51498	1.38875	1.34283	0.199121	14.8284	0.114963	NA	NA	NA	NA	NA	NA	NA	NA
TT_01434	309	446.358	406.102	439.728	430.729	21.5841	5.01105	12.4616	557.607	618.377	629.575	601.853	38.7249	6.43429	22.3579	652.741	653.918	505.175	603.945	85.5389	14.1634	49.3859	928.525	1057.75	1073.75	1020.01	79.6305	7.80684	45.9747	NA	NA	NA	NA	gi|2501450|sp|Q12306.1|SMT3_YEAST	50.575	3.87e-30	RecName: Full=Ubiquitin-like protein SMT3
TT_07469	273	431.363	348.682	508.134	429.393	79.7443	18.5714	46.0404	747.03	612.161	572.185	643.792	91.6135	14.2303	52.8931	612.469	880.24	607.276	699.995	156.119	22.3028	90.1351	1052.13	1327.7	1098.27	1159.36	147.598	12.731	85.2159	NA	NA	NA	NA	gi|1730677|sp|P53733.1|RT19_YEAST	66.292	3.85e-35	RecName: Full=37S ribosomal protein S19, mitochondrial
TT_08593	636	409.564	447.488	428.799	428.617	18.9625	4.4241	10.948	276.903	352.709	419.412	349.675	71.303	20.3912	41.1668	172.362	141.447	165.077	159.629	16.1614	10.1243	9.33076	447.145	497.085	555.848	500.026	54.4111	10.8817	31.4143	NA	NA	NA	NA	gi|549795|sp|P36017.1|VPS21_YEAST	65.789	1.67e-82	RecName: Full=Vacuolar protein sorting-associated protein 21
TT_07673	1164	449.565	420.034	415.106	428.235	18.6359	4.35178	10.7594	420.118	164.109	131.047	238.425	158.217	66.3594	91.3467	723.509	828.932	689.829	747.423	72.5697	9.70932	41.8981	60.8617	39.1628	37.9604	45.995	12.889	28.0226	7.44147	NA	NA	NA	NA	gi|166217027|sp|A4SQN8.1|HCP_AERS4	35.088	0.15	RecName: Full=Hydroxylamine reductase
TT_00797	324	482.174	380.325	419.965	427.488	51.3396	12.0096	29.6409	445.219	455.97	440.979	447.389	7.72778	1.7273	4.46163	635.039	449.863	786.18	623.694	168.445	27.0076	97.2518	881.243	1112.78	1155.45	1049.82	147.544	14.0542	85.1848	NA	NA	NA	NA	gi|12585536|sp|Q9Y3B4.1|SF3B6_HUMAN	52.632	1.56e-33	RecName: Full=Splicing factor 3B subunit 6
TT_02601	324	428.711	342.127	510.893	427.244	84.3929	19.7529	48.7242	702.296	567.495	536.283	602.025	88.2285	14.6553	50.9388	528.208	905.497	545.001	659.569	213.146	32.3159	123.06	1399.27	1774.87	1441.75	1538.63	205.692	13.3685	118.756	NA	NA	NA	NA	gi|1351364|sp|P48503.1|QCR8_NEUCR	76.636	5.54e-58	RecName: Full=Cytochrome b-c1 complex subunit 8
TT_07497	429	468.36	438.76	373.823	426.981	48.3567	11.3253	27.9188	498.486	659.442	661.498	606.475	93.5272	15.4214	53.998	458.831	392.256	616.016	489.034	114.897	23.4947	66.3359	1357.65	1572.62	1585.6	1505.29	128.027	8.50512	73.9163	NA	NA	NA	NA	gi|74663599|sp|Q873G4.1|H2AZ_NEUCR	98.601	6.79e-97	RecName: Full=Histone H2A.Z
TT_07654	306	437.191	351.349	491.311	426.617	70.5773	16.5435	40.7478	656.904	586.117	559.71	600.91	50.2576	8.36357	29.0162	499.309	532.846	948.199	660.118	250.048	37.8793	144.366	1353.11	1657.72	1555.46	1522.1	155.022	10.1848	89.5019	NA	NA	NA	NA	gi|2493092|sp|Q06405.1|ATPK_YEAST	55.789	1.66e-30	RecName: Full=ATP synthase subunit f, mitochondrial
TT_05307	408	436.43	350.03	490.562	425.674	70.8806	16.6514	40.923	567.314	467.092	482.9	505.769	53.8829	10.6537	31.1093	644.148	733.549	770.28	715.992	64.8727	9.06053	37.4543	1348.07	1456.2	1379.94	1394.74	55.5589	3.98347	32.077	NA	NA	NA	NA	gi|730406|sp|P39825.1|PROF_SCHPO	45.185	1.78e-35	RecName: Full=Profilin
TT_08075	726	453.396	400.315	414.893	422.868	27.4244	6.48533	15.8335	759.292	776.017	796.654	777.321	18.7152	2.40765	10.8052	192.422	178.348	198.874	189.881	10.4964	5.5279	6.06012	942.822	837.124	919.545	899.83	55.5388	6.17214	32.0653	NA	NA	NA	NA	gi|136704|sp|P07056.1|UCRI_NEUCR	76.349	6.99e-133	RecName: Full=Cytochrome b-c1 complex subunit Rieske, mitochondrial
TT_08976	174	423.096	403.577	438.942	421.872	17.7145	4.19904	10.2275	498.845	594.947	667.468	587.087	84.5859	14.4077	48.8357	330.699	587.594	321.575	413.29	151.021	36.5413	87.1923	917.709	1204.07	983.64	1035.14	149.968	14.4877	86.5841	NA	NA	NA	NA	NA	NA	NA	NA
TT_09509	1146	522.166	365.543	372.189	419.966	88.5703	21.0899	51.1361	614.046	401.452	444.913	486.803	112.317	23.0724	64.8463	1611.16	1451.78	1508.68	1523.87	80.7711	5.30038	46.6332	17.193	15.481	13.8903	15.5214	1.65173	10.6416	0.953624	GH16			Y	gi|85540942|sp|Q8J0P4.2|CRF1_ASPFU	45.665	5.84e-74	RecName: Full=Probable glycosidase crf1
TT_04599	783	392.797	344.165	512.469	416.477	86.6144	20.7969	50.0069	1014.23	865.53	750.848	876.868	132.055	15.0598	76.2419	189.594	243.461	254.326	229.127	34.665	15.1292	20.0138	811.985	315.379	338.428	488.597	280.299	57.3681	161.831	NA	NA	NA	NA	gi|6094179|sp|O60128.1|RS3_SCHPO	74.486	1.04e-128	RecName: Full=40S ribosomal protein S3
TT_09709	1017	248.024	440.323	559.926	416.091	157.356	37.8177	90.8496	27.3364	23.9993	24.5846	25.3068	1.78189	7.04116	1.02877	15.0037	14.6662	9.16222	12.944	3.2795	25.336	1.89342	4.72685	4.95375	4.78262	4.82107	0.118237	2.4525	0.068264	GH131			Y	gi|25090320|sp|Q9HE18.1|FAEB_PENFN	75	1.5e-11	RecName: Full=Feruloyl esterase B
TT_09229	549	438.081	464.591	343.756	415.476	63.5102	15.2861	36.6676	53.3048	40.5741	45.6856	46.5215	6.40636	13.7707	3.69871	18.066	45.0487	19.7454	27.62	15.117	54.7321	8.72781	22.582	9.86733	12.3689	14.9394	6.73583	45.0876	3.88893	NA	NA	NA	NA	gi|338817941|sp|Q9QXZ0.2|MACF1_MOUSE	34.247	0.42	RecName: Full=Microtubule-actin cross-linking factor 1
TT_02866	891	445.317	375.162	422.59	414.356	35.7952	8.63874	20.6663	599.626	436.024	424.193	486.614	98.0497	20.1494	56.609	641.934	770.812	637.414	683.387	75.7466	11.084	43.7323	56.1891	43.0455	52.9589	50.7312	6.84916	13.5009	3.95436	NA	NA	NA	NA	gi|928589271|sp|G0RH19.1|LXR3_HYPJQ	66.438	7.83e-138	RecName: Full=L-xylulose reductase
TT_04083	501	461.464	323.721	457.822	414.336	78.4961	18.9451	45.3198	293.106	279.648	298.015	290.256	9.50917	3.27613	5.49012	550.865	776.604	550.781	626.083	130.355	20.8206	75.2602	492.071	550.205	536.864	526.38	30.4521	5.7852	17.5815	NA	NA	NA	NA	gi|74628399|sp|Q7RXR1.1|MTND_NEUCR	76.97	1.27e-93	RecName: Full=1,2-dihydroxy-3-keto-5-methylthiopentene dioxygenase
TT_01418	375	422.435	349.264	466.742	412.814	59.3269	14.3713	34.2524	587.642	335.68	271.216	398.179	167.216	41.995	96.542	753.945	1067.8	806.082	875.942	168.185	19.2005	97.1019	754.731	874.908	759.194	796.278	68.1326	8.55638	39.3364	NA	NA	NA	NA	gi|586881|sp|P37552.3|RIDA_BACSU	54.622	1.75e-38	RecName: Full=2-iminobutanoate/2-iminopropanoate deaminase
TT_03360	1416	402.541	430.33	405.112	412.661	15.3554	3.72107	8.86544	163.658	204.068	226.786	198.171	31.9742	16.1347	18.4603	87.6541	87.7197	82.1259	85.8332	3.21081	3.74076	1.85376	16.5279	11.5153	11.5763	13.2065	2.87657	21.7814	1.66079	NA	NA	NA	NA	gi|731484|sp|P40054.1|SERA_YEAST	66.083	0	RecName: Full=D-3-phosphoglycerate dehydrogenase 1
TT_00260	660	427.407	412.219	387.637	409.088	20.0694	4.90591	11.5871	568.471	655.453	705.31	643.078	69.2538	10.7691	39.9837	346.669	229.276	258.18	278.042	61.1646	21.9983	35.3134	808.484	686.79	827.834	774.37	76.4608	9.87395	44.1447	NA	NA	NA	NA	gi|549812|sp|P36586.1|YPT5_SCHPO	74.5	5.47e-93	RecName: Full=GTP-binding protein ypt5
TT_08701	867	415.591	343.343	455.644	404.859	56.9144	14.0578	32.8596	513.945	409.232	460.407	461.195	52.3613	11.3534	30.2308	742.978	609.331	660.059	670.789	67.4664	10.0578	38.9517	66.7546	27.5544	41.5655	45.2915	19.8639	43.8579	11.4684	NA	NA	NA	NA	gi|296437370|sp|Q8N4C8.2|MINK1_HUMAN	29.268	0.21	RecName: Full=Misshapen-like kinase 1
TT_01347	1479	414.36	378.636	418.599	403.865	21.9513	5.43531	12.6736	312.646	240.065	226.911	259.874	46.1727	17.7673	26.6578	329.22	277.061	353.809	320.03	39.1905	12.2459	22.6266	494.838	248.809	355.752	366.466	123.364	33.6632	71.2243	NA	NA	NA	NA	gi|1703016|sp|P53319.1|6PGD2_YEAST	73.116	0	RecName: Full=6-phosphogluconate dehydrogenase, decarboxylating 2
TT_08097	1335	430.383	425.443	353.484	403.103	43.0427	10.6778	24.8507	379.954	378.724	390.64	383.106	6.55331	1.71057	3.78355	552.45	417.4	487.27	485.707	67.5389	13.9053	38.9936	338.509	207.313	282.883	276.235	65.8499	23.8384	38.0185	GT32			N	gi|74590486|sp|Q5A4E3.1|OCH1_CANAL	31.399	8.83e-33	RecName: Full=Initiation-specific alpha-1,6-mannosyltransferase
TT_00650	1302	373.769	396.675	438.694	403.046	32.9282	8.16984	19.0111	61.9374	44.4733	52.8844	53.0984	8.73401	16.4487	5.04258	15.9138	21.6388	12.5419	16.6982	4.59892	27.5414	2.65519	4.15369	6.74025	6.47689	5.79028	1.42343	24.5831	0.821818	NA	NA	NA	NA	gi|1710675|sp|P51250.1|RPOC2_PORPU	24.51	0.54	RecName: Full=DNA-directed RNA polymerase subunit beta''
TT_09791	1986	418.473	369.41	420.091	402.658	28.8048	7.15367	16.6305	549.488	617.479	681.674	616.214	66.102	10.7271	38.164	304.82	251.906	250.967	269.231	30.8245	11.4491	17.7965	132.238	76.3749	81.6952	96.7695	30.8318	31.8611	17.8008	NA	NA	NA	NA	gi|30912708|sp|Q8X097.1|ACL1_NEUCR	93.062	0	RecName: Full=Probable ATP-citrate synthase subunit 1
TT_04245	510	438.164	389.755	378.079	401.999	31.8593	7.92521	18.394	501.164	572.585	610.796	561.515	55.6484	9.91041	32.1286	586.888	438.109	783.191	602.729	173.086	28.717	99.9312	1060.1	1188.7	1231.77	1160.19	89.315	7.6983	51.566	NA	NA	NA	NA	gi|74620959|sp|Q8NK13.1|SKP1_NEUCR	82.53	1.97e-101	RecName: Full=E3 ubiquitin ligase complex SCF subunit scon-3
TT_08036	228	384.363	343.63	475.827	401.273	67.7013	16.8716	39.0874	684.989	588.65	489.493	587.711	97.7517	16.6326	56.437	554.241	785.214	681.206	673.554	115.677	17.1741	66.786	1087.64	1383.16	1246.87	1239.22	147.907	11.9355	85.3944	NA	NA	NA	NA	gi|269969343|sp|C6Y4A3.1|ATP19_SCHPO	40.625	2.24e-08	RecName: Full=ATP synthase subunit K, mitochondrial
TT_06444	1191	355.862	414.488	430.837	400.396	39.424	9.84625	22.7614	368.846	452.592	396.05	405.83	42.7207	10.5268	24.6648	564.694	344.986	507.879	472.52	114.043	24.135	65.8425	586.11	362.509	446.604	465.074	112.939	24.2841	65.2053	NA	NA	NA	NA	gi|59802879|sp|Q01294.2|CARP_NEUCR	78.03	0	RecName: Full=Vacuolar protease A
TT_05853	402	464.72	338.389	397.132	400.08	63.2173	15.8012	36.4986	428.883	379.293	453.418	420.531	37.7618	8.97954	21.8018	576.25	563.737	937.948	692.645	212.531	30.6839	122.705	471.012	570.554	611.644	551.07	72.3123	13.1222	41.7495	NA	NA	NA	NA	gi|384950744|sp|G2TRP3.1|RT31_SCHPO	34.021	2.88e-06	RecName: Full=37S ribosomal protein YMR-31, mitochondrial
TT_10044	1533	494.047	197.901	504.503	398.817	174.077	43.6483	100.503	465.227	84.5841	38.5872	196.133	234.175	119.396	135.201	183.826	151.294	137.814	157.645	23.6543	15.0048	13.6568	9.30429	12.9157	11.7435	11.3212	1.84237	16.2737	1.06369	NA	NA	NA	NA	NA	NA	NA	NA
TT_06492	1338	369.002	488.957	337.304	398.421	79.9924	20.0773	46.1836	158.632	433.941	373.347	321.973	144.666	44.9311	83.523	11.2841	11.6558	9.51532	10.8184	1.14371	10.5719	0.660319	8.53297	5.91111	6.6331	7.02573	1.35431	19.2764	0.781911	NA	NA	NA	NA	gi|1270743905|sp|P0DPA6.1|PSID_PSICU	32.311	4.07e-71	RecName: Full=L-tryptophan decarboxylase psiD
TT_07901	279	417.246	314.761	458.495	396.834	74.0092	18.6499	42.7292	766.291	596.181	573.308	645.26	105.438	16.3403	60.8745	397.661	519.68	253.625	390.322	133.18	34.1204	76.8912	1203.95	1558.65	1338.41	1367.01	179.067	13.0992	103.385	NA	NA	NA	NA	gi|74625379|sp|Q9P7E0.1|QCR10_SCHPO	32.432	9.78e-06	RecName: Full=Cytochrome b-c1 complex subunit 10
TT_10147	1203	402.438	456.828	331.147	396.804	63.0294	15.8843	36.3901	369.573	381.008	452.68	401.087	45.045	11.2307	26.0067	449.679	241.826	344.258	345.254	103.93	30.1025	60.0042	423.84	266.017	338.261	342.706	79.0053	23.0534	45.6137	NA	NA	NA	NA	gi|122213678|sp|Q3E6T0.1|PT525_ARATH	39.506	1.59e-60	RecName: Full=Probable sugar phosphate/phosphate translocator At5g25400
TT_09371	789	350.74	383.901	450.76	395.134	50.9473	12.8937	29.4144	867.25	622.423	574.748	688.141	156.934	22.8056	90.6061	197.007	220.012	227.544	214.855	15.9084	7.40425	9.18471	1213.39	717.62	860.733	930.579	255.156	27.4191	147.315	NA	NA	NA	NA	gi|6094099|sp|O13672.3|RL8_SCHPO	72.764	1.19e-128	RecName: Full=60S ribosomal protein L8
TT_09242	828	345.186	321.497	515.655	394.113	105.923	26.8764	61.1549	869.714	707.391	598.02	725.041	136.704	18.8547	78.9262	189.619	227.406	190.364	202.463	21.6046	10.6709	12.4734	397.43	144.818	171.156	237.801	138.869	58.3969	80.1758	NA	NA	NA	NA	gi|6094005|sp|O59931.1|RL13_CANAL	51.777	5.95e-60	RecName: Full=60S ribosomal protein L13
TT_01265	237	398.059	361.686	421.747	393.831	30.2529	7.68169	17.4665	130.118	149.387	209.328	162.944	41.3086	25.3514	23.8495	1405.75	2259.73	2054.77	1906.75	445.816	23.3809	257.392	135.046	161.601	190.17	162.272	27.5682	16.9889	15.9165	NA	NA	NA	NA	gi|116910|sp|P10169.1|CON8_NEUCR	66.667	9.36e-11	RecName: Full=Conidiation-specific protein 8
TT_07276	267	398.677	353.495	429.259	393.81	38.1158	9.67872	22.0062	240.199	189.551	160.403	196.718	40.3775	20.5256	23.312	528.478	534.92	551.47	538.289	11.8607	2.2034	6.84776	361.512	248.845	253.381	287.913	63.779	22.1522	36.8228	NA	NA	NA	NA	gi|584821|sp|P38636.1|ATX1_YEAST	52.941	5.65e-16	RecName: Full=Metal homeostasis factor ATX1
TT_02972	342	441.956	285.414	452.846	393.406	93.6815	23.8129	54.087	613.265	433.12	360.922	469.102	129.963	27.7046	75.0342	1069.27	1598.88	1320.06	1329.4	264.932	19.9286	152.958	1311.38	1235.65	1198.16	1248.4	57.6787	4.62022	33.3008	NA	NA	NA	NA	gi|120225|sp|P20080.1|FKB1A_NEUCR	76.316	7.83e-60	RecName: Full=FK506-binding protein 1A
TT_03793	594	378.083	390.803	410.982	393.29	16.5897	4.21819	9.57807	399.198	590.795	699.361	563.118	151.983	26.9896	87.7476	129.523	109.169	102.741	113.811	13.9812	12.2846	8.07203	554.845	455.899	569.521	526.755	61.8004	11.7323	35.6805	NA	NA	NA	NA	gi|74654866|sp|O94345.1|RM08_SCHPO	53.254	7.1e-50	RecName: Full=54S ribosomal protein L8, mitochondrial
TT_09091	597	399.115	387.758	389.129	392.001	6.19896	1.58137	3.57897	484.501	390.553	461.872	445.642	49.0321	11.0026	28.3087	273.482	228.487	333.331	278.434	52.5971	18.8904	30.367	294.544	104.85	160.988	186.794	97.4442	52.1667	56.2594	NA	NA	NA	NA	gi|6175051|sp|Q10193.3|SRP1_SCHPO	64.198	5.16e-32	RecName: Full=Pre-mRNA-splicing factor srp1
TT_09008	621	377.841	467.828	329.367	391.679	70.26	17.9382	40.5647	112.476	321.248	400.267	277.997	148.691	53.4864	85.8465	14.2902	8.82733	5.34824	9.48858	4.50748	47.5043	2.6024	11.357	5.53929	8.08671	8.32766	2.91631	35.0196	1.68373	NA	NA	NA	NA	gi|75335279|sp|Q9LP77.1|Y1848_ARATH	30.645	0.36	RecName: Full=Probable inactive receptor kinase At1g48480
TT_08639	408	458.685	226.451	485.953	390.363	142.605	36.5314	82.333	324.324	256.821	260.201	280.449	38.0348	13.5621	21.9594	6330.66	6751.08	6348.9	6476.88	237.64	3.66905	137.201	473.387	582.013	591.193	548.865	65.526	11.9385	37.8314	NA	NA	NA	NA	gi|74762572|sp|Q8NFZ8.1|CADM4_HUMAN	32.143	0.33	RecName: Full=Cell adhesion molecule 4
TT_06951	1635	382.856	472.773	314.134	389.921	79.5552	20.4029	45.9312	297.489	951.344	739.277	662.704	333.585	50.337	192.596	19.8932	9.85038	13.2602	14.3346	5.10686	35.6262	2.94845	7.48587	7.20632	6.85768	7.18329	0.314728	4.3814	0.181709	NA	NA	NA	NA	gi|2497060|sp|Q03104.1|MSC1_YEAST	22.488	5.38e-23	RecName: Full=Meiotic sister chromatid recombination protein 1
TT_00803	456	385.384	442.99	340.798	389.724	51.2343	13.1463	29.5801	279.045	391.469	407.42	359.312	69.969	19.4731	40.3966	576.96	504.621	431.141	504.24	72.9102	14.4594	42.0947	454.976	507.206	527.3	496.494	37.3331	7.51934	21.5543	NA	NA	NA	NA	gi|2498961|sp|Q03446.1|RCR2_YEAST	33.696	1.41e-07	RecName: Full=Protein RCR2
TT_01330	1623	376.046	433.665	358.999	389.57	39.1267	10.0435	22.5898	351.077	429.943	613.945	464.988	134.893	29.0099	77.8804	211.66	241.273	221.008	224.647	15.1382	6.73866	8.74004	263.923	133.877	164.595	187.465	67.9727	36.2589	39.244	NA	NA	NA	NA	gi|74618545|sp|Q7SFX7.1|IMDH_NEUCR	89.7	0	RecName: Full=Inosine-5'-monophosphate dehydrogenase
TT_08409	2361	362.498	470.298	328.902	387.233	73.872	19.0769	42.65	553.034	499.085	483.456	511.858	36.5052	7.13188	21.0763	326.306	192.872	313.62	277.599	73.6499	26.531	42.5218	85.3952	76.0721	81.8962	81.1211	4.70963	5.80567	2.7191	NA	NA	NA	NA	gi|74670431|sp|Q4WLN1.1|ACON_ASPFU	80.407	0	RecName: Full=Aconitate hydratase, mitochondrial
TT_08564	1119	399.607	395.041	366.778	387.142	17.7832	4.59346	10.2671	191.33	300.726	335.225	275.76	75.1256	27.2431	43.3738	117.522	116.356	149.351	127.743	18.7223	14.6562	10.8093	17.8905	12.4416	15.8343	15.3888	2.75165	17.8809	1.58867	NA	NA	NA	NA	gi|74582847|sp|O94298.1|SUR2_SCHPO	43.887	2.09e-77	RecName: Full=Sphingolipid C4-hydroxylase sur2
TT_04997	480	426.455	369.833	364.039	386.776	34.485	8.91601	19.9099	421.997	502.115	582.423	502.178	80.2127	15.973	46.3108	111.931	132.529	156.741	133.734	22.4292	16.7716	12.9495	730.766	968.149	919.685	872.867	125.426	14.3694	72.4146	NA	NA	NA	NA	gi|30580414|sp|P59670.1|TIM17_NEUCR	82.5	8.16e-94	RecName: Full=Mitochondrial import inner membrane translocase subunit tim17
TT_01075	1632	365.47	372.418	420.334	386.074	29.8727	7.73756	17.247	881.573	686.576	623.56	730.57	134.515	18.4123	77.6623	294.492	212.029	326.914	277.812	59.231	21.3205	34.197	520.246	211.907	296.1	342.751	159.375	46.4989	92.0153	NA	NA	NA	NA	gi|584806|sp|P37211.1|ATPA_NEUCR	92.922	0	RecName: Full=ATP synthase subunit alpha, mitochondrial
TT_02634	510	364.483	244.889	548.73	386.034	153.062	39.65	88.3707	398.581	158.37	106.864	221.272	155.699	70.3656	89.893	1235.9	1356.32	1296.21	1296.14	60.2108	4.64538	34.7627	505.339	637.26	712.125	618.242	104.697	16.9346	60.4466	NA	NA	NA	NA	gi|134972|sp|P16965.2|STF2_YEAST	34.375	0.000428	RecName: Full=ATPase-stabilizing factor 15 kDa protein
TT_03043	1905	384.641	443.249	318.891	382.261	62.2132	16.2751	35.9188	295.107	433.26	501.346	409.904	105.085	25.6364	60.6707	142.554	93.1084	176.596	137.42	41.9801	30.5488	24.2372	322.937	168.671	238.098	243.236	77.2612	31.7639	44.6067	NA	NA	NA	NA	gi|731453|sp|P40024.1|ARB1_YEAST	73.166	0	RecName: Full=ABC transporter ATP-binding protein ARB1
TT_02348	624	373.413	408.578	361.242	381.078	24.5813	6.45046	14.192	328.374	479.712	518.042	442.043	100.288	22.6874	57.9014	300.002	281.661	363.485	315.049	42.9369	13.6286	24.7896	108.107	33.8573	55.1201	65.6949	38.2379	58.2053	22.0767	NA	NA	NA	NA	gi|62899918|sp|P69771.1|DID2_YEAST	27.941	8.89e-15	RecName: Full=Vacuolar protein-sorting-associated protein 46
TT_07322	873	342.434	349.304	450.8	380.846	60.679	15.9327	35.033	861.472	745.739	721.506	776.239	74.8021	9.63648	43.187	185.457	199.427	219.23	201.371	16.9703	8.42736	9.79779	70.317	34.1908	35.4189	46.6422	20.5121	43.9776	11.8427	NA	NA	NA	NA	gi|121937800|sp|Q2GV75.1|RSSA_CHAGB	86.735	1.92e-174	RecName: Full=40S ribosomal protein S0
TT_01212	942	339.398	335.885	464.87	380.051	73.4765	19.3333	42.4217	783.307	695.254	652.204	710.255	66.8263	9.40877	38.5822	216.077	214.141	287.251	239.156	41.6626	17.4207	24.0539	784.414	278.765	320.768	461.316	280.598	60.8256	162.003	NA	NA	NA	NA	gi|30316271|sp|Q96TJ5.1|RLA0_NEUCR	88.179	3.7e-176	RecName: Full=60S acidic ribosomal protein P0
TT_08613	1431	402.422	307.782	429.945	380.05	64.0803	16.861	36.9968	58.862	39.3075	48.6131	48.9275	9.78104	19.9909	5.64708	64.0343	60.7274	52.0921	58.9513	6.16601	10.4595	3.55995	32.5325	31.3446	42.0236	35.3002	5.85285	16.5802	3.37915	GH1			N	gi|121774515|sp|Q25BW4.1|BGL1B_PHACH	57.627	0	RecName: Full=Beta-glucosidase 1B
TT_01153	1107	348.373	462.272	327.937	379.527	72.3837	19.0721	41.7908	246.525	355.71	436.79	346.342	95.4778	27.5675	55.1241	180.388	108.328	166.263	151.66	38.1851	25.1781	22.0462	237.355	113.09	154.953	168.466	63.2249	37.5298	36.5029	NA	NA	NA	NA	gi|1723685|sp|P53252.1|PIL1_YEAST	69.928	2.82e-146	RecName: Full=Sphingolipid long chain base-responsive protein PIL1
TT_00903	1143	427.556	344.941	364.771	379.089	43.1284	11.3769	24.9002	22.4389	20.2738	35.3994	26.0374	8.17971	31.4153	4.72256	333.674	424.721	493.29	417.228	80.0712	19.1912	46.2291	115.189	70.0487	95.4427	93.56	22.6287	24.1863	13.0647	NA	NA	NA	NA	gi|48474256|sp|O42896.1|YBQ3_SCHPO	35.121	1.14e-60	RecName: Full=Uncharacterized oxidoreductase C115.03
TT_01563	603	358.618	308.762	465.699	377.693	80.1887	21.2312	46.297	589.059	520.239	421.372	510.223	84.291	16.5204	48.6655	253.181	343.267	455.243	350.564	101.228	28.8759	58.4442	1563.96	1514.65	1465.85	1514.82	49.0529	3.2382	28.3207	NA	NA	NA	NA	gi|74619062|sp|Q7SI17.1|NACA_NEUCR	85.644	1.68e-94	RecName: Full=Nascent polypeptide-associated complex subunit alpha
TT_06610	1596	348.681	464.265	316.916	376.62	77.5461	20.59	44.7713	176.182	358.256	391.322	308.587	115.852	37.5427	66.8871	119.433	81.0748	104.194	101.567	19.3133	19.0154	11.1506	9.29371	6.94117	8.72714	8.32067	1.22781	14.7562	0.708878	NA	NA	NA	NA	gi|597501006|sp|F4HX15.1|LPAI_ARATH	25.163	3.56e-11	RecName: Full=Phospholipase A I
TT_02120	1206	346.301	393.627	386.976	375.635	25.6206	6.82062	14.7921	326.67	324.626	343.546	331.614	10.3837	3.13128	5.99506	404.877	268.99	364.477	346.115	69.7795	20.1608	40.2872	103.481	34.677	45.9355	61.3644	36.9055	60.1416	21.3074	NA	NA	NA	NA	NA	NA	NA	NA
TT_09964	1560	342.161	353.664	430.276	375.367	47.8992	12.7606	27.6546	1040.46	787.375	738.644	855.494	162.029	18.9399	93.5477	425.254	317.891	421.397	388.18	60.9033	15.6894	35.1625	543.669	227.122	252.753	341.181	175.827	51.5349	101.514	NA	NA	NA	NA	gi|114555|sp|P23704.1|ATPB_NEUCR	95.349	0	RecName: Full=ATP synthase subunit beta, mitochondrial
TT_01775	978	358.043	394.828	372.82	375.231	18.5106	4.93313	10.6871	267.779	480.912	528.315	425.669	138.776	32.6018	80.1221	60.232	49.0988	35.3747	48.2352	12.4512	25.8134	7.18868	6.01483	8.83474	8.65491	7.83483	1.57873	20.1501	0.911479	NA	NA	NA	NA	gi|1723802|sp|P53193.1|JAC1_YEAST	27.803	1.08e-22	RecName: Full=J-type co-chaperone JAC1, mitochondrial
TT_03096	807	439.277	295.456	390.218	374.984	73.1109	19.4971	42.2106	108.721	65.8774	62.2573	78.9519	25.8442	32.7341	14.9211	217.393	334.584	146.274	232.75	95.0897	40.8548	54.9	8.03395	6.51134	6.96647	7.17059	0.78156	10.8995	0.451234	NA	NA	NA	NA	gi|1064303284|sp|B8M9K0.1|TROPI_TALSN	27.341	5.68e-24	RecName: Full=Hydrolase tropI
TT_02974	2109	359.91	338.272	418.042	372.075	41.2527	11.0872	23.8172	2223.59	863.274	670.92	1252.59	846.389	67.5708	488.663	702.907	348.498	551.99	534.465	177.853	33.2769	102.684	1782.2	1731.87	2352.89	1955.66	344.935	17.6378	199.148	NA	NA	NA	NA	gi|6016265|sp|O43109.1|HSP90_PODAS	93.732	0	RecName: Full=Heat shock protein 90 homolog
TT_07627	732	363.548	427.247	325.202	371.999	51.5448	13.8562	29.7594	209.246	390.462	408.1	335.936	110.07	32.7653	63.5491	258.592	237.667	182.12	226.126	39.5207	17.4773	22.8173	264.633	189.268	231.357	228.419	37.7684	16.5347	21.8056	NA	NA	NA	NA	gi|75137427|sp|Q75GT2.1|MUB1_ORYSJ	32.53	0.01	RecName: Full=Membrane-anchored ubiquitin-fold protein 1
TT_02597	867	384.817	375.927	354.482	371.742	15.5942	4.1949	9.00332	321.359	330.149	416.24	355.916	52.4268	14.7301	30.2686	69.1476	61.1193	82.84	71.0356	10.9827	15.4608	6.34087	602.834	656.964	708.617	656.138	52.8964	8.06178	30.5398	NA	NA	NA	NA	gi|59799862|sp|P32495.2|NHP2_YEAST	44.785	1.37e-34	RecName: Full=H/ACA ribonucleoprotein complex subunit 2
TT_06908	888	386.99	394.426	332.47	371.296	33.8288	9.11101	19.5311	257.176	255.238	306.252	272.889	28.9098	10.594	16.6911	222.976	147.055	285.239	218.423	69.2042	31.6835	39.9551	366.517	262.714	351.656	326.962	56.1344	17.1685	32.4092	NA	NA	NA	NA	gi|317373281|sp|Q96C24.2|SYTL4_HUMAN	51.613	0.28	RecName: Full=Synaptotagmin-like protein 4
TT_06801	1854	346.146	462.814	303.347	370.769	82.5361	22.2608	47.6522	339.767	536.65	716.104	530.84	188.236	35.46	108.678	170.322	94.7528	129.976	131.684	37.8134	28.7153	21.8316	21.6301	20.3947	23.5261	21.8503	1.57727	7.21854	0.910639	NA	NA	NA	NA	gi|122056116|sp|Q39254.2|CAX2_ARATH	34.855	9.17e-81	RecName: Full=Vacuolar cation/proton exchanger 2
TT_10207	642	392.028	342.893	373.57	369.497	24.8193	6.71704	14.3294	406.377	423.219	434.412	421.336	14.112	3.34934	8.14756	319.111	287.664	356.67	321.149	34.5481	10.7577	19.9464	904.75	1016.73	997.453	972.978	59.8682	6.15309	34.5649	NA	NA	NA	NA	gi|38258938|sp|Q15907.4|RB11B_HUMAN	72.685	6.95e-111	RecName: Full=Ras-related protein Rab-11B
TT_02812	951	371.097	408.811	324.135	368.014	42.422	11.5273	24.4924	150.029	286.798	312.089	249.638	87.1865	34.9251	50.3372	128.909	132.979	100.94	120.943	17.4422	14.4218	10.0702	22.6805	13.8135	17.3363	17.9434	4.46458	24.8814	2.57763	NA	NA	NA	NA	gi|74626333|sp|Q9Y7U1.1|SFK1_SCHPO	29.536	1.28e-13	RecName: Full=Protein sfk1
TT_04451	1311	390.632	365.589	345.611	367.277	22.5577	6.14187	13.0237	423.994	387.519	397.039	402.851	18.9195	4.69641	10.9232	254.65	216.135	254.605	241.796	22.2238	9.19112	12.8309	591.806	239.103	331.306	387.405	182.921	47.217	105.61	NA	NA	NA	NA	gi|15213985|sp|O59948.1|ERF1_PODAS	94.601	0	RecName: Full=Eukaryotic peptide chain release factor subunit 1
TT_09483	2523	309.195	389.873	398.331	365.8	49.2036	13.451	28.4077	7.27674	6.36033	8.12794	7.255	0.884008	12.1848	0.510382	20.1171	20.6156	22.3238	21.0188	1.1573	5.50602	0.668169	1.66718	1.54592	1.79013	1.66775	0.122107	7.32167	0.0704984	GH74	GH74	CBM1	Y	gi|74619305|sp|Q7Z9M8.1|XG74_HYPJQ	67.412	0	RecName: Full=Xyloglucanase
TT_05382	2604	397.606	369.439	329.373	365.472	34.2891	9.38213	19.7968	261.246	328.454	446.125	345.275	93.5804	27.1031	54.0287	134.265	91.5326	145.259	123.686	28.3827	22.9475	16.3868	27.2297	21.7498	27.3994	25.4597	3.21396	12.6237	1.85558	NA	NA	NA	NA	gi|74698420|sp|Q9US36.1|KLF1_SCHPO	20.29	2.45e-13	RecName: Full=Zinc finger protein klf1
TT_08974	1524	370.806	384.298	338.184	364.43	23.709	6.50579	13.6884	112.841	191.871	189.884	164.865	45.0653	27.3347	26.0185	137.274	117.473	138.144	130.964	11.6914	8.92718	6.75001	10.5006	12.1922	10.901	11.1979	0.884006	7.89437	0.510381	NA	NA	NA	NA	gi|1176339|sp|P47125.1|I23O_YEAST	44.098	8.86e-108	RecName: Full=Indoleamine 2,3-dioxygenase
TT_08698	816	369.664	432.46	290.78	364.301	70.9921	19.4872	40.9873	276.248	578.45	519.339	458.012	160.163	34.9692	92.4704	59.1494	44.1608	36.8011	46.7038	11.3891	24.3858	6.57551	648.96	557.749	663.418	623.376	57.2923	9.19065	33.0777	NA	NA	NA	NA	gi|74644947|sp|Q06170.1|YL326_YEAST	28.906	4.18e-12	RecName: Full=Uncharacterized membrane protein YLR326W
TT_09855	2055	354.639	431.765	305.305	363.903	63.7369	17.5148	36.7985	146.61	317.008	452.316	305.312	153.188	50.1744	88.4433	120.171	72.8298	124.177	105.726	28.5592	27.0125	16.4887	140.895	56.755	86.7905	94.8135	42.6399	44.9724	24.6181	NA	NA	NA	NA	gi|384872668|sp|Q8TFH0.2|YIKE_SCHPO	48.009	4.53e-132	RecName: Full=Probable 6-phosphofructo-2-kinase PB17E12.14c
TT_07368	1494	404.651	333.522	351.979	363.384	36.9107	10.1575	21.3104	1157.66	994.072	1151.49	1101.07	92.7184	8.42072	53.531	3206.62	1995.33	3010.68	2737.54	650.2	23.7512	375.393	61.792	62.9646	84.9849	69.9138	13.0651	18.6874	7.54314	NA	NA	NA	NA	gi|108935817|sp|P40108.2|ALDH_DAVTA	73.984	0	RecName: Full=Aldehyde dehydrogenase
TT_07869	684	417.993	276.053	396.1	363.382	76.4172	21.0295	44.1195	285.321	433.12	629.537	449.326	172.679	38.4307	99.6964	22.8365	27.6462	26.3688	25.6172	2.49138	9.72543	1.4384	517.165	510.948	532.91	520.341	11.3202	2.17554	6.53573	NA	NA	NA	NA	gi|6174903|sp|P13608.3|PGCA_BOVIN	25	6.85e-07	RecName: Full=Aggrecan core protein
TT_04110	498	370.18	293.471	419.431	361.027	63.4768	17.5823	36.6484	684.098	484.699	398.796	522.531	146.365	28.0108	84.5039	407.594	445.594	637.649	496.946	123.325	24.8166	71.2018	1187.45	1389.43	1303.31	1293.4	101.354	7.83624	58.5165	NA	NA	NA	NA	gi|51704300|sp|P56525.2|ATPD_NEUCR	82.424	2.14e-97	RecName: Full=ATP synthase subunit delta, mitochondrial
TT_03178	1899	362.783	399.51	315.912	359.402	41.9014	11.6587	24.1918	456.961	512.114	599.371	522.816	71.8056	13.7344	41.457	480.715	364.57	474.5	439.928	65.3362	14.8516	37.7219	70.9136	24.1904	33.297	42.8004	24.7689	57.8709	14.3003	NA	NA	NA	NA	gi|54041573|sp|Q99160.2|HOY1_YARLI	56.098	1.68e-17	RecName: Full=Homeobox protein HOY1
TT_06634	795	364.083	370.444	343.464	359.33	14.1043	3.92516	8.14312	160.091	252.242	199.711	204.015	46.2264	22.6584	26.6888	725.866	914.03	918.046	852.647	109.814	12.8792	63.4014	384.171	341.895	361.845	362.637	21.1491	5.83203	12.2104	NA	NA	NA	NA	gi|75016047|sp|Q8ILQ7.1|GST_PLAF7	23.504	1.58e-13	RecName: Full=Glutathione S-transferase
TT_10099	993	363.702	348.005	365.634	359.114	9.66867	2.69237	5.58221	561.888	600.274	634.632	598.931	36.3908	6.07596	21.0103	126.732	112.591	111.117	116.813	8.62124	7.38035	4.97748	160.457	100.569	109.351	123.459	32.3404	26.1952	18.6717	NA	NA	NA	NA	gi|46397296|sp|Q9UUB8.1|YH9J_SCHPO	49.787	1.53e-72	RecName: Full=NifU-like protein C1709.19c
TT_00423	969	353.007	343.741	378.771	358.506	18.1506	5.06285	10.4793	223.94	147.105	166.169	179.071	40.0095	22.3428	23.0995	116.486	96.5661	142.908	118.653	23.247	19.5923	13.4216	796.37	402.542	519.457	572.79	202.259	35.3111	116.774	NA	NA	NA	NA	gi|586946338|sp|G4N708.1|XYL1_MAGO7	77.019	0	RecName: Full=NAD(P)H-dependent D-xylose reductase XYR1
TT_06295	1038	387.142	367.392	316.198	356.911	36.6146	10.2588	21.1395	314.086	412.572	498.993	408.55	92.5191	22.6457	53.4159	936.943	689.08	681.841	769.288	145.238	18.8796	83.8535	66.6042	49.2137	49.658	55.1587	9.91464	17.9748	5.72422	NA	NA	NA	NA	gi|1171741|sp|P42882.1|NMT1_ASPPA	79.765	0	RecName: Full=4-amino-5-hydroxymethyl-2-methylpyrimidine phosphate synthase
TT_05010	678	442.09	266.67	360.491	356.417	87.7807	24.6287	50.6802	2551.89	2833.7	1969.83	2451.81	440.546	17.9682	254.349	501.875	748.352	491.086	580.438	145.518	25.0704	84.015	350.175	184.088	212.004	248.756	88.9343	35.7517	51.3462	GH25			Y	gi|126597|sp|P00721.1|LYS_CHASP	75.829	4.25e-113	RecName: Full=N,O-diacetylmuramidase
TT_01965	459	348.271	311.49	407.902	355.888	48.6555	13.6716	28.0912	620.364	603.017	505.883	576.421	61.701	10.7041	35.6231	381.338	421.426	454.854	419.206	36.8081	8.78044	21.2512	1644.36	1756.33	1651.65	1684.12	62.6453	3.71977	36.1683	NA	NA	NA	NA	gi|189041717|sp|Q7SDU4.2|NACB_NEUCR	92.763	1.81e-101	RecName: Full=Nascent polypeptide-associated complex subunit beta
TT_08357	1683	341.225	470.224	255.439	355.629	108.114	30.4009	62.4199	118.092	88.9139	91.5491	99.5183	16.1392	16.2173	9.31795	274.951	229.616	350.254	284.94	60.9362	21.3856	35.1815	46.0959	21.0024	27.5116	31.5366	13.022	41.2916	7.51824	NA	NA	NA	NA	gi|2507070|sp|P38680.2|MTR_NEUCR	21.522	9.52e-06	RecName: Full=N amino acid transport system protein
TT_00833	387	337.504	301.448	426.977	355.31	64.6309	18.19	37.3146	735.71	739.708	723.302	732.907	8.55471	1.16723	4.93906	288.865	295.155	254.601	279.54	21.8255	7.80765	12.601	972.326	932.886	895.776	933.663	38.2809	4.10007	22.1015	NA	NA	NA	NA	gi|2493097|sp|Q12349.1|ATP14_YEAST	35.088	1.11e-05	RecName: Full=ATP synthase subunit H, mitochondrial
TT_02309	450	360.307	401.305	302.482	354.698	49.6495	13.9977	28.6651	213.807	525.615	564.375	434.599	192.191	44.2226	110.961	92.3558	88.6716	70.1155	83.7143	11.9201	14.239	6.88208	516.142	532.748	525.276	524.722	8.31694	1.58502	4.80179	NA	NA	NA	NA	NA	NA	NA	NA
TT_04746	1818	393.52	330.083	339.854	354.486	34.1559	9.63535	19.7199	89.2471	87.589	132.322	103.053	25.3613	24.61	14.6423	26.7698	24.6364	27.7837	26.3967	1.60648	6.08592	0.927501	5.84513	3.96305	4.44747	4.75188	0.977272	20.566	0.564228	NA	NA	NA	NA	gi|1239396294|sp|A0A089FRP6.1|PRLG_FUNXX	44.685	4.14e-122	RecName: Full=MFS transporter prlG
TT_02584	375	332.286	244.657	477.414	351.452	117.556	33.4487	67.8711	863.868	618.618	602.269	694.918	146.543	21.0878	84.6065	560.024	634.356	536.445	576.942	51.1008	8.85718	29.503	1014.57	1016.91	1012.79	1014.76	2.06538	0.203534	1.19245	NA	NA	NA	NA	gi|51702003|sp|Q871K1.1|QCR7_NEUCR	73.171	1.86e-63	RecName: Full=Cytochrome b-c1 complex subunit 7
TT_08930	951	317.286	295.475	440.647	351.136	78.2819	22.2939	45.1961	1020.68	757.557	656.938	811.724	187.822	23.1387	108.439	188.698	207.378	241.557	212.544	26.8056	12.6118	15.4762	1499.97	1106.59	1230.45	1279	201.137	15.7261	116.127	NA	NA	NA	NA	gi|3023852|sp|Q01369.1|GBLP_NEUCR	96.203	0	RecName: Full=Guanine nucleotide-binding protein subunit beta-like protein
TT_01250	621	363.444	356.569	332.628	350.88	16.1763	4.61021	9.33941	263.675	171.398	178.955	204.676	51.234	25.0317	29.58	631.547	542.505	806.471	660.174	134.291	20.3418	77.5331	725.216	691.626	742.706	719.849	25.9593	3.60621	14.9876	NA	NA	NA	NA	gi|82186704|sp|Q6P9I7.1|SMC6_XENLA	31.818	0.97	RecName: Full=Structural maintenance of chromosomes protein 6
TT_03718	621	363.444	356.569	332.628	350.88	16.1763	4.61021	9.33941	263.675	171.398	178.955	204.676	51.234	25.0317	29.58	631.547	542.505	806.471	660.174	134.291	20.3418	77.5331	725.216	691.626	742.706	719.849	25.9593	3.60621	14.9876	NA	NA	NA	NA	gi|82186704|sp|Q6P9I7.1|SMC6_XENLA	31.818	0.97	RecName: Full=Structural maintenance of chromosomes protein 6
TT_04827	621	363.444	356.569	332.628	350.88	16.1763	4.61021	9.33941	263.675	171.398	178.955	204.676	51.234	25.0317	29.58	631.547	542.505	806.471	660.174	134.291	20.3418	77.5331	725.216	691.626	742.706	719.849	25.9593	3.60621	14.9876	NA	NA	NA	NA	gi|82186704|sp|Q6P9I7.1|SMC6_XENLA	31.818	0.97	RecName: Full=Structural maintenance of chromosomes protein 6
TT_06696	621	363.444	356.569	332.628	350.88	16.1763	4.61021	9.33941	263.675	171.398	178.955	204.676	51.234	25.0317	29.58	631.547	542.505	806.471	660.174	134.291	20.3418	77.5331	725.216	691.626	742.706	719.849	25.9593	3.60621	14.9876	NA	NA	NA	NA	gi|82186704|sp|Q6P9I7.1|SMC6_XENLA	31.818	0.97	RecName: Full=Structural maintenance of chromosomes protein 6
TT_06827	621	363.444	356.569	332.628	350.88	16.1763	4.61021	9.33941	263.675	171.398	178.955	204.676	51.234	25.0317	29.58	631.547	542.505	806.471	660.174	134.291	20.3418	77.5331	725.216	691.626	742.706	719.849	25.9593	3.60621	14.9876	NA	NA	NA	NA	gi|82186704|sp|Q6P9I7.1|SMC6_XENLA	31.818	0.97	RecName: Full=Structural maintenance of chromosomes protein 6
TT_07572	621	363.444	356.569	332.628	350.88	16.1763	4.61021	9.33941	263.675	171.398	178.955	204.676	51.234	25.0317	29.58	631.547	542.505	806.471	660.174	134.291	20.3418	77.5331	725.216	691.626	742.706	719.849	25.9593	3.60621	14.9876	NA	NA	NA	NA	gi|82186704|sp|Q6P9I7.1|SMC6_XENLA	31.818	0.97	RecName: Full=Structural maintenance of chromosomes protein 6
TT_08526	621	363.444	356.569	332.628	350.88	16.1763	4.61021	9.33941	263.675	171.398	178.955	204.676	51.234	25.0317	29.58	631.547	542.505	806.471	660.174	134.291	20.3418	77.5331	725.216	691.626	742.706	719.849	25.9593	3.60621	14.9876	NA	NA	NA	NA	gi|82186704|sp|Q6P9I7.1|SMC6_XENLA	31.818	0.97	RecName: Full=Structural maintenance of chromosomes protein 6
TT_09573	621	363.444	356.569	332.628	350.88	16.1763	4.61021	9.33941	263.675	171.398	178.955	204.676	51.234	25.0317	29.58	631.547	542.505	806.471	660.174	134.291	20.3418	77.5331	725.216	691.626	742.706	719.849	25.9593	3.60621	14.9876	NA	NA	NA	NA	gi|82186704|sp|Q6P9I7.1|SMC6_XENLA	31.818	0.97	RecName: Full=Structural maintenance of chromosomes protein 6
TT_03965	621	363.519	356.395	332.706	350.874	16.1318	4.5976	9.31368	263.63	171.398	178.955	204.661	51.2084	25.021	29.5652	631.547	542.505	806.471	660.174	134.291	20.3418	77.5331	725.165	691.583	742.604	719.784	25.9329	3.60288	14.9724	NA	NA	NA	NA	gi|82186704|sp|Q6P9I7.1|SMC6_XENLA	31.818	0.97	RecName: Full=Structural maintenance of chromosomes protein 6
TT_06423	621	363.519	356.395	332.706	350.874	16.1318	4.5976	9.31368	263.63	171.398	178.955	204.661	51.2084	25.021	29.5652	631.547	542.505	806.471	660.174	134.291	20.3418	77.5331	725.165	691.583	742.604	719.784	25.9329	3.60288	14.9724	NA	NA	NA	NA	gi|82186704|sp|Q6P9I7.1|SMC6_XENLA	31.818	0.97	RecName: Full=Structural maintenance of chromosomes protein 6
TT_06476	621	363.519	356.395	332.706	350.874	16.1318	4.5976	9.31368	263.63	171.398	178.955	204.661	51.2084	25.021	29.5652	631.547	542.505	806.471	660.174	134.291	20.3418	77.5331	725.165	691.583	742.604	719.784	25.9329	3.60288	14.9724	NA	NA	NA	NA	gi|82186704|sp|Q6P9I7.1|SMC6_XENLA	31.818	0.97	RecName: Full=Structural maintenance of chromosomes protein 6
TT_08913	621	363.519	356.395	332.706	350.874	16.1318	4.5976	9.31368	263.63	171.398	178.955	204.661	51.2084	25.021	29.5652	631.547	542.505	806.471	660.174	134.291	20.3418	77.5331	725.165	691.583	742.604	719.784	25.9329	3.60288	14.9724	NA	NA	NA	NA	gi|82186704|sp|Q6P9I7.1|SMC6_XENLA	31.818	0.97	RecName: Full=Structural maintenance of chromosomes protein 6
TT_03279	624	278.045	363.478	408.687	350.07	66.3449	18.9519	38.3042	210.112	142.745	117.74	156.865	47.7775	30.4576	27.5843	162.935	226.092	228.499	205.842	37.1778	18.0613	21.4646	542.716	609.301	561.02	571.012	34.3986	6.02415	19.8601	NA	NA	NA	NA	gi|166215079|sp|Q7S7Z6.3|PPIB_NEUCR	84.804	6.71e-119	RecName: Full=Peptidyl-prolyl cis-trans isomerase B
TT_03359	1209	340.357	389.045	319.493	349.632	35.6912	10.2082	20.6063	523.887	656.32	712.102	630.769	96.6737	15.3263	55.8146	230.964	158.343	263.723	217.677	53.9317	24.776	31.1375	660.177	581.528	697.799	646.501	59.3298	9.17707	34.2541	NA	NA	NA	NA	gi|34098383|sp|O59797.1|YCO6_SCHPO	50.696	9.08e-119	RecName: Full=Putative nucleosome assembly protein C364.06
TT_03792	882	319.512	330.731	398.256	349.5	42.5952	12.1875	24.5923	189.123	292.663	266.798	249.528	53.8869	21.5955	31.1116	58.0923	77.9063	62.76	66.2529	10.3585	15.6348	5.9805	28.5785	23.8306	27.251	26.5534	2.4496	9.22519	1.41428	NA	NA	NA	NA	gi|126079|sp|P13934.2|LEA76_BRANA	25.85	0.22	RecName: Full=Late embryogenesis abundant protein 76
TT_01404	1593	355.827	351.101	339.336	348.754	8.49199	2.43495	4.90285	1124.66	409.915	289.966	608.18	451.288	74.2029	260.551	384.381	439.482	607.375	477.079	116.154	24.3468	67.0614	52.8297	59.1875	54.0278	55.3483	3.37838	6.10386	1.95051	GH17			Y	gi|298351586|sp|A1C499.1|BTGE_ASPCL	42.086	4e-122	RecName: Full=Probable beta-glucosidase btgE
TT_05436	534	370.425	289.305	381.132	346.954	50.2114	14.472	28.9895	443.018	611.418	608.897	554.444	96.5062	17.4059	55.7179	796.627	701.634	528.838	675.7	135.765	20.0926	78.3842	825.009	863.602	790.013	826.208	36.8091	4.45518	21.2517	NA	NA	NA	NA	gi|73621326|sp|Q7RZ85.1|NPC2_NEUCR	66.111	3.36e-81	RecName: Full=Phosphatidylglycerol/phosphatidylinositol transfer protein
TT_03238	1182	260.833	320.039	459.491	346.787	101.994	29.4111	58.8864	3.78382	2.20733	2.13529	2.70881	0.931678	34.3944	0.537905	8.45898	9.56303	9.52232	9.18144	0.625999	6.81809	0.361421	1.07027	1.19159	1.33604	1.1993	0.133054	11.0943	0.0768188	GH5_5			Y	gi|126302552|sp|P23044.2|GUN_ROBSP	74.271	0	RecName: Full=Endoglucanase 1
TT_03102	882	394.849	344.886	299.307	346.347	47.788	13.7977	27.5904	214.947	231.496	263.578	236.674	24.7258	10.4472	14.2754	300.887	238.874	275.726	271.829	31.1895	11.474	18.0073	22.1958	15.1398	14.5386	17.2914	4.25795	24.6246	2.45833	NA	NA	NA	NA	NA	NA	NA	NA
TT_05911	1032	320.448	440.91	272.857	344.738	86.6199	25.1263	50.01	124.289	268.61	246.705	213.201	77.7755	36.4798	44.9037	95.1729	60.7356	81.8425	79.2503	17.3643	21.9107	10.0253	33.9248	20.918	28.6459	27.8296	6.54169	23.5062	3.77684	NA	NA	NA	NA	gi|74842797|sp|Q8IDX6.1|RBP2A_PLAF7	35	0.002	RecName: Full=Reticulocyte-binding protein 2 homolog a
TT_03906	1527	333.82	416.915	282.009	344.248	68.0548	19.7691	39.2915	310.249	496.62	450.74	419.203	97.1051	23.1642	56.0637	237.299	230.199	228.226	231.908	4.77191	2.05767	2.75506	58.5305	18.3765	28.3573	35.0881	20.9061	59.5816	12.0701	NA	NA	NA	NA	gi|952543464|sp|P0DN31.1|NFS1_ARTBC	75.734	0	RecName: Full=Cysteine desulfurase, mitochondrial
TT_10031	588	316.45	409.983	305.867	344.1	57.301	16.6524	33.0827	203.819	380.404	373.168	319.13	99.928	31.3126	57.6935	139.859	95.1064	119.401	118.122	22.4034	18.9664	12.9346	384.357	418.218	492.613	431.729	55.3783	12.8271	31.9727	NA	NA	NA	NA	gi|259016400|sp|Q9USW0.2|YHZ2_SCHPO	25.714	3.51e-07	RecName: Full=Uncharacterized protein C21B10.02
TT_04850	444	336.126	420.301	270.081	342.169	75.2923	22.0044	43.47	219.37	446.153	431.933	365.819	127.027	34.7241	73.3391	62.1313	59.1476	42.5962	54.625	10.5235	19.265	6.07575	572.052	660.98	654.371	629.134	49.5448	7.87508	28.6047	NA	NA	NA	NA	gi|226722746|sp|B2VGT8.1|GLMM_ERWT9	30.526	0.001	RecName: Full=Phosphoglucosamine mutase
TT_03528	1149	315.7	311.2	396.312	341.071	47.8934	14.0421	27.6513	348.979	280.593	200.27	276.614	74.4342	26.9091	42.9746	293.594	306.891	315.995	305.494	11.2657	3.6877	6.50425	35.0945	21.2868	24.7394	27.0402	7.18566	26.574	4.14865	NA	NA	NA	NA	gi|30316385|sp|Q92249.2|ERP38_NEUCR	75.419	0	RecName: Full=Protein disulfide-isomerase erp38
TT_09866	366	359.286	322.126	341.34	340.918	18.5835	5.45102	10.7292	612.276	671.849	629.255	637.793	30.6908	4.81203	17.7194	356.784	337.633	371.676	355.364	17.0658	4.80233	9.85292	997.699	942.75	962.965	967.805	27.7924	2.8717	16.046	NA	NA	NA	NA	gi|187470858|sp|Q2GNS7.2|CHZ1_CHAGB	67.347	2.44e-22	RecName: Full=Histone H2A.Z-specific chaperone CHZ1
TT_06442	1038	367.045	338.051	313.504	339.533	26.8009	7.89346	15.4735	369.195	451.113	481.896	434.068	58.252	13.42	33.6318	86.0347	81.0177	87.5021	84.8515	3.40031	4.00736	1.96317	29.6764	19.6751	21.056	23.4691	5.41978	23.0932	3.12911	NA	NA	NA	NA	gi|1710858|sp|Q10137.1|SEC14_SCHPO	61.679	3.52e-132	RecName: Full=Sec14 cytosolic factor
TT_00354	660	367.085	322.128	325.32	338.177	25.0855	7.41786	14.4831	559.937	554.627	578.337	564.3	12.4428	2.205	7.18388	159.463	157.937	196.186	171.196	21.6561	12.6499	12.5032	777.289	956.171	868.511	867.324	89.4466	10.3129	51.642	NA	NA	NA	NA	gi|1353100|sp|P42847.2|RT18_YEAST	32.955	1.19e-21	RecName: Full=37S ribosomal protein S18, mitochondrial
TT_09121	582	352.355	335.713	321.613	336.561	15.3886	4.57231	8.88461	346.142	316.986	343.067	335.398	16.0197	4.77631	9.24896	333.726	270.518	300.866	301.703	31.612	10.4778	18.2512	564.547	604.312	654.254	607.704	44.9501	7.3967	25.9519	NA	NA	NA	NA	gi|74675955|sp|O14327.1|PAB2_SCHPO	66.412	9.71e-61	RecName: Full=Polyadenylate-binding protein 2
TT_06198	1224	270.41	163.585	572.5	335.498	212.085	63.2151	122.448	358.09	131.585	97.2372	195.637	141.732	72.4464	81.8292	20.5366	18.192	26.9084	21.879	4.51055	20.6159	2.60417	119.555	104.958	135.832	120.115	15.4446	12.8582	8.91697	NA	NA	NA	NA	gi|117179|sp|P23295.2|NOR_FUSOX	73.449	0	RecName: Full=NADP nitrous oxide-forming nitric oxide reductase
TT_01764	897	262.361	153.752	590.001	335.372	227.104	67.7172	131.119	255.396	63.0207	46.1188	121.512	116.254	95.6735	67.1195	1.65633	1.65809	2.67412	1.99618	0.587118	29.4121	0.338973	75.4519	63.8344	78.4493	72.5785	7.71955	10.6361	4.45688	NA	NA	NA	NA	gi|1351194|sp|P03070.2|LT_SV40	32.394	0.14	RecName: Full=Large T antigen
TT_00434	981	404.367	280.241	320.858	335.155	63.2864	18.8827	36.5384	157.429	144.333	142.991	148.251	7.97686	5.38064	4.60544	230.368	182.323	257.022	223.238	37.8567	16.958	21.8566	186.373	148.875	180.618	171.955	20.1939	11.7437	11.659	NA	NA	NA	NA	gi|24638123|sp|O14295.1|PLR1_SCHPO	42.508	1.97e-89	RecName: Full=Pyridoxal reductase
TT_06005	711	332.436	421.173	251.122	334.911	85.0522	25.3955	49.1049	127.749	241.796	277.107	215.551	78.0612	36.2147	45.0686	98.8336	82.7774	83.4337	88.3482	9.08655	10.2849	5.24612	267.467	299.316	329.255	298.679	30.8987	10.3451	17.8394	NA	NA	NA	NA	NA	NA	NA	NA
TT_04175	714	364.431	328.438	309.697	334.189	27.8161	8.32348	16.0596	406.616	426.827	491.405	441.616	44.2869	10.0284	25.5691	86.2145	76.0613	104.662	88.9791	14.4992	16.295	8.37109	532.953	623.657	577.889	578.166	45.3527	7.84424	26.1844	NA	NA	NA	NA	gi|18203510|sp|Q9USM7.1|TIM23_SCHPO	56.522	8.66e-67	RecName: Full=Mitochondrial import inner membrane translocase subunit tim23
TT_05097	1389	324.142	409.523	268.822	334.163	70.8839	21.2124	40.9248	165.945	296.702	350.156	270.934	94.77	34.979	54.7155	47.7578	37.3547	40.5493	41.8873	5.32905	12.7224	3.07673	28.1654	14.8592	21.056	21.3602	6.65834	31.1717	3.8442	NA	NA	NA	NA	gi|12644363|sp|P87041.3|GMS1_SCHPO	43.309	6.82e-93	RecName: Full=UDP-galactose transporter
TT_07411	921	364.125	295.518	341.551	333.731	34.9654	10.4771	20.1873	562.259	535.409	657.055	584.908	63.9075	10.9261	36.897	46.0406	54.5367	57.6983	52.7585	6.02887	11.4273	3.48077	825.856	984.765	892.684	901.102	79.7883	8.85453	46.0658	NA	NA	NA	NA	gi|74654719|sp|O74439.1|YJE9_SCHPO	72	3.21e-161	RecName: Full=Uncharacterized mitochondrial carrier C1682.09c
TT_04015	324	336.013	281.341	379.487	332.28	49.1792	14.8005	28.3936	487.398	455.797	528.493	490.563	36.4512	7.43048	21.0451	362.384	335.627	229.646	309.219	70.1985	22.7019	40.5291	289.127	249.039	255.401	264.522	21.5445	8.14467	12.4387	NA	NA	NA	NA	gi|74613769|sp|Q7RX75.1|TIM14_NEUCR	91.429	1.4e-57	RecName: Full=Mitochondrial import inner membrane translocase subunit tim14
TT_05142	2751	301.562	420.819	274.457	332.279	77.866	23.4339	44.956	303.917	575.62	561.266	480.268	152.893	31.8349	88.2726	21.7778	11.5697	14.3534	15.9003	5.27695	33.1877	3.04665	9.01311	10.7221	11.1594	10.2982	1.13421	11.0137	0.654837	NA	NA	NA	NA	gi|135100|sp|P04802.3|SYDC_YEAST	41.682	1.53e-130	RecName: Full=Aspartate--tRNA ligase, cytoplasmic
TT_06579	486	343.678	338.805	312.518	331.667	16.7613	5.05365	9.67715	136.221	400.843	336.1	291.055	137.942	47.3938	79.6407	45.2773	98.454	58.8472	67.5262	27.6303	40.9179	15.9524	202.643	270.189	252.217	241.683	34.9836	14.475	20.1978	NA	NA	NA	NA	NA	NA	NA	NA
TT_08442	1161	345.244	330.509	316.505	330.753	14.3711	4.34495	8.29714	433.902	553.863	616.101	534.622	92.6108	17.3227	53.4688	166.81	127.044	139.022	144.292	20.4001	14.1381	11.778	178.916	69.476	94.4526	114.282	57.3515	50.1843	33.1119	NA	NA	NA	NA	gi|391358175|sp|Q9P3U1.3|YKX5_SCHPO	45.125	3.45e-87	RecName: Full=Uncharacterized RNA-binding protein C328.05
TT_09412	375	315.522	273.069	402.324	330.305	65.8832	19.9462	38.0377	441.946	328.573	371.962	380.827	57.2042	15.021	33.0269	658.43	633.449	520.208	604.029	73.6581	12.1945	42.5265	886.128	880.326	797.01	854.488	49.8615	5.83525	28.7875	NA	NA	NA	NA	gi|2829735|sp|P87102.1|NTF2_NEUCR	68.293	2.27e-57	RecName: Full=Nuclear transport factor 2
TT_05013	2001	321.997	368.174	299.809	329.993	34.8769	10.569	20.1362	195.587	50.0801	27.6506	91.1058	91.1754	100.076	52.6401	88.6775	119.243	114.388	107.436	16.426	15.289	9.48353	9.67283	7.78328	8.09723	8.51778	1.01254	11.8874	0.58459	AA3			Y	gi|122056597|sp|Q4K4K7.1|BETA_PSEF5	30.66	6.27e-44	RecName: Full=Oxygen-dependent choline dehydrogenase
TT_05048	1053	311.448	396.908	280.557	329.638	60.2705	18.2839	34.7972	115.937	338.891	256.878	237.235	112.767	47.5339	65.1062	123.896	112.471	105.005	113.791	9.51446	8.36137	5.49318	6.66766	3.00954	4.34917	4.67546	1.85076	39.5846	1.06854	NA	NA	NA	NA	gi|239977090|sp|B5VL27.1|CIS3_YEAS6	58.889	1.01e-26	RecName: Full=Cell wall mannoprotein CIS3
TT_05795	477	347.429	292.628	348.639	329.566	31.9943	9.70802	18.4719	786.852	650.838	617.502	685.064	89.713	13.0956	51.7958	229.479	214.877	279.673	241.343	33.9879	14.0828	19.6229	1016.42	1105.98	1112.92	1078.44	53.8226	4.99079	31.0745	NA	NA	NA	NA	gi|113199|sp|P11943.2|ACPM_NEUCR	60.759	1.94e-54	RecName: Full=Acyl carrier protein, mitochondrial
TT_09426	375	336.88	310.521	339.32	328.907	15.9695	4.85533	9.22	475.149	502.585	549.477	509.071	37.5859	7.38324	21.7002	261.594	211.225	249.464	240.761	26.2881	10.9187	15.1774	747.225	733.268	750.35	743.614	9.09587	1.2232	5.2515	NA	NA	NA	NA	NA	NA	NA	NA
TT_10004	678	321.557	283.734	380.546	328.612	48.7899	14.8473	28.1689	633.474	486.483	441.359	520.439	100.458	19.3025	57.9992	359.379	352.553	480.813	397.581	72.1611	18.15	41.6622	786.181	519.385	580.716	628.76	139.736	22.2241	80.6767	NA	NA	NA	NA	gi|27734221|sp|Q9P602.2|ATPO_NEUCR	76.991	1.79e-116	RecName: Full=ATP synthase subunit 5, mitochondrial
TT_03530	1332	327.561	312.115	343.493	327.723	15.6893	4.78737	9.05822	667.397	684.679	738.214	696.763	36.9229	5.2992	21.3174	106.928	72.9295	104.309	94.7223	18.9185	19.9726	10.9226	69.6872	34.9757	37.583	47.4153	19.332	40.7717	11.1614	NA	NA	NA	NA	gi|152032430|sp|A5DN78.1|EFTU_PICGU	72.346	0	RecName: Full=Elongation factor Tu, mitochondrial
TT_00353	1542	322.722	379.184	279.828	327.245	49.8321	15.2278	28.7706	255.507	318.95	362.981	312.48	54.0287	17.2903	31.1935	44.3733	33.2073	50.3466	42.6424	8.69974	20.4016	5.0228	319.36	258.422	325.937	301.24	37.227	12.3579	21.493	NA	NA	NA	NA	gi|6016371|sp|O60084.1|TIM44_SCHPO	43.719	3.64e-108	RecName: Full=Mitochondrial import inner membrane translocase subunit tim44
TT_07162	582	347.715	339.319	292.037	326.357	30.0171	9.19762	17.3304	397.468	438.362	474.589	436.806	38.5843	8.83328	22.2767	237.065	123.54	216.614	192.406	60.5099	31.449	34.9354	435.65	451.617	531.066	472.778	51.1067	10.8099	29.5065	NA	NA	NA	NA	gi|380865440|sp|Q10296.2|YD42_SCHPO	34.579	8.19e-08	RecName: Full=Uncharacterized protein C22H10.02
TT_01244	861	351.101	319.736	307.167	326.002	22.627	6.94077	13.0637	151.987	168.522	129.759	150.089	19.4509	12.9595	11.23	976.445	876.786	854.585	902.605	64.9034	7.19067	37.472	16.2356	10.224	11.1516	12.5371	3.23641	25.8147	1.86854	NA	NA	NA	NA	gi|952543483|sp|D4B5D4.1|SOD5_ARTBC	40.756	5.41e-46	RecName: Full=Cell surface Cu-only superoxide dismutase ARB_03674
TT_04313	1296	291.424	390.788	292.912	325.041	56.9433	17.5188	32.8762	193.702	283.228	338.95	271.96	73.2766	26.9439	42.3063	114.546	94.1368	132.371	113.685	19.1314	16.8285	11.0455	59.275	19.0186	23.956	34.0832	21.956	64.4187	12.6763	NA	NA	NA	NA	NA	NA	NA	NA
TT_00442	759	360.002	299.891	314.078	324.657	31.4208	9.67816	18.1408	706.201	517.62	516.515	580.112	109.197	18.8235	63.0452	107.344	127.651	136.866	123.954	15.1046	12.1857	8.72067	1415.85	990.471	1089.54	1165.29	222.577	19.1006	128.505	NA	NA	NA	NA	NA	NA	NA	NA
TT_04864	1545	321.522	363.82	283.779	323.04	40.042	12.3954	23.1183	147.528	225.724	263.98	212.411	59.3566	27.9443	34.2696	83.1943	74.042	95.9296	84.3886	10.9926	13.0261	6.34657	4.76954	6.73201	5.23333	5.57829	1.02571	18.3875	0.592192	NA	NA	NA	NA	gi|74582894|sp|O94447.1|SLM1_SCHPO	27.494	3.69e-45	RecName: Full=Cytoskeletal signaling protein slm1
TT_04631	501	338.5	290.425	331.168	320.031	25.9005	8.09311	14.9536	434.011	528.274	626.649	529.645	96.3266	18.187	55.6142	136.414	154.795	73.7505	121.653	42.4906	34.9277	24.532	41.4741	31.519	28.3688	33.7873	6.84074	20.2465	3.9495	NA	NA	NA	NA	gi|730223|sp|Q07335.1|TOM22_NEUCR	68.831	5.05e-57	RecName: Full=Mitochondrial import receptor subunit tom22
TT_02484	2499	287.68	396.998	274.369	319.682	67.2876	21.0483	38.8485	249.62	414.147	418.459	360.742	96.259	26.6836	55.5751	35.752	25.6769	27.3744	29.6011	5.39402	18.2224	3.11424	11.4027	11.8683	13.7888	12.3533	1.26478	10.2385	0.730223	NA	NA	NA	NA	gi|238054329|sp|Q9P896.2|TCSA_EMENI	46.815	0	RecName: Full=Two-component system protein A
TT_09278	1107	229.248	251.6	476.509	319.119	136.761	42.8558	78.959	172.879	213.817	251.223	212.64	39.185	18.4279	22.6235	88.1082	64.7972	62.1715	71.6923	14.2771	19.9144	8.24286	18.4844	14.3136	15.2356	16.0112	2.19089	13.6835	1.26491	NA	NA	NA	NA	gi|1723707|sp|P53275.1|YG37_YEAST	24.933	2.11e-16	RecName: Full=Uncharacterized protein YGR127W
TT_04445	1200	276.206	403.846	274.958	318.337	74.0556	23.2633	42.756	68.2374	229.906	250.978	183.04	99.9791	54.6213	57.723	3.07853	3.11625	1.84514	2.67997	0.72323	26.9865	0.417557	5.06022	4.17573	5.29031	4.84209	0.588436	12.1525	0.339734	NA	NA	NA	NA	NA	NA	NA	NA
TT_01976	483	336.654	289.216	328.236	318.035	25.3107	7.95844	14.6131	363.303	408.909	545.003	439.072	94.5306	21.5297	54.5773	294.302	316.288	238.856	283.149	39.9025	14.0924	23.0377	55.9845	30.3384	34.6573	40.3267	13.7309	34.0491	7.92755	NA	NA	NA	NA	gi|1351652|sp|Q09896.1|MPC2_SCHPO	56.075	1.6e-38	RecName: Full=Probable mitochondrial pyruvate carrier 2
TT_05884	2568	326.787	242.628	382.62	317.345	70.4721	22.2068	40.6871	19.9533	12.7272	14.5582	15.7462	3.75672	23.8579	2.16894	75.1493	55.5174	54.0323	61.5663	11.7866	19.1446	6.80502	2.6109	3.16423	3.09936	2.95816	0.302485	10.2254	0.17464	NA	NA	NA	NA	gi|3025028|sp|P75791.1|YBIU_ECOLI	23.23	1.94e-26	RecName: Full=Uncharacterized protein YbiU
TT_06901	456	366.391	273.063	312.248	317.234	46.863	14.7724	27.0563	481.926	316.719	279.599	359.415	107.709	29.9679	62.186	1129.35	834.511	1213.51	1059.12	199.018	18.7909	114.903	574.615	656.653	711.47	647.579	68.8774	10.6361	39.7664	NA	NA	NA	NA	gi|597439638|sp|P52493.4|UBC2_NEUCR	98.675	1.49e-110	RecName: Full=Ubiquitin-conjugating enzyme E2 2
TT_01002	1176	327.774	351.231	272.246	317.084	40.5628	12.7925	23.4189	575.21	507.842	529.739	537.597	34.3649	6.39231	19.8406	197.632	155.668	257.708	203.67	51.2873	25.1816	29.6107	381.775	228.157	272.062	293.998	79.1236	26.913	45.682	NA	NA	NA	NA	gi|13124301|sp|O13302.1|IDH1_AJECA	77.834	0	RecName: Full=Isocitrate dehydrogenase [NAD] subunit 1, mitochondrial
TT_02412	336	344.107	282.343	324.031	316.827	31.5058	9.94415	18.1899	481.905	417.476	427.342	442.241	34.7022	7.8469	20.0353	192.288	262.807	271.555	242.217	43.4599	17.9426	25.0916	786.423	1085.05	966.977	946.148	150.397	15.8957	86.8316	NA	NA	NA	NA	gi|133887|sp|P08580.2|RT16_NEUCR	76.415	3.31e-55	RecName: Full=Ribosomal protein S16, mitochondrial
TT_06832	900	326.315	312.219	310.625	316.386	8.63517	2.72931	4.98552	398.197	483.533	448.652	443.461	42.9041	9.67484	24.7707	143.977	150.855	121.677	138.836	15.2531	10.9864	8.8064	110.692	63.1401	65.3086	79.7136	26.8501	33.6833	15.5019	NA	NA	NA	NA	gi|121937877|sp|Q2H0U6.1|EIF3G_CHAGB	83.498	4.25e-149	RecName: Full=Eukaryotic translation initiation factor 3 subunit G
TT_08438	273	327.488	320.89	300.43	316.269	14.1085	4.4609	8.14553	231.987	154.967	150.377	179.11	45.8497	25.5986	26.4713	546.427	506.352	754.448	602.409	133.185	22.1088	76.8945	663.458	630.217	653.429	649.035	17.0508	2.62711	9.84431	NA	NA	NA	NA	gi|1027923617|sp|K4CF70.1|HPL_SOLLC	26.667	0.26	RecName: Full=Fatty acid hydroperoxide lyase, chloroplastic
TT_09570	273	327.488	320.89	300.43	316.269	14.1085	4.4609	8.14553	231.987	154.967	150.377	179.11	45.8497	25.5986	26.4713	546.427	506.352	754.448	602.409	133.185	22.1088	76.8945	663.458	630.217	653.429	649.035	17.0508	2.62711	9.84431	NA	NA	NA	NA	gi|1027923617|sp|K4CF70.1|HPL_SOLLC	26.667	0.26	RecName: Full=Fatty acid hydroperoxide lyase, chloroplastic
TT_00985	1182	305.073	293.725	347.881	315.56	28.5603	9.05066	16.4893	209.184	264.832	300.542	258.186	46.0401	17.8321	26.5813	121.789	114.145	99.9063	111.947	11.1058	9.92056	6.41191	23.8134	23.2131	27.5491	24.8586	2.34934	9.45083	1.35639	NA	NA	NA	NA	gi|30316302|sp|Q9Y885.1|TOXF_COCCA	44.944	9.58e-104	RecName: Full=Putative branched-chain-amino-acid aminotransferase TOXF
TT_00780	1575	378.49	278.686	288.905	315.36	54.91	17.4119	31.7023	331.802	277.872	319.996	309.89	28.35	9.14839	16.3679	768.191	880.753	790.22	813.055	59.6541	7.33704	34.4413	8.39353	9.78529	9.02399	9.0676	0.696905	7.68566	0.402358	NA	NA	NA	NA	NA	NA	NA	NA
TT_07817	1071	266.171	363.508	315.505	315.061	48.67	15.4478	28.0997	255.173	452.957	484.501	397.544	124.301	31.2674	71.7655	203.023	144.822	230.901	192.916	43.9208	22.7669	25.3577	123.671	32.7255	50.3692	68.9218	48.2275	69.9743	27.8442	NA	NA	NA	NA	gi|1706209|sp|P53694.1|RTN1_SCHPO	26.776	2.86e-12	RecName: Full=Reticulon-like protein 1
TT_05711	669	292.125	304.844	344.727	313.899	27.445	8.74327	15.8454	254.042	531.146	580.578	455.255	176	38.6597	101.614	226.643	207.327	158.175	197.382	35.3008	17.8846	20.3809	67.5074	52.4307	49.2407	56.3929	9.75662	17.3011	5.63299	NA	NA	NA	NA	NA	NA	NA	NA
TT_01706	1290	255.023	328.743	355.536	313.101	52.0503	16.6241	30.0512	155.16	201.165	167.374	174.567	23.8308	13.6514	13.7587	49.3374	35.7743	28.7857	37.9658	10.4496	27.5238	6.0331	8.01691	10.3724	12.2908	10.2267	2.14067	20.9322	1.23592	NA	NA	NA	NA	gi|74582596|sp|O74913.1|YJ72_SCHPO	39.252	1.04e-100	RecName: Full=Uncharacterized protein C757.02c
TT_01870	435	153.931	150.792	633.03	312.584	277.518	88.7819	160.225	104.91	234.56	174.154	171.208	64.8755	37.8928	37.4559	207.051	409.02	374.225	330.099	107.974	32.7095	62.3386	99.1686	216.002	198.725	171.298	63.0607	36.8134	36.4081	NA	NA	NA	NA	NA	NA	NA	NA
TT_05526	2637	264.308	451.949	221.228	312.495	122.676	39.257	70.8272	67.3707	133.921	174.524	125.272	54.0977	43.1843	31.2333	30.1807	21.1747	29.4754	26.9436	5.00848	18.5888	2.89165	5.61287	4.4989	6.08443	5.39873	0.814168	15.0807	0.47006	NA	NA	NA	NA	gi|1175378|sp|Q09706.1|PLD1_SCHPO	41.703	2.8e-103	RecName: Full=Phospholipase D1
TT_05880	1491	319.051	332.57	284.775	312.132	24.6368	7.89309	14.2241	316.555	447.497	564.723	442.925	124.147	28.0289	71.6762	211.519	133.297	171.52	172.112	39.1143	22.726	22.5827	121.33	47.3775	54.9065	74.5379	40.6974	54.5996	23.4967	NA	NA	NA	NA	gi|74719147|sp|Q9NS00.1|C1GLT_HUMAN	40.323	0.000423	RecName: Full=Glycoprotein-N-acetylgalactosamine 3-beta-galactosyltransferase 1
TT_04907	2109	262.277	314.671	359.445	312.131	48.6339	15.5813	28.0788	196.37	289.616	310.216	265.401	60.6629	22.8571	35.0238	248.373	178.722	221.172	216.089	35.1024	16.2444	20.2664	4.19885	5.62522	5.43621	5.08676	0.774739	15.2305	0.447296	NA	NA	NA	NA	gi|1239396260|sp|W7L9F0.1|FUM16_GIBM7	49.708	0	RecName: Full=Acyl-CoA synthetase FUM16
TT_01515	426	319.832	343.198	270.627	311.219	37.0441	11.9029	21.3874	451.187	542.912	568.214	520.771	61.5749	11.8238	35.5503	275.239	299.356	259.23	277.941	20.1991	7.26739	11.662	681.822	904.45	813.25	799.841	111.918	13.9925	64.6159	NA	NA	NA	NA	gi|21264535|sp|P41846.2|WBS14_CAEEL	26.667	0.004	RecName: Full=Protein WBSCR14 homolog
TT_06537	1857	274.674	425.99	232.335	311	101.81	32.7363	58.7799	1.26369	2.84019	3.80133	2.63507	1.2812	48.621	0.739699	2.44345	1.0984	2.21079	1.91755	0.718876	37.4894	0.415043	35.2369	26.9546	33.3698	31.8537	4.34432	13.6383	2.50819	GH5_7			N	gi|294958177|sp|Q5AR04.2|MANF_EMENI	53.88	2.09e-156	RecName: Full=Probable mannan endo-1,4-beta-mannosidase F
TT_03740	1650	336.931	191.271	403.65	310.617	108.607	34.965	62.7045	1051.67	435.37	342.617	609.887	385.4	63.192	222.511	195.541	129.621	162.876	162.679	32.9607	20.2612	19.0299	130.511	152.945	164.198	149.218	17.1498	11.4931	9.90146	NA	NA	NA	NA	gi|82176689|sp|Q7ZXY0.1|INO1A_XENLA	63.796	0	RecName: Full=Inositol-3-phosphate synthase 1-A
TT_00662	933	326.801	288.603	316.435	310.613	19.7535	6.35953	11.4047	396.067	391.769	383.71	390.516	6.2734	1.60644	3.62195	341.81	341.822	331.602	338.411	5.89716	1.7426	3.40473	650.832	627.561	680.392	652.928	26.4779	4.05526	15.287	NA	NA	NA	NA	gi|115502436|sp|P50085.2|PHB2_YEAST	69.281	1.3e-139	RecName: Full=Prohibitin-2
TT_06090	807	332.819	255.048	342.599	310.155	47.9739	15.4677	27.6977	550.446	369.122	301.855	407.141	128.583	31.5818	74.2372	229.185	434.317	325.187	329.563	102.636	31.143	59.2567	694.408	901.585	731.558	775.85	110.463	14.2376	63.7757	NA	NA	NA	NA	gi|75115027|sp|Q657G7.1|CAF2P_ORYSJ	28.261	0.005	RecName: Full=CRS2-associated factor 2, chloroplastic
TT_04050	1854	327.158	357.342	245.949	310.15	57.6112	18.5753	33.2618	318.83	406.062	510.373	411.755	95.898	23.2901	55.3668	124.796	73.4827	121.368	106.549	28.6872	26.9241	16.5626	345.314	203.845	296.402	281.854	71.8478	25.4912	41.4814	NA	NA	NA	NA	gi|74581883|sp|O13657.1|YBCC_SCHPO	45.055	8.51e-123	RecName: Full=Putative metal ion transporter C27B12.12c
TT_02069	1920	320.205	249.321	358.037	309.188	55.1893	17.8498	31.8636	2506.79	664.714	420.221	1197.24	1140.67	95.275	658.568	180.152	121.463	189.464	163.693	36.8674	22.5223	21.2854	59.3323	71.2555	62.3125	64.3001	6.20509	9.65021	3.58251	NA	NA	NA	NA	NA	NA	NA	NA
TT_03649	387	322.343	248.751	356.333	309.142	54.9928	17.7888	31.7501	705.106	551.881	574.423	610.47	82.7283	13.5516	47.7632	266.557	328.425	257.224	284.069	38.6966	13.6223	22.3415	880.226	859.678	752.873	830.926	68.3716	8.22837	39.4744	NA	NA	NA	NA	gi|74632285|sp|Q6C0I0.1|SNU13_YARLI	66.102	2.73e-55	RecName: Full=13 kDa ribonucleoprotein-associated protein
TT_03690	2100	314.267	289.166	321.677	308.37	17.039	5.52551	9.83749	290.658	310.135	470.68	357.158	98.7944	27.6613	57.039	83.4453	89.4203	60.3406	77.7354	15.3577	19.7564	8.86677	6.71683	8.68036	8.43743	7.94487	1.07043	13.4732	0.618012	NA	NA	NA	NA	gi|74996960|sp|Q54RB9.1|CMC_DICDI	45.064	1.78e-166	RecName: Full=Calcium-binding mitochondrial carrier protein
TT_09136	441	353.511	261.73	308.874	308.038	45.8964	14.8996	26.4983	351.264	284.043	262.818	299.375	46.1735	15.4233	26.6583	823.581	777.907	936.902	846.13	81.861	9.67475	47.2625	743.542	893.771	852.337	829.883	77.5907	9.34959	44.797	NA	NA	NA	NA	gi|12643909|sp|Q9UTS6.1|DYLT_SCHPO	30.496	4.65e-10	RecName: Full=Dynein light chain Tctex-type
TT_01867	999	356.437	275.515	288.724	306.892	43.4125	14.1459	25.0642	504.071	599.505	697.416	600.331	96.6751	16.1036	55.8154	61.3776	78.6933	93.2269	77.7659	15.9449	20.5037	9.20578	531.221	337.014	394.815	421.017	99.7197	23.6855	57.5732	NA	NA	NA	NA	gi|133247|sp|P28644.1|ROC1_SPIOL	30.493	6.58e-20	RecName: Full=28 kDa ribonucleoprotein, chloroplastic
TT_06525	975	332.926	296.149	291.578	306.884	22.668	7.3865	13.0874	13.3933	6.58918	6.71426	8.89893	3.89278	43.7444	2.2475	156.212	234.874	145.861	178.982	48.6795	27.1979	28.1051	1.6543	0.916751	1.00421	1.19175	0.402958	33.8122	0.232648	NA	NA	NA	NA	gi|732284|sp|P39315.1|QOR2_ECOLI	34	6.92e-05	RecName: Full=Quinone oxidoreductase 2
TT_07993	519	315.456	268.429	331.76	305.215	32.884	10.774	18.9856	757.434	664.981	623.38	681.932	68.6155	10.0619	39.6152	379.419	512.88	342.365	411.555	89.6848	21.7917	51.7795	825.21	689.358	760.997	758.522	67.9599	8.95952	39.2367	NA	NA	NA	NA	gi|1730676|sp|P53732.1|RT12_YEAST	57.664	3.61e-50	RecName: Full=37S ribosomal protein S12, mitochondrial
TT_03945	1362	317.474	325.666	270.681	304.607	29.6648	9.7387	17.127	317.592	406.027	484.237	402.618	83.3748	20.7082	48.1365	227.042	174.876	241.82	214.579	35.169	16.3898	20.3048	605.196	556.294	663.75	608.413	53.8004	8.84273	31.0617	NA	NA	NA	NA	gi|1171963|sp|Q09172.1|PP2C2_SCHPO	63.746	3e-154	RecName: Full=Protein phosphatase 2C homolog 2
TT_02347	501	307.922	296.977	305.856	303.585	5.81541	1.91558	3.35753	477.599	477.821	504.877	486.766	15.6855	3.2224	9.05603	133.288	133.251	138.938	135.159	3.27299	2.42158	1.88966	749.69	1019.1	867.455	878.748	135.058	15.3694	77.976	NA	NA	NA	NA	gi|61230091|sp|P0A5T9.1|PURL_MYCBO	41.667	0.28	RecName: Full=Phosphoribosylformylglycinamidine synthase subunit PurL
TT_08705	1347	302.342	329.333	278.994	303.556	25.1916	8.29884	14.5444	282.76	255.135	201.367	246.421	41.3901	16.7965	23.8966	461.675	368.095	284.134	371.301	88.8135	23.9195	51.2765	8.56987	10.4563	10.9266	9.98425	1.24726	12.4923	0.720105	NA	NA	NA	NA	gi|146345471|sp|Q92413.2|OAT_EMENI	71.36	0	RecName: Full=Ornithine aminotransferase
TT_05266	1581	330.695	315.578	262.953	303.075	35.5596	11.7329	20.5303	437.482	334.328	416.262	396.024	54.4736	13.7551	31.4504	352.173	183.578	372.384	302.712	103.667	34.246	59.8519	485.737	415.299	479.093	460.043	38.8918	8.45395	22.4542	NA	NA	NA	NA	gi|729090|sp|P39826.1|CDC3_CANAX	58.213	1.37e-174	RecName: Full=Cell division control protein 3
TT_08535	567	320.122	276.643	311.498	302.754	23.0203	7.60362	13.2908	680.409	610.962	579.371	623.581	51.6876	8.28884	29.8419	134.77	133.104	135.457	134.444	1.20991	0.899937	0.698541	345.436	168.009	199.697	237.714	94.6257	39.8065	54.6322	NA	NA	NA	NA	gi|1723848|sp|P53163.1|MNP1_YEAST	49.682	7.73e-37	RecName: Full=54S ribosomal protein L12, mitochondrial
TT_02820	1026	307.572	311.271	288.316	302.386	12.3247	4.07583	7.11569	667.459	520.018	423.381	536.953	122.917	22.8915	70.966	964.026	609.003	467.266	680.098	255.898	37.6266	147.743	16.5838	19.1396	19.6707	18.4647	1.65041	8.93822	0.952867	NA	NA	NA	NA	gi|45644969|sp|P25379.2|STDH_YEAST	35.756	2.39e-57	RecName: Full=Catabolic L-serine/threonine dehydratase
TT_05556	3555	342.548	257.941	305.565	302.018	42.4151	14.0439	24.4884	483.063	293.044	292.671	356.259	109.816	30.8246	63.4021	100.844	51.9973	78.49	77.1105	24.4526	31.7112	14.1177	9.42118	10.0496	8.96433	9.47836	0.544871	5.74858	0.314581	NA	NA	NA	NA	gi|19862963|sp|Q10451.2|PPR5_SCHPO	35.142	9.18e-75	RecName: Full=Pentatricopeptide repeat-containing protein 5, mitochondrial
TT_04226	2469	285.385	324.365	296.001	301.917	20.152	6.67467	11.6348	673.994	638.967	612.402	641.788	30.8923	4.81347	17.8357	246.62	139.083	219.508	201.737	55.9276	27.723	32.2898	55.8745	23.5973	33.6691	37.7136	16.5143	43.7888	9.53456	NA	NA	NA	NA	gi|353526215|sp|Q5AWS6.2|CDC48_EMENI	87.772	0	RecName: Full=Cell division control protein 48
TT_04113	570	276.447	212.22	415.852	301.506	104.103	34.5276	60.1039	480.619	381.835	378.795	413.749	57.9304	14.0013	33.4461	299.188	303.947	207.093	270.076	54.5964	20.2152	31.5213	569.774	573.364	559.147	567.428	7.39321	1.30293	4.26847	NA	NA	NA	NA	gi|544604599|sp|P0CT16.1|SAR1_MAGO7	95.767	5.36e-137	RecName: Full=Small COPII coat GTPase SAR1
TT_00633	897	321.021	272.65	309.46	301.044	25.2598	8.39074	14.5838	694.813	492.093	453.626	546.844	129.58	23.696	74.8131	257.984	223.178	324.752	268.638	51.618	19.2147	29.8016	351.592	170.94	222.285	248.272	93.0877	37.4942	53.7442	NA	NA	NA	NA	gi|584817|sp|P38077.1|ATPG_YEAST	51.246	2.61e-96	RecName: Full=ATP synthase subunit gamma, mitochondrial
TT_06146	897	333.843	266.771	302.311	300.975	33.5559	11.149	19.3735	260.474	191.502	212.217	221.397	35.3908	15.9852	20.4329	161.648	177.794	228.38	189.274	34.8157	18.3943	20.1009	197.127	61.6301	101.653	120.137	69.6138	57.9455	40.1916	NA	NA	NA	NA	gi|48429243|sp|P87179.3|WSC1_SCHPO	41.237	4.01e-10	RecName: Full=Cell wall integrity and stress response component 1
TT_01428	987	296.372	252.859	351.003	300.078	49.1769	16.388	28.3923	703.846	561.571	573.922	613.113	78.8195	12.8556	45.5064	207.893	159.3	189.796	185.663	24.5587	13.2276	14.179	507.912	262.022	284.96	351.631	135.828	38.6281	78.4205	NA	NA	NA	NA	gi|117760|sp|P07142.1|CY1_NEUCR	88.957	0	RecName: Full=Cytochrome c1, heme protein, mitochondrial,
TT_00604	363	311.714	337.092	247.329	298.712	46.2727	15.4908	26.7156	198.807	317.331	329.395	281.844	72.1652	25.6046	41.6646	175.11	93.1832	146.519	138.271	41.5815	30.0725	24.0071	336.302	385.246	414.072	378.54	39.316	10.3862	22.6991	NA	NA	NA	NA	gi|145566775|sp|Q2HDR6.2|CGR1_CHAGB	84.167	6.19e-53	RecName: Full=rRNA-processing protein CGR1
TT_02739	4485	291.961	346.437	248.762	295.72	48.946	16.5515	28.259	39.0449	54.4762	70.9851	54.8354	15.9731	29.1292	9.22208	125.469	89.8872	146.573	120.643	28.6493	23.7472	16.5407	5.7964	6.33512	6.28158	6.1377	0.296785	4.83545	0.171349	NA	NA	NA	NA	gi|1270743810|sp|A0A0D1CZ63.1|FER6_USTMA	38.173	0	RecName: Full=Multidrug resistance protein fer6
TT_09500	558	294.743	247.161	345.124	295.676	48.9884	16.5683	28.2835	347.028	282.605	232.376	287.336	57.4718	20.0016	33.1814	1165.71	1182.76	1281.18	1209.88	62.3335	5.15202	35.9882	439.765	522.252	563.587	508.534	63.0403	12.3965	36.3964	NA	NA	NA	NA	gi|74665387|sp|Q9P7R4.1|UBC8_SCHPO	81.29	2.81e-92	RecName: Full=Ubiquitin-conjugating enzyme E2 8
TT_00873	1428	293.312	290.228	302.573	295.371	6.42453	2.17507	3.7092	708.949	548.593	544.263	600.602	93.8566	15.6271	54.1882	142.763	97.7549	153.342	131.287	29.5172	22.483	17.0417	75.0794	56.8271	64.6498	65.5188	9.15709	13.9763	5.28685	NA	NA	NA	NA	gi|127289|sp|P11913.1|MPPB_NEUCR	89.451	0	RecName: Full=Mitochondrial-processing peptidase subunit beta
TT_09820	1980	265.513	381.917	238.139	295.189	76.3448	25.863	44.0777	179.367	317.255	423.262	306.628	122.294	39.8835	70.6064	50.0311	38.0088	46.8974	44.9791	6.23648	13.8653	3.60063	11.5165	10.9301	11.5489	11.3318	0.348278	3.07346	0.201078	NA	NA	NA	NA	gi|239983875|sp|C0SPB2.1|YWTG_BACSU	28.009	6.24e-49	RecName: Full=Putative metabolite transport protein YwtG
TT_04149	666	252.12	277.211	354.678	294.67	53.4615	18.1428	30.866	168.3	162.598	173.91	168.269	5.65626	3.36144	3.26564	150.912	95.8994	183.198	143.337	44.1397	30.7945	25.4841	52.5681	17.8945	30.9674	33.81	17.5107	51.7914	10.1098	NA	NA	NA	NA	NA	NA	NA	NA
TT_05249	966	310.961	292.391	280.069	294.474	15.5513	5.28106	8.97856	252.129	295.413	333.819	293.787	40.8695	13.9113	23.596	258.304	225.537	266.266	250.036	21.5868	8.63349	12.4631	22.623	15.2533	15.9881	17.9548	4.05942	22.6091	2.34371	NA	NA	NA	NA	gi|731801|sp|P40531.1|GVP36_YEAST	30.717	4.27e-38	RecName: Full=Protein GVP36
TT_00875	1053	260.24	264.912	358.126	294.426	55.2149	18.7534	31.8783	406.095	356.182	379.119	380.465	24.9839	6.56667	14.4245	175.796	134.142	160.464	156.801	21.0674	13.4358	12.1633	59.8288	29.478	44.0616	44.4561	15.1792	34.1443	8.76372	NA	NA	NA	NA	gi|74842797|sp|Q8IDX6.1|RBP2A_PLAF7	30.508	0.24	RecName: Full=Reticulocyte-binding protein 2 homolog a
TT_08439	1518	314.664	289.859	273.103	292.542	20.91	7.14769	12.0724	715.203	580.826	579.072	625.034	78.0939	12.4944	45.0875	412.287	246.96	322.141	327.129	82.7761	25.3038	47.7908	670.862	490.221	631.242	597.442	94.9452	15.892	54.8167	NA	NA	NA	NA	gi|13124714|sp|O00087.2|DLDH_SCHPO	65	0	RecName: Full=Dihydrolipoyl dehydrogenase, mitochondrial
TT_05416	1506	292.281	296.492	288.278	292.351	4.10738	1.40495	2.3714	416.959	390.805	455.427	421.064	32.5059	7.71995	18.7673	91.4813	72.6862	98.4445	87.5373	13.3243	15.2213	7.6928	14.5322	15.2875	14.303	14.7075	0.515161	3.5027	0.297428	NA	NA	NA	NA	gi|74625017|sp|Q9P3W6.1|YLI2_SCHPO	32.805	1.51e-54	RecName: Full=Uncharacterized protein C458.02c
TT_00559	612	328.692	232.738	314.436	291.955	51.7766	17.7344	29.8932	744.239	604.178	579.686	642.701	88.7831	13.8141	51.259	145.528	164.075	102.433	137.345	31.6256	23.0263	18.259	165.677	70.5471	81.2306	105.818	52.1135	49.2482	30.0877	NA	NA	NA	NA	gi|2493096|sp|Q12233.1|ATPN_YEAST	30.833	2.73e-13	RecName: Full=ATP synthase subunit g, mitochondrial
TT_00192	1041	280.283	262.28	331.406	291.323	35.8612	12.3098	20.7045	977.678	703.462	662.194	781.111	171.478	21.9531	99.0028	271.092	177.733	263.079	237.302	51.743	21.8047	29.8738	49.8852	45.3252	46.936	47.3821	2.3125	4.88053	1.33512	NA	NA	NA	NA	gi|15213977|sp|Q9H3K2.2|GHITM_HUMAN	32.9	3.87e-29	RecName: Full=Growth hormone-inducible transmembrane protein
TT_08997	342	316.422	245.45	310.874	290.915	39.4716	13.5681	22.7889	234.99	239.857	235.81	236.885	2.60581	1.10003	1.50447	479.273	673.076	595.356	582.568	97.5321	16.7417	56.3102	517.766	646.179	626.507	596.817	69.1637	11.5887	39.9317	NA	NA	NA	NA	gi|2493140|sp|P78713.1|VATG_NEUCR	76.577	6.17e-46	RecName: Full=V-type proton ATPase subunit G
TT_09109	1338	311.197	312.888	247.897	290.66	37.0441	12.7448	21.3874	351.556	327.909	391.031	356.832	31.8899	8.93694	18.4116	249.601	181.697	229.023	220.107	34.8192	15.8192	20.1029	381.478	241.404	329.483	317.455	70.8075	22.3047	40.8807	NA	NA	NA	NA	gi|12644256|sp|P40233.2|CKI1_SCHPO	73.476	1.2e-180	RecName: Full=Casein kinase I homolog 1
TT_07464	1893	295.992	314.049	261.03	290.357	26.9552	9.28348	15.5626	339.928	215.513	230.909	262.117	67.8247	25.8758	39.1586	927.97	842.12	1056.21	942.099	107.74	11.4362	62.2038	56.4362	47.8903	53.1738	52.5001	4.31264	8.21453	2.4899	NA	NA	NA	NA	gi|1172741|sp|P46030.1|PTR2_CANAX	37.982	6.92e-117	RecName: Full=Peptide transporter PTR2
TT_01095	978	330.047	255.736	285.211	290.331	37.4194	12.8885	21.6041	97.5025	374.976	559.727	344.069	232.657	67.6194	134.325	8.58112	14.382	11.8859	11.6164	2.90984	25.0495	1.68	7.0173	8.69627	7.20166	7.63841	0.92076	12.0543	0.531601	NA	NA	NA	NA	NA	NA	NA	NA
TT_03704	681	281.713	248.744	337.662	289.373	44.951	15.5339	25.9525	221.552	245.486	253.99	240.343	16.8195	6.99813	9.71073	636.991	573.955	605.294	605.413	31.5185	5.20612	18.1972	422.149	488.778	555.664	488.864	66.7576	13.6557	38.5425	NA	NA	NA	NA	gi|88909654|sp|P0C149.1|SNF7_MAGO7	67.105	9.19e-94	RecName: Full=Vacuolar-sorting protein SNF7
TT_07012	489	305.48	310.537	251.636	289.217	32.6444	11.2871	18.8472	194.384	390.065	351.538	311.996	103.66	33.2249	59.8483	829.371	829.813	653.253	770.812	101.81	13.2081	58.7799	285.672	358.707	308.735	317.705	37.3347	11.7514	21.5552	NA	NA	NA	NA	gi|75336094|sp|Q9M9E1.1|AB40G_ARATH	33.962	0.52	RecName: Full=ABC transporter G family member 40
TT_02410	1713	261.502	336.903	269.093	289.166	41.5154	14.357	23.969	336.306	291.779	302.919	310.335	23.1715	7.46662	13.3781	109.423	97.2682	127.21	111.301	15.0592	13.5302	8.69441	5.3726	7.71622	6.89574	6.66152	1.18923	17.8523	0.686605	GH16			Y	gi|961512591|sp|D4B4J2.2|CRH12_ARTBC	45.988	2.41e-89	RecName: Full=Probable extracellular glycosidase ARB_03382
TT_07379	1140	316.558	266.833	283.339	288.91	25.3265	8.76624	14.6223	221.977	194.732	280.273	232.327	43.7	18.8097	25.2302	158.294	114.287	129.403	133.995	22.3598	16.687	12.9094	51.9338	30.3884	35.9614	39.4279	11.1832	28.3636	6.45661	NA	NA	NA	NA	gi|2493967|sp|Q03529.1|SCS7_YEAST	51.604	1.86e-129	RecName: Full=Ceramide very long chain fatty acid hydroxylase SCS7
TT_02477	858	319.983	223.394	322.684	288.687	56.5615	19.5927	32.6558	528.925	361.045	417.297	435.756	85.4487	19.6093	49.3338	474.836	423.161	405.856	434.618	35.8888	8.25755	20.7204	342.25	208.005	263.936	271.397	67.4327	24.8465	38.9323	NA	NA	NA	NA	gi|2498681|sp|P70112.3|OAZ1_MESAU	24.37	0.13	RecName: Full=Ornithine decarboxylase antizyme 1
TT_03724	351	284.164	258.626	321.86	288.217	31.8109	11.0371	18.366	408.219	311.156	288.187	335.854	63.7132	18.9705	36.7848	553.7	439.835	366.006	453.18	94.556	20.865	54.5919	491.154	504.367	521.36	505.627	15.1422	2.99474	8.74236	NA	NA	NA	NA	gi|74676470|sp|Q08422.1|TMC1_YEAST	56.41	2.15e-11	RecName: Full=AN1-type zinc finger protein TMC1
TT_05585	2091	306.712	297.796	259.487	287.998	25.0909	8.71215	14.4862	176.923	240.79	383.234	266.982	105.62	39.5608	60.9799	84.3806	68.6088	93.0073	81.9989	12.3724	15.0885	7.1432	64.9618	34.1196	40.4353	46.5056	16.2925	35.0335	9.4065	NA	NA	NA	NA	gi|124376|sp|P07342.1|ILVB_YEAST	60.2	0	RecName: Full=Acetolactate synthase catalytic subunit, mitochondrial
TT_02372	1167	302.89	265.501	294.591	287.661	19.6346	6.8256	11.336	509.692	357.327	375.809	414.276	83.148	20.0707	48.0055	290.752	200.747	315.825	269.108	60.5152	22.4873	34.9385	165.476	46.9534	89.9344	100.788	60.0021	59.533	34.6422	NA	NA	NA	NA	gi|13638491|sp|P48008.3|SPN3_SCHPO	51.842	3.24e-132	RecName: Full=Septin homolog spn3
TT_02675	2547	266.335	315.087	280.292	287.238	25.1072	8.74093	14.4957	257.977	396.573	433.519	362.689	92.5463	25.5167	53.4317	341.291	185.394	346.626	291.103	91.5863	31.4618	52.8774	22.0652	17.8552	22.7052	20.8752	2.63493	12.6223	1.52128	NA	NA	NA	NA	gi|77416548|sp|Q501R9.1|NBR1_RAT	25.685	2.22e-15	RecName: Full=Next to BRCA1 gene 1 protein
TT_05324	2259	266.608	360.116	229.688	285.471	67.2291	23.5503	38.8148	99.2978	164.861	208.458	157.539	54.9474	34.8785	31.7239	60.0099	51.6366	56.0323	55.8929	4.18838	7.49358	2.41816	4.17205	4.97593	5.0333	4.72709	0.481538	10.1868	0.278016	NA	NA	NA	NA	gi|48474244|sp|O13621.1|YNG5_SCHPO	29.483	1.52e-83	RecName: Full=Uncharacterized protein C691.05c
TT_02799	213	280.263	242.525	330.502	284.43	44.1366	15.5175	25.4822	505.625	419.367	422.319	449.104	48.9714	10.9043	28.2737	258.083	254.767	206.604	239.818	28.8119	12.0141	16.6345	969.578	1070.84	1037.23	1025.88	51.5776	5.02763	29.7784	NA	NA	NA	NA	gi|42559873|sp|Q9C2D4.2|SC61G_NEUCR	87.143	3e-40	RecName: Full=Probable protein transport protein Sec61 subunit gamma
TT_06712	663	259.091	209.884	384.064	284.346	89.7946	31.5793	51.8429	447.597	288.034	221.092	318.908	116.366	36.4889	67.1838	275.874	289.321	318.865	294.687	21.9919	7.46281	12.697	438.666	177.958	272.06	296.228	132.024	44.5684	76.2241	NA	NA	NA	NA	gi|13124182|sp|O74173.1|EF1B_SCHPO	63.636	3.42e-84	RecName: Full=Elongation factor 1-beta
TT_08160	711	246.38	320.591	282.453	283.141	37.1101	13.1066	21.4255	168.87	610.647	341.558	373.692	222.634	59.577	128.538	56.8152	51.6387	31.0768	46.5102	13.6141	29.2711	7.86008	122.591	76.9146	60.0139	86.5065	32.3725	37.422	18.6902	NA	NA	NA	NA	gi|74625811|sp|Q9URY9.1|YI06_SCHPO	55.851	5e-70	RecName: Full=Uncharacterized hemerythrin-like protein C869.06c
TT_02669	1041	293.255	311.851	243.448	282.851	35.3684	12.5042	20.42	294.722	357.997	358.486	337.068	36.6736	10.8802	21.1735	341.604	221.412	354.76	305.925	73.4862	24.0209	42.4273	679.83	616.391	689.173	661.798	39.6001	5.98371	22.8631	NA	NA	NA	NA	gi|26398534|sp|Q9USH7.1|PSY1_SCHPO	31.967	1.31e-34	RecName: Full=Syntaxin-like protein psy1
TT_00432	291	320.992	226.151	300.073	282.405	49.828	17.6441	28.7682	631.28	457.45	424.176	504.302	111.218	22.0538	64.2116	239.41	249.271	254.896	247.859	7.83891	3.16264	4.52579	1012.59	1157.71	1151.24	1107.18	81.9833	7.4047	47.3331	NA	NA	NA	NA	gi|3913153|sp|P81449.2|ATPJ_YEAST	40.625	1.91e-13	RecName: Full=ATP synthase subunit e, mitochondrial
TT_09912	960	274.78	264.623	305.275	281.559	21.1568	7.51415	12.2149	352.805	316.664	325.143	331.537	18.9001	5.70076	10.912	156.06	156.034	169.859	160.651	7.9745	4.96387	4.60408	192.987	64.1878	89.1918	115.455	68.298	59.1553	39.4319	NA	NA	NA	NA	gi|3041696|sp|P25605.2|ILV6_YEAST	62.799	1.4e-125	RecName: Full=Acetolactate synthase small subunit, mitochondrial
TT_09352	2148	266.013	322.16	256.395	281.522	35.5201	12.6171	20.5075	332.052	387.341	470.976	396.79	69.9419	17.6269	40.381	54.3808	37.9047	54.8046	49.03	9.63717	19.6557	5.56402	15.4745	18.1707	18.3652	17.3368	1.6157	9.31948	0.932824	NA	NA	NA	NA	gi|74696454|sp|Q7S6N6.1|PABP_NEUCR	70.785	0	RecName: Full=Polyadenylate-binding protein, cytoplasmic and nuclear
TT_00531	1833	244.509	355.418	242.874	280.934	64.5101	22.9628	37.2449	165.15	316.94	357.249	279.78	101.297	36.2061	58.4841	39.6947	17.6886	27.2544	28.2125	11.0343	39.1112	6.37064	49.8809	19.2985	21.728	30.3025	16.9989	56.0975	9.81433	NA	NA	NA	NA	gi|224493117|sp|B2AA26.1|LMBD1_PODAN	84.775	0	RecName: Full=Probable lysosomal cobalamin transporter
TT_07223	2592	270.01	279.286	290.103	279.8	10.056	3.59399	5.80581	209.051	236.99	282.245	242.762	36.9372	15.2154	21.3257	146.754	111.4	120.251	126.135	18.3965	14.5848	10.6212	4.18512	4.8487	4.77659	4.60347	0.364088	7.909	0.210206	NA	NA	NA	NA	gi|418575|sp|P32795.1|YME1_YEAST	51.942	0	RecName: Full=Mitochondrial inner membrane i-AAA protease supercomplex subunit YME1
TT_03650	486	294.718	239.378	305.078	279.725	35.323	12.6278	20.3937	529.946	430.398	523.3	494.548	55.6546	11.2536	32.1322	523.994	472.247	409.747	468.663	57.2076	12.2066	33.0288	626.345	593.102	519.705	579.717	54.565	9.41235	31.5031	NA	NA	NA	NA	gi|401335|sp|P31413.1|VATL_NEUCR	96.273	3.78e-105	RecName: Full=V-type proton ATPase 16 kDa proteolipid subunit
TT_08467	606	289.224	245.254	302.033	278.837	29.7807	10.6803	17.1939	427.42	481.184	606.575	505.06	91.9328	18.2024	53.0774	62.2199	79.1685	70.2586	70.549	8.47805	12.0173	4.89481	138.926	96.0966	96.6281	110.55	24.5757	22.2304	14.1888	NA	NA	NA	NA	gi|121792300|sp|Q2HH48.1|GAR1_CHAGB	95.455	2.09e-75	RecName: Full=H/ACA ribonucleoprotein complex subunit 1
TT_01505	1320	281.505	295.875	258.948	278.776	18.614	6.67705	10.7468	240.418	363.517	414.319	339.418	89.4198	26.345	51.6266	145.226	99.894	120.214	121.778	22.7065	18.6458	13.1096	36.5859	21.1146	24.8125	27.5044	8.07928	29.3745	4.66457	NA	NA	NA	NA	gi|54035751|sp|Q05521.1|DPP1_YEAST	28.218	3.43e-18	RecName: Full=Diacylglycerol pyrophosphate phosphatase 1
TT_04159	1359	289.702	318.823	226.858	278.461	47.0013	16.879	27.1362	108.339	179.907	270.133	186.127	81.0763	43.5598	46.8094	101.347	81.2365	131.631	104.738	25.3679	24.2203	14.6462	285.917	262.607	316.328	288.284	26.9384	9.3444	15.5529	NA	NA	NA	NA	gi|74613892|sp|Q7RXQ1.1|CSN1_NEUCR	58.486	9.09e-174	RecName: Full=COP9 signalosome complex subunit 1
TT_05574	252	282.714	272.895	278.971	278.193	4.95568	1.78138	2.86116	240.035	319.731	210.639	256.802	56.4456	21.9802	32.5889	940.449	1260.5	935.203	1045.38	186.313	17.8225	107.568	416.414	468.413	430.645	438.49	26.8728	6.12848	15.515	NA	NA	NA	NA	gi|408360217|sp|C6Y4A9.2|YAEQ_SCHPO	36.986	8.23e-08	RecName: Full=Uncharacterized protein C23D3.17
TT_04751	2352	273.746	299.617	261.156	278.173	19.609	7.04922	11.3213	128.942	216.921	307.374	217.746	89.2187	40.9738	51.5105	52.5665	41.4645	51.0906	48.3739	6.02898	12.4633	3.48084	7.16702	5.47014	6.21742	6.28486	0.850451	13.5317	0.491008	CBM21			N	gi|74727837|sp|Q86XI6.1|PPR3B_HUMAN	36.937	4.84e-12	RecName: Full=Protein phosphatase 1 regulatory subunit 3B
TT_06917	1251	258.693	300.365	275.427	278.162	20.9703	7.53891	12.1072	276.343	394.174	564.495	411.671	144.87	35.1909	83.641	65.3517	56.2176	73.8574	65.1422	8.82178	13.5423	5.09326	48.337	37.262	38.5269	41.3753	6.06211	14.6515	3.49996	NA	NA	NA	NA	gi|121783423|sp|Q2H132.1|CARA_CHAGB	94.231	0	RecName: Full=Carbamoyl-phosphate synthase arginine-specific small chain
TT_00584	1635	291.492	300.547	238.903	276.981	33.2855	12.0173	19.2174	277.75	361.807	427.623	355.727	75.1213	21.1177	43.3713	76.8711	43.8719	72.1412	64.2947	17.8441	27.7536	10.3023	61.5892	45.872	57.7204	55.0605	8.18925	14.8732	4.72807	NA	NA	NA	NA	gi|417770|sp|P32432.1|SFP1_YEAST	60.377	7.08e-37	RecName: Full=Transcription factor SFP1
TT_07677	1023	260.407	366.099	204.086	276.864	82.2505	29.7079	47.4874	181.92	379.955	487.574	349.816	155.04	44.3203	89.5122	123.29	80.7518	169.183	124.408	44.2264	35.5493	25.5341	344.798	251.821	330.999	309.206	50.1733	16.2265	28.9676	NA	NA	NA	NA	gi|74698473|sp|Q9UV51.1|HOG1_MAGO7	96.108	0	RecName: Full=Mitogen-activated protein kinase HOG1
TT_09525	441	259.009	223.172	346.485	276.222	63.4331	22.9645	36.6231	677.613	524.445	497.2	566.419	97.2553	17.1702	56.1504	275.255	261.808	288.905	275.323	13.5489	4.9211	7.82247	759.032	514.324	586.058	619.805	125.796	20.2961	72.6286	NA	NA	NA	NA	gi|74582148|sp|O42932.1|QCR6_SCHPO	51.471	6e-20	RecName: Full=Cytochrome b-c1 complex subunit 6
TT_03519	849	235.456	379.143	213.768	276.123	89.8752	32.549	51.8895	33.3635	35.291	45.1495	37.9347	6.32211	16.6658	3.65007	23.8374	23.1742	23.2001	23.4039	0.375647	1.60506	0.21688	21.4567	15.2178	18.8611	18.5119	3.13408	16.9301	1.80946	NA	NA	NA	NA	gi|18202842|sp|Q9D0P0.1|EBPL_MOUSE	45.968	9.5e-30	RecName: Full=Emopamil-binding protein-like
TT_09564	1728	258.531	338.213	231.096	275.947	55.6418	20.1639	32.1248	135.802	150.695	156.124	147.541	10.5217	7.13141	6.07472	200.355	126.327	252.132	192.938	63.2296	32.7719	36.5056	144.716	83.6871	127.707	118.703	31.495	26.5325	18.1836	NA	NA	NA	NA	gi|74656952|sp|Q5AW17.1|AP1_EMENI	35.702	2.1e-70	RecName: Full=AP-1-like transcription factor napA
TT_07771	396	296.203	219.725	310.124	275.351	48.6734	17.6769	28.1016	270.431	210.55	152.168	211.05	59.1334	28.0187	34.1407	597.757	710.815	1002.48	770.351	208.827	27.1081	120.567	660.24	670.716	718.535	683.164	31.077	4.54898	17.9423	NA	NA	NA	NA	gi|398989|sp|P31824.1|ACBP_MANSE	33.628	2.09e-13	RecName: Full=Acyl-CoA-binding protein homolog
TT_00672	813	307.854	240.723	277.263	275.28	33.6093	12.2091	19.4044	437.141	376.198	458.536	423.958	42.7228	10.0771	24.666	359.614	259.775	436.832	352.074	88.7689	25.2132	51.2508	471.555	181.572	301.271	318.133	145.725	45.8065	84.1346	NA	NA	NA	NA	gi|2492491|sp|Q99002.1|1433_TRIHA	74.894	3.54e-129	RecName: Full=14-3-3 protein homolog
TT_08574	573	291.822	272.901	259.262	274.662	16.3511	5.95319	9.44033	234.787	234.521	305.992	258.433	41.1869	15.9372	23.7793	192.574	144.911	177.752	171.746	24.3928	14.2028	14.0832	422.457	486.363	451.325	453.382	32.0025	7.05862	18.4767	NA	NA	NA	NA	gi|82080744|sp|Q5ZHM5.1|RER1_CHICK	61.404	3.02e-73	RecName: Full=Protein RER1
TT_06474	597	302.709	229.662	291.322	274.565	39.3011	14.314	22.6905	355.942	320.299	323.945	333.395	19.6111	5.88222	11.3225	339.667	511.285	344.458	398.47	97.7299	24.5263	56.4244	538.76	580.372	531.584	550.239	26.3415	4.7873	15.2083	NA	NA	NA	NA	gi|128869|sp|P25710.1|NUJM_NEUCR	55.779	3.18e-76	RecName: Full=NADH-ubiquinone oxidoreductase 21.3 kDa subunit
TT_01185	1509	280.005	295.439	246.102	273.849	25.238	9.21603	14.5712	109.37	84.4234	85.9285	93.2407	13.9888	15.0029	8.07645	247.554	208.473	145.57	200.532	51.4539	25.6587	29.7069	4.25457	4.93612	5.14887	4.77985	0.467181	9.77396	0.269727	NA	NA	NA	NA	gi|61228437|sp|P0A390.1|NAHF_PSEU8	38.945	2.98e-105	RecName: Full=Salicylaldehyde dehydrogenase
TT_07393	924	263.766	268.585	288.05	273.467	12.8573	4.7016	7.42319	216.321	230.507	248.269	231.699	16.007	6.90852	9.24163	183.391	170.575	185.263	179.743	7.9945	4.44774	4.61563	64.7245	35.0885	38.6938	46.1689	16.1704	35.0244	9.33598	NA	NA	NA	NA	gi|118126|sp|P22697.1|CYS3_NEUCR	71.038	8.33e-77	RecName: Full=Regulatory protein cys-3
TT_09954	420	242.358	310.434	265.883	272.892	34.5747	12.6698	19.9617	279.891	242.403	246.664	256.319	20.5245	8.00738	11.8498	51.7231	34.4002	19.4399	35.1877	16.156	45.9137	9.32766	8.05719	8.51269	8.27199	8.28062	0.227873	2.75188	0.131563	NA	NA	NA	NA	gi|152060958|sp|A0L5Z7.1|RS4_MAGMM	42.5	0.28	RecName: Full=30S ribosomal protein S4
TT_04182	216	227.218	156.199	434.847	272.755	144.798	53.0871	83.599	210.638	133.648	125.064	156.45	47.1239	30.1208	27.207	268.999	412.746	254.989	312.245	87.3183	27.9647	50.4132	217.578	364.405	293.321	291.768	73.4259	25.1659	42.3925	NA	NA	NA	NA	gi|3122905|sp|O26687.1|SYM_METTH	31.373	0.33	RecName: Full=Methionine--tRNA ligase
TT_03771	228	294.501	245.214	277.46	272.392	25.0314	9.18947	14.4519	673.849	367.783	389.864	477.166	170.69	35.7717	98.5482	434.305	431.84	389.868	418.671	24.9746	5.96521	14.4191	1095.27	1446	1271.53	1270.93	175.367	13.7983	101.248	NA	NA	NA	NA	NA	NA	NA	NA
TT_06804	2535	242.945	266.61	305.984	271.846	31.8442	11.714	18.3852	560.989	342.208	295.888	399.695	141.592	35.4249	81.7481	267.825	218.607	363.261	283.231	73.547	25.9672	42.4624	58.3871	51.9172	51.5435	53.9493	3.84782	7.13229	2.22154	NA	NA	NA	NA	gi|189045117|sp|Q96X45.3|EF2_NEUCR	92.18	0	RecName: Full=Elongation factor 2
TT_02285	576	302.994	218.791	293.07	271.618	46.0181	16.9422	26.5685	447.621	340.062	326.512	371.398	66.3574	17.8669	38.3115	505.977	397.721	416.038	439.912	57.9424	13.1714	33.4531	89.7178	36.3496	45.7858	57.2844	28.4817	49.7198	16.4439	NA	NA	NA	NA	gi|1063797057|sp|Q4I1H6.2|SNX3_GIBZE	92.763	4.94e-106	RecName: Full=Sorting nexin-3
TT_04664	993	303.257	260.272	250.214	271.248	28.1729	10.3864	16.2656	220.446	233.278	341.542	265.088	66.5206	25.0937	38.4057	138.782	117.555	140.43	132.256	12.7579	9.64637	7.36577	45.7356	19.8302	22.3918	29.3192	14.2746	48.6868	8.24143	GT32			N	gi|464822|sp|P33300.1|SUR1_YEAST	32.4	4.36e-34	RecName: Full=Mannosyl phosphorylinositol ceramide synthase SUR1
TT_00208	1227	270.546	280.497	261.363	270.802	9.56981	3.53388	5.52513	272.546	341.843	387.484	333.957	57.8732	17.3295	33.4131	454.236	339.782	544.596	446.204	102.643	23.0036	59.2609	37.7867	12.5827	12.1754	20.8482	14.6705	70.3681	8.47002	NA	NA	NA	NA	NA	NA	NA	NA
TT_01332	1671	271.251	292.494	247.838	270.528	22.3371	8.25686	12.8963	124.326	107.282	125.247	118.952	10.117	8.50513	5.84104	46.2344	28.533	41.0216	38.5963	9.09648	23.5682	5.25186	6.35934	7.94258	6.57763	6.95985	0.858042	12.3285	0.495391	NA	NA	NA	NA	gi|30923197|sp|P25351.2|YCR3_YEAST	26.897	1.87e-71	RecName: Full=Uncharacterized membrane protein YCR023C
TT_04778	1083	281.065	218.669	311.118	270.284	47.1581	17.4476	27.2267	224.024	149.105	147.694	173.608	43.6672	25.1528	25.2112	337.033	440.129	203.894	327.019	118.435	36.2166	68.3785	5.37327	5.95238	5.68686	5.67084	0.289889	5.11192	0.167367	NA	NA	NA	NA	gi|2492777|sp|Q04894.1|ADH6_YEAST	49.722	1.01e-113	RecName: Full=NADP-dependent alcohol dehydrogenase 6
TT_09904	879	286.752	291.151	230.115	269.339	34.0403	12.6385	19.6532	238.86	328.578	373.455	313.631	68.5311	21.8509	39.5664	195.657	184.674	216.789	199.04	16.3224	8.20057	9.42375	480.62	546.061	618.312	548.331	68.8744	12.5607	39.7647	NA	NA	NA	NA	gi|18203337|sp|Q9P6A5.1|SEC17_NEUCR	63.014	9.14e-132	RecName: Full=Probable vesicular-fusion protein sec17 homolog
TT_05440	2358	263.432	245.341	299.016	269.263	27.3084	10.1419	15.7665	148.506	145.757	175.991	156.751	16.7186	10.6657	9.65251	153.535	131.069	162.624	149.076	16.2429	10.8957	9.37785	11.6822	11.5787	11.3584	11.5398	0.165337	1.43276	0.0954571	NA	NA	NA	NA	gi|1708799|sp|P55251.1|LEUC_RHIPU	66.113	0	RecName: Full=3-isopropylmalate dehydratase
TT_08131	3687	273.124	265.49	269.033	269.215	3.82023	1.41902	2.20561	81.3859	101.846	158.558	113.93	39.9797	35.0915	23.0823	24.2104	17.6916	21.2314	21.0445	3.26345	15.5074	1.88415	4.33179	4.97345	4.7543	4.68651	0.326156	6.95947	0.188307	NA	NA	NA	NA	gi|3122901|sp|O13651.1|SYIC_SCHPO	55.372	0	RecName: Full=Isoleucine--tRNA ligase, cytoplasmic
TT_03902	1014	268.734	273.403	265.48	269.205	3.9825	1.47935	2.2993	305.647	333.277	338.474	325.799	17.6452	5.41597	10.1875	141.017	110.846	150.623	134.162	20.7557	15.4707	11.9833	525.203	468.579	541.101	511.628	38.119	7.45054	22.008	NA	NA	NA	NA	gi|19860964|sp|P56329.2|IF2B_SCHPO	56.545	2.73e-64	RecName: Full=Probable eukaryotic translation initiation factor 2 subunit beta
TT_02413	1605	267.261	315.418	223.121	268.6	46.1634	17.1867	26.6525	118.069	177.031	256.298	183.799	69.3628	37.7384	40.0467	123.992	92.0844	137.552	117.876	23.3428	19.8028	13.477	5.71442	7.67854	6.82843	6.74046	0.98501	14.6134	0.568696	NA	NA	NA	NA	gi|731507|sp|P40074.1|AVT6_YEAST	43.932	2.34e-95	RecName: Full=Vacuolar amino acid transporter 6
TT_05594	1833	266.559	315.434	223.093	268.362	46.197	17.2144	26.6718	132.828	194.85	257.443	195.04	62.3078	31.9461	35.9734	50.8451	40.1993	47.4876	46.1773	5.44252	11.7861	3.14224	83.1464	46.473	58.7741	62.7978	18.6649	29.7222	10.7762	NA	NA	NA	NA	gi|74654639|sp|O59763.1|OCA2_SCHPO	53.444	1.31e-142	RecName: Full=Serine/threonine-protein kinase oca2
TT_03609	1464	302.861	241.558	260.221	268.213	31.4235	11.7158	18.1423	374.761	396.096	566.572	445.81	105.126	23.5808	60.6943	54.3624	51.2893	58.0389	54.5635	3.37927	6.19328	1.95102	18.3839	23.8851	24.2489	22.1726	3.28618	14.8209	1.89728	NA	NA	NA	NA	gi|1008808744|sp|G0SGK0.2|CBF5_CHATD	78.667	0	RecName: Full=H/ACA ribonucleoprotein complex subunit 4
TT_02591	591	282.697	225.529	295.422	267.883	37.2268	13.8967	21.4929	446.444	433.917	433.397	437.919	7.38669	1.68677	4.26471	239.841	269.131	180.065	229.679	45.394	19.7641	26.2082	8.24104	9.89939	7.90935	8.68326	1.06618	12.2785	0.615557	NA	NA	NA	NA	gi|67477356|sp|P19968.2|NUZM_NEUCR	68.5	1.58e-94	RecName: Full=NADH-ubiquinone oxidoreductase 21.3 kDa subunit
TT_05942	264	356.819	256.006	188.12	266.982	84.8837	31.7938	49.0076	12.3399	25.2915	24.1995	20.6103	7.18315	34.8523	4.14719	48.6724	65.6731	93.6551	69.3335	22.7136	32.76	13.1137	35.4598	66.3808	47.9741	49.9382	15.5538	31.146	8.97997	NA	NA	NA	NA	NA	NA	NA	NA
TT_07508	2028	230.481	358.655	210.558	266.565	80.3724	30.1512	46.403	60.0076	138.128	112.358	103.498	39.8066	38.4613	22.9824	21.0278	11.9646	18.6061	17.1995	4.69244	27.2824	2.70918	5.30225	3.55268	4.7812	4.54537	0.898309	19.7631	0.518639	NA	NA	NA	NA	NA	NA	NA	NA
TT_03979	504	310.524	234.886	250.461	265.29	39.9398	15.0551	23.0593	267.204	255.996	322.766	281.989	35.756	12.6799	20.6437	130.981	129.001	200.623	153.535	40.7915	26.5682	23.551	284.386	310.466	347.486	314.113	31.7077	10.0944	18.3064	NA	NA	NA	NA	gi|133339|sp|P20435.1|RPAB2_YEAST	51.462	5.77e-46	RecName: Full=DNA-directed RNA polymerases I, II, and III subunit RPABC2,
TT_08927	969	297.553	185.42	310.5	264.491	68.7827	26.0057	39.7117	55.3866	51.5054	92.2619	66.3846	22.4942	33.8847	12.987	523.296	531.158	295.195	449.883	134.021	29.7903	77.3773	15.4705	22.8371	18.0899	18.7991	3.73416	19.8635	2.15592	NA	NA	NA	NA	gi|143811442|sp|Q7Z3K3.2|POGZ_HUMAN	53.333	0.43	RecName: Full=Pogo transposable element with ZNF domain
TT_00360	1482	281.368	251.986	259.045	264.133	15.3374	5.8067	8.85505	488.018	451.18	535.821	491.673	42.4388	8.63151	24.502	48.6896	39.713	60.0419	49.4815	10.1875	20.5886	5.88178	538.736	366.774	455.751	453.754	85.9987	18.9527	49.6514	NA	NA	NA	NA	gi|1008808736|sp|G0SC91.2|FKBP4_CHATD	69.062	0	RecName: Full=FK506-binding protein 4
TT_01513	1284	234.745	236.949	319.495	263.73	48.3064	18.3166	27.8897	143.243	158.472	132.805	144.84	12.9079	8.91183	7.45238	20.9843	22.935	20.7651	21.5615	1.1946	5.54044	0.689702	22.1187	12.7202	16.7021	17.1804	4.71748	27.4586	2.72364	NA	NA	NA	NA	gi|313118287|sp|Q2HAJ4.2|ACKA_CHAGB	71.678	0	RecName: Full=Probable acetate kinase
TT_01482	1518	244.327	329.738	216.659	263.575	58.9455	22.3639	34.0322	140.531	286.144	327.024	251.233	98.0255	39.0178	56.595	66.5013	50.6405	57.7975	58.3131	7.94293	13.6212	4.58585	10.3963	7.63685	8.34332	8.79215	1.43342	16.3034	0.827586	NA	NA	NA	NA	gi|122167909|sp|Q0DA50.1|C3H45_ORYSJ	40.659	3.64e-12	RecName: Full=Zinc finger CCCH domain-containing protein 45
TT_08717	270	270.593	247.527	271.98	263.367	13.7351	5.21519	7.92994	406.551	512.46	505.221	474.744	59.1677	12.4631	34.1605	214.307	195.159	178.364	195.943	17.9844	9.17836	10.3833	752.356	860.627	787.376	800.12	55.2492	6.90512	31.8981	NA	NA	NA	NA	gi|74629766|sp|Q8J1Z1.1|TIM9_NEUCR	91.86	3.27e-53	RecName: Full=Mitochondrial import inner membrane translocase subunit tim9
TT_00420	357	238.823	223.229	327.525	263.193	56.2566	21.3747	32.4798	403.678	353.705	308.64	355.341	47.5398	13.3786	27.4471	150.271	203.663	142.908	165.614	33.1567	20.0204	19.143	447.375	259.857	255.591	320.941	109.516	34.1234	63.2291	NA	NA	NA	NA	gi|42559879|sp|Q9HFC7.1|SC61B_YARLI	63.218	1.76e-32	RecName: Full=Protein transport protein Sec61 subunit beta
TT_06840	819	281.264	254.794	253.096	263.051	15.7958	6.00484	9.11971	148.253	129.311	134.776	137.447	9.74953	7.09332	5.62889	377.719	457.113	334.784	389.872	62.0631	15.9188	35.8322	40.6624	24.1094	24.1025	29.6248	9.5589	32.2666	5.51883	NA	NA	NA	NA	gi|74665379|sp|Q9P7B4.1|YI13_SCHPO	54.167	3.06e-101	RecName: Full=NADP-dependent 3-hydroxy acid dehydrogenase
TT_05235	1878	267.363	279.681	241.83	262.958	19.3061	7.3419	11.1464	409.663	548.091	701.85	553.202	146.16	26.4208	84.3858	27.3257	21.2246	29.9418	26.164	4.47324	17.0969	2.58263	77.4323	65.2916	68.0283	70.2507	6.36821	9.06498	3.67669	NA	NA	NA	NA	gi|745998004|sp|Q1K8F7.1|CYT19_NEUCR	53.042	0	RecName: Full=ATP-dependent RNA helicase cyt-19, mitochondrial
TT_01214	1254	256.811	263.344	266.578	262.245	4.97554	1.89729	2.87263	1003.81	574.421	493.833	690.688	274.15	39.6923	158.28	296.709	173.807	270.003	246.84	64.6426	26.1881	37.3214	889.699	968.74	1104.13	987.522	108.442	10.9812	62.6088	NA	NA	NA	NA	gi|74676101|sp|O74752.1|MAS5_SCHPO	52.246	4.54e-141	RecName: Full=Mitochondrial protein import protein mas5
TT_09101	1395	240.567	222.956	322.899	262.141	53.3502	20.3517	30.8017	518.256	402.837	375.364	432.152	75.8223	17.5453	43.776	120.666	128.275	118.645	122.528	5.07825	4.14455	2.93193	475.03	201.542	224.484	300.352	151.71	50.5107	87.5898	NA	NA	NA	NA	gi|51701828|sp|Q8TFH1.1|RL18B_SCHPO	70.053	1.78e-86	RecName: Full=60S ribosomal protein L18-B
TT_04144	294	276.379	256.788	253.222	262.13	12.4683	4.75653	7.19857	244.621	249.054	387.252	293.642	81.0989	27.6183	46.8225	160.892	192.381	126.775	160.016	32.8116	20.5052	18.9438	337.348	417.896	436.052	397.098	52.5359	13.23	30.3316	NA	NA	NA	NA	gi|46576678|sp|P83871.1|PHF5A_RAT	76.289	4.39e-53	RecName: Full=PHD finger-like domain-containing protein 5A
TT_08380	1077	282.025	270.6	229.401	260.675	27.6806	10.6188	15.9814	650.848	500.082	464.116	538.349	99.0728	18.4031	57.1997	2215.78	1783.82	1338.33	1779.31	438.742	24.658	253.308	10.9239	12.6501	15.9826	13.1855	2.57151	19.5026	1.48466	NA	NA	NA	NA	gi|51704272|sp|P33280.3|ARGI_NEUCR	86.728	0	RecName: Full=Arginase
TT_01355	1596	265.617	255.531	260.874	260.674	5.04596	1.93573	2.91328	358.885	457.396	599.696	471.992	121.068	25.6504	69.8984	17.6872	16.4013	15.723	16.6039	0.997615	6.00833	0.575973	20.8266	18.9058	21.2143	20.3156	1.2362	6.085	0.713722	NA	NA	NA	NA	gi|128576|sp|P27476.1|NSR1_YEAST	47.692	2.81e-52	RecName: Full=Nuclear localization sequence-binding protein
TT_05399	825	268.382	224.633	288.192	260.402	32.5222	12.4892	18.7767	353.347	377.459	383.511	371.439	15.9576	4.29616	9.21312	158.721	168.432	124.352	150.501	23.1612	15.3894	13.3721	29.0579	23.3431	26.3391	26.2467	2.85854	10.8911	1.65038	NA	NA	NA	NA	gi|128854|sp|P24919.1|NDUA5_NEUCR	48.754	5.38e-75	RecName: Full=NADH-ubiquinone oxidoreductase 29.9 kDa subunit, mitochondrial
TT_08881	939	308.696	213.98	256.953	259.876	47.4253	18.2492	27.381	43.8374	65.6096	80.6362	63.3611	18.5022	29.2012	10.6822	282.622	242.521	143.151	222.765	71.8039	32.2331	41.456	36.4427	11.567	18.2642	22.0913	12.8719	58.2667	7.43158	NA	NA	NA	NA	gi|1064302968|sp|A1CFL1.1|PATD_ASPCL	58.939	3.48e-136	RecName: Full=Alcohol dehydrogenase patD
TT_06004	213	288.57	156.631	334.351	259.85	92.2752	35.5109	53.2751	61.9556	52.4209	74.614	62.9968	11.1331	17.6725	6.42771	136.865	115.513	157.66	136.679	21.0743	15.4188	12.1673	85.5248	76.2981	103.797	88.54	13.9952	15.8067	8.08014	NA	NA	NA	NA	gi|74620366|sp|Q8J0F7.1|MLCA_PENCI	26.531	0.5	RecName: Full=Compactin nonaketide synthase mokA
TT_00753	1722	168.06	292.206	317.191	259.153	79.8715	30.8202	46.1138	359.688	220.704	193.31	257.901	89.2077	34.5899	51.5041	282.669	199.615	269.619	250.634	44.6632	17.8201	25.7863	143.274	71.8199	85.3977	100.164	37.9465	37.8844	21.9084	NA	NA	NA	NA	gi|83287963|sp|Q6Q487.2|CALX_ASPFU	68.804	0	RecName: Full=Calnexin homolog
TT_03900	510	246.062	310.095	219.813	258.657	46.4396	17.9541	26.8119	132.734	238.517	254.634	208.628	66.2185	31.7399	38.2313	106.843	76.6565	88.8202	90.7732	15.1877	16.7315	8.76863	149.202	70.2638	93.2036	104.223	40.6064	38.961	23.4441	NA	NA	NA	NA	gi|2498617|sp|Q12207.1|NCE2_YEAST	32.759	1.34e-13	RecName: Full=Non-classical export protein 2
TT_05595	474	274.771	236.81	263.363	258.315	19.4773	7.54014	11.2452	436.251	448.397	484.05	456.232	24.8443	5.44553	14.3439	142.744	202.252	130.6	158.532	38.3461	24.1882	22.1391	692.243	976.176	872.024	846.814	143.635	16.9618	82.9277	NA	NA	NA	NA	gi|1730814|sp|P53875.1|RM19_YEAST	56.579	3.94e-52	RecName: Full=54S ribosomal protein L19, mitochondrial
TT_09256	954	243.513	274.917	256.248	258.226	15.7953	6.11687	9.11945	256.429	399.937	418.833	358.4	88.8134	24.7805	51.2764	50.2565	52.5612	35.7327	46.1835	9.12366	19.7552	5.26755	17.7691	16.9499	18.6392	17.7861	0.844743	4.74946	0.487713	NA	NA	NA	NA	gi|74676316|sp|Q02873.1|YP107_YEAST	46.753	2.23e-15	RecName: Full=UPF0651 protein YPL107W, mitochondrial
TT_01093	867	261.772	258.935	252.264	257.657	4.88102	1.89439	2.81806	52.0951	90.2465	196.68	113.007	74.9318	66.307	43.2619	138.434	95.7716	146.792	126.999	27.365	21.5473	15.7992	31.6993	11.2155	15.0452	19.32	10.8905	56.3689	6.28761	NA	NA	NA	NA	NA	NA	NA	NA
TT_05389	1962	255.251	206.218	311.101	257.523	52.4787	20.3782	30.2986	438.63	357.114	331.871	375.872	55.7965	14.8446	32.2141	232.885	278.054	343.261	284.733	55.4902	19.4885	32.0373	816.659	998.918	840.226	885.268	99.1265	11.1973	57.2307	NA	NA	NA	NA	gi|302595805|sp|P0CH06.1|RL401_SCHPO	97.656	9.16e-82	RecName: Full=Ubiquitin-60S ribosomal protein L40
TT_03783	711	277.62	229.166	265.703	257.496	25.2476	9.80504	14.5767	455.588	476.214	523.486	485.096	34.8095	7.17581	20.0973	165.758	202.252	155.838	174.616	24.4418	13.9974	14.1115	240.289	120.801	149.124	170.071	62.4377	36.7127	36.0484	NA	NA	NA	NA	gi|239938701|sp|P40033.2|RSM18_YEAST	35.106	1.52e-08	RecName: Full=37S ribosomal protein RSM18, mitochondrial
TT_06910	2295	248.487	271.325	252.221	257.344	12.251	4.76055	7.07312	129.991	220.01	293.872	214.625	82.0731	38.2403	47.3849	58.1412	48.2343	44.6613	50.3456	6.98354	13.8712	4.03195	5.98076	7.55335	7.56914	7.03441	0.912529	12.9723	0.526849	NA	NA	NA	NA	gi|21542186|sp|Q9P7W4.1|POF10_SCHPO	28.037	1.58e-09	RecName: Full=F-box/WD repeat-containing protein pof10
TT_05354	885	281.124	208.127	282.166	257.139	42.4488	16.5081	24.5078	308.522	188.646	179.668	225.612	71.942	31.8875	41.5357	245.965	195.858	264.158	235.327	35.3707	15.0304	20.4213	500.768	472.946	614.87	529.528	75.206	14.2025	43.4202	NA	NA	NA	NA	gi|1008808710|sp|A2SUH3.1|LAEA_MONPI	32.83	5.41e-38	RecName: Full=Secondary metabolism regulator laeA
TT_02923	1248	226.107	228.133	315.536	256.592	51.0572	19.8982	29.4779	455.972	287.76	235.795	326.509	115.089	35.2484	66.4468	219.274	194.664	306.933	240.29	59.0113	24.5583	34.0702	407.367	149.71	201.272	252.783	136.333	53.933	78.7121	NA	NA	NA	NA	gi|1706589|sp|P29547.2|EF1G1_YEAST	45.261	1.68e-111	RecName: Full=Elongation factor 1-gamma 1
TT_03327	480	226.906	188.896	351.885	255.896	85.2737	33.3236	49.2328	379.953	267.744	237.603	295.1	75.0143	25.42	43.3095	163.379	148.73	211.134	174.415	32.6329	18.7099	18.8406	314.55	129.448	157.196	200.398	99.8277	49.8147	57.6355	NA	NA	NA	NA	gi|44889039|sp|Q01359.2|COX6_NEUCR	77.07	4.94e-61	RecName: Full=Cytochrome c oxidase subunit 6, mitochondrial
TT_08653	2523	258.422	278.243	229.848	255.505	24.3291	9.52196	14.0464	379.08	458.099	497.243	444.807	60.1923	13.5322	34.7521	65.6672	37.7615	67.3737	56.9341	16.6259	29.2019	9.59895	584.053	590.563	710.057	628.224	70.9436	11.2927	40.9593	NA	NA	NA	NA	gi|121786794|sp|Q2H731.1|EIF3C_CHAGB	86.028	0	RecName: Full=Eukaryotic translation initiation factor 3 subunit C
TT_04685	6861	266.378	275.733	223.552	255.221	27.8225	10.9013	16.0633	156.867	213.681	269.138	213.229	56.1371	26.3272	32.4108	38.9959	24.6506	40.2121	34.6195	8.65475	24.9996	4.99682	11.3534	12.704	12.7698	12.2758	0.799455	6.51247	0.461566	NA	NA	NA	NA	gi|12644351|sp|P78820.2|ACAC_SCHPO	61.241	0	RecName: Full=Acetyl-CoA carboxylase
TT_09960	3132	246.159	296.18	221.903	254.747	37.8754	14.8678	21.8674	358.779	406.869	488.23	417.959	65.4345	15.6557	37.7786	226.005	135.095	236.446	199.182	55.7461	27.9875	32.185	36.8368	35.5004	40.2363	37.5245	2.44166	6.50685	1.4097	NA	NA	NA	NA	gi|730221|sp|P20967.2|ODO1_YEAST	64.308	0	RecName: Full=2-oxoglutarate dehydrogenase, mitochondrial
TT_06020	966	301.176	264.873	197.511	254.52	52.6026	20.6674	30.3701	132.295	99.0616	120.064	117.14	16.8084	14.349	9.70432	304.153	310.878	458.994	358.008	87.5209	24.4466	50.5302	116.192	54.6764	65.6201	78.8296	32.8166	41.6297	18.9466	NA	NA	NA	NA	gi|544584771|sp|O88822.2|SC5D_MOUSE	48.214	3.22e-83	RecName: Full=Lathosterol oxidase
TT_09953	966	225.014	309.771	227.858	254.215	48.1342	18.9345	27.7903	225.55	195.539	226.778	215.956	17.6923	8.19258	10.2147	42.6072	25.0743	40.2073	35.963	9.50588	26.4324	5.48822	2.22629	2.66372	2.90991	2.59997	0.346241	13.3171	0.199903	NA	NA	NA	NA	gi|229470359|sp|Q9JL25.2|RGS1_MOUSE	23.529	0.002	RecName: Full=Regulator of G-protein signaling 1
TT_00320	279	263.032	244.171	255.257	254.153	9.47878	3.72955	5.47257	285.281	340.574	352.098	325.985	35.7181	10.957	20.6219	143.204	130.529	117.058	130.264	13.0753	10.0375	7.54901	555.218	684.524	629.415	623.052	64.8873	10.4144	37.4627	NA	NA	NA	NA	gi|30316117|sp|Q9C0N3.1|TIM10_NEUCR	79.775	6.11e-49	RecName: Full=Mitochondrial import inner membrane translocase subunit tim10
TT_01043	657	257.133	249.886	255.323	254.114	3.77207	1.4844	2.1778	324.571	375.041	406.427	368.679	41.297	11.2013	23.8428	398.247	322.039	365.799	362.028	38.2436	10.5637	22.08	442.239	368.441	384.055	398.245	38.8916	9.76573	22.454	NA	NA	NA	NA	gi|332313320|sp|A7F4H5.1|CBPYA_SCLS1	23.767	0.34	RecName: Full=Carboxypeptidase Y homolog A
TT_02651	1365	254.349	235.109	271.853	253.77	18.3786	7.24222	10.6109	268.11	241.042	255.309	254.82	13.5406	5.31378	7.81766	420.462	526.183	410.866	452.504	63.9883	14.141	36.9437	12.8127	10.2589	9.97266	11.0148	1.56365	14.196	0.902773	GH76			Y	gi|549674|sp|P36091.1|DCW1_YEAST	44.186	2.16e-120	RecName: Full=Mannan endo-1,6-alpha-mannosidase DCW1
TT_08979	894	195.79	194.295	369.233	253.106	100.572	39.7351	58.0652	37.9531	28.5565	20.5121	29.0072	8.72922	30.0933	5.03982	19.8079	21.8176	13.4155	18.347	4.38742	23.9136	2.53308	5.94321	6.36244	6.64182	6.31582	0.35163	5.56745	0.203014	NA	NA	NA	NA	gi|166228434|sp|A8GQH5.1|Y270_RICRS	30.263	0.62	RecName: Full=UPF0301 protein A1G_00270
TT_07956	831	264.147	279.8	215.207	253.051	33.6955	13.3157	19.4541	323.686	308.362	280.751	304.266	21.7585	7.15112	12.5623	202.755	187.62	230.088	206.821	21.5242	10.4072	12.427	343.78	322.422	362.36	342.854	19.985	5.82902	11.5384	NA	NA	NA	NA	gi|74581969|sp|O14142.1|SYM1_SCHPO	39.474	1.1e-50	RecName: Full=Protein sym1
TT_10111	531	260.534	231.252	267.328	253.038	19.1706	7.57616	11.0681	167.987	175.142	159.527	167.552	7.81645	4.66509	4.51283	72.7473	117.32	114.583	101.55	24.9814	24.6001	14.423	42.4663	12.7013	19.569	24.9122	15.5853	62.5609	8.99817	NA	NA	NA	NA	NA	NA	NA	NA
TT_04459	375	271.938	217.967	266.416	252.107	29.6944	11.7785	17.1441	322.46	255.781	267.43	281.89	35.6136	12.6339	20.5615	360.321	511.519	453.659	441.833	76.2893	17.2665	44.0456	675.539	808.169	708.912	730.873	68.9884	9.43917	39.8305	NA	NA	NA	NA	gi|1171666|sp|P42114.3|NDUA6_NEUCR	70.161	8.53e-67	RecName: Full=NADH-ubiquinone oxidoreductase 14.8 kDa subunit
TT_09795	1449	273.507	274.621	207.577	251.902	38.3908	15.2404	22.1649	206.706	161.744	172.496	180.315	23.4792	13.0212	13.5557	768.26	928.805	1027.85	908.305	131.004	14.4229	75.6349	21.6299	8.93515	9.52532	13.3635	7.16502	53.6166	4.13673	GH72			Y	gi|229890268|sp|B0Y8H9.1|GEL2_ASPFC	53.846	3.15e-158	RecName: Full=1,3-beta-glucanosyltransferase gel2
TT_03579	537	273.492	219.049	261.648	251.396	28.6327	11.3895	16.5311	139.633	233.003	402.88	258.505	133.464	51.629	77.0554	199.054	191.106	148.436	179.532	27.2213	15.1624	15.7162	318.384	360.64	402.181	360.401	41.899	11.6257	24.1904	NA	NA	NA	NA	gi|121818972|sp|Q4JJB1.1|CYNS_CHAGS	86.747	1.21e-106	RecName: Full=Cyanate hydratase
TT_05123	954	230.041	325.174	198.832	251.349	65.8108	26.183	37.9959	62.1321	138.155	138.688	112.992	44.0464	38.982	25.4302	4.04072	2.09354	2.65941	2.93122	1.00165	34.1716	0.578301	4.67433	2.35652	3.44311	3.49132	1.15966	33.2154	0.669528	NA	NA	NA	NA	gi|74762569|sp|Q8NFD2.1|ANKK1_HUMAN	26.667	2.84e-06	RecName: Full=Ankyrin repeat and protein kinase domain-containing protein 1
TT_08121	1413	270.688	250.315	232.759	251.254	18.9818	7.55482	10.9591	207.264	217.526	239.017	221.269	16.2042	7.32329	9.35548	379.21	402.328	409.673	397.07	15.8973	4.00365	9.17831	3.84977	4.17885	4.33637	4.12166	0.248285	6.02391	0.143348	NA	NA	NA	NA	gi|1346669|sp|P19878.2|NCF2_HUMAN	34.043	8.19e-05	RecName: Full=Neutrophil cytosol factor 2
TT_07161	363	236.03	283.578	234.046	251.218	28.0423	11.1625	16.1903	146.481	418.111	326.245	296.946	138.165	46.5286	79.7694	28.4291	17.5597	16.9011	20.9633	6.47395	30.8823	3.73774	374.289	332.044	388.752	365.028	29.4665	8.0724	17.0125	NA	NA	NA	NA	gi|122015049|sp|Q4CQJ5.1|ATAT1_TRYCC	31.373	0.22	RecName: Full=Alpha-tubulin N-acetyltransferase 1
TT_08923	735	259.495	232.079	261.75	251.108	16.518	6.57802	9.53664	492.471	328.446	267.2	362.706	116.478	32.1136	67.2485	829.099	1242.17	1101.25	1057.5	209.979	19.8561	121.231	357.399	145.563	158.779	220.581	118.673	53.8001	68.5156	NA	NA	NA	NA	gi|952543503|sp|D4AZC5.2|CFMA_ARTBC	38.889	0.021	RecName: Full=GPI-anchored CFEM domain protein ARB_01545
TT_04236	1752	299.641	218.773	233.49	250.634	43.0737	17.1859	24.8686	263.425	273.354	418.334	318.371	86.7127	27.2364	50.0636	12.1702	11.0602	8.74127	10.6572	1.74961	16.4172	1.01014	11.6974	10.8529	9.33818	10.6295	1.19538	11.2459	0.690152	NA	NA	NA	NA	gi|378548409|sp|F2Z699.1|NDH2_YARLI	59.551	0	RecName: Full=External alternative NADH-ubiquinone oxidoreductase, mitochondrial
TT_10113	618	242.995	198.61	310.056	250.554	56.1063	22.3929	32.393	620.998	325.985	219.898	388.96	207.833	53.433	119.993	576.915	507.388	526.001	536.768	35.9924	6.70539	20.7802	870.543	900.363	970.874	913.927	51.5225	5.63748	29.7465	NA	NA	NA	NA	gi|8928465|sp|Q11118.1|WOS2_SCHPO	43.275	1.68e-36	RecName: Full=Protein wos2
TT_05124	1044	229.701	319.614	201.69	250.335	61.6105	24.6112	35.5708	130.185	360.864	334.867	275.306	126.348	45.8938	72.9473	16.9619	15.3045	16.1273	16.1312	0.828714	5.13732	0.478458	8.87598	4.22892	6.26234	6.45574	2.32956	36.0851	1.34497	NA	NA	NA	NA	gi|298351607|sp|Q9SKA9.2|CHX21_ARATH	37.5	0.13	RecName: Full=Cation/H(
TT_02373	837	267.816	203.219	279.394	250.143	41.048	16.4098	23.6991	259.718	239.451	266.3	255.156	13.9937	5.48437	8.07928	382.357	250.295	347.094	326.582	68.3786	20.9376	39.4784	402.868	408.617	458.892	423.459	30.8202	7.2782	17.794	NA	NA	NA	NA	gi|322510100|sp|Q9HC24.3|LFG4_HUMAN	43.162	5.92e-56	RecName: Full=Protein lifeguard 4
TT_02423	531	255.536	238.447	253.98	249.321	9.44904	3.78991	5.4554	14.8178	20.9748	29.2615	21.6847	7.24798	33.4244	4.18462	77.0577	106.356	72.7112	85.3749	18.2996	21.4344	10.5653	99.9416	58.0483	62.6921	73.5607	22.9643	31.2181	13.2584	NA	NA	NA	NA	gi|1706281|sp|P54186.1|D1_ONCVO	35.345	5.24e-12	RecName: Full=Protein D1
TT_01111	1047	240.962	271.261	235.053	249.092	19.425	7.79832	11.215	122.007	274.863	296.28	231.05	95.0391	41.1336	54.8709	54.345	76.3843	48.5077	59.7457	14.7021	24.6078	8.48826	5.64864	6.23466	6.48572	6.12301	0.429564	7.01557	0.248009	NA	NA	NA	NA	gi|74676555|sp|Q12230.1|LSP1_YEAST	48.673	2.54e-63	RecName: Full=Sphingolipid long chain base-responsive protein LSP1
TT_05588	360	248.086	280.71	218.183	248.993	31.2736	12.56	18.0558	245.71	874.596	513.108	544.471	315.614	57.967	182.22	0.669245	0	0.384405	0.351217	0.335855	95.626	0.193906	439.87	460.459	586.76	495.696	79.5324	16.0446	45.918	NA	NA	NA	NA	NA	NA	NA	NA
TT_01354	318	250.249	214.733	281.873	248.952	33.5887	13.4921	19.3925	319.4	330.213	283.742	311.118	24.3171	7.81604	14.0395	307.348	436.97	324.061	356.126	70.51	19.7992	40.709	602.89	697.417	661.475	653.927	47.7138	7.29649	27.5476	NA	NA	NA	NA	gi|62297731|sp|Q03015.2|NDUS6_NEUCR	86.869	5.43e-62	RecName: Full=NADH-ubiquinone oxidoreductase 12 kDa subunit, mitochondrial
TT_02306	1068	249.74	219.221	277.068	248.676	28.938	11.6368	16.7074	402.382	342.038	366.225	370.215	30.3693	8.20315	17.5337	130.164	127.682	111.737	123.194	10	8.11726	5.77351	34.3211	32.5385	33.3879	33.4158	0.891629	2.66828	0.514782	NA	NA	NA	NA	gi|1723724|sp|P53292.1|RT35_YEAST	25.106	2.37e-07	RecName: Full=37S ribosomal protein S35, mitochondrial
TT_09318	930	229.419	279.003	232.013	246.811	27.9089	11.3078	16.1132	108.324	213.756	211.089	177.723	60.1165	33.8259	34.7083	13.169	13.7536	9.62253	12.1817	2.23549	18.3513	1.29066	38.1897	16.0767	19.29	24.5188	11.9478	48.7293	6.89808	NA	NA	NA	NA	gi|20140419|sp|O14340.2|YB35_SCHPO	40.541	0.96	RecName: Full=Oxysterol-binding protein homolog C2F12.05c
TT_03497	444	252.016	271.717	215.674	246.469	28.4304	11.5351	16.4143	124.297	237.83	239.193	200.44	65.9451	32.9001	38.0734	59.4181	97.3351	101.088	85.9471	23.0513	26.8203	13.3087	252.227	282.937	289.448	274.871	19.8784	7.23191	11.4768	NA	NA	NA	NA	gi|1730787|sp|P53903.3|PGA2_YEAST	31.915	4.81e-08	RecName: Full=Processing of GAS1 and ALP protein 2
TT_01997	879	246.279	224.73	268.294	246.434	21.7824	8.83903	12.5761	259.087	317.439	297.857	291.461	29.6975	10.1892	17.1458	126.357	121.537	116.975	121.623	4.69185	3.8577	2.70884	282.91	259.827	296.832	279.856	18.6905	6.67862	10.791	NA	NA	NA	NA	gi|134307|sp|P23833.1|SCO1_YEAST	51.613	1.21e-81	RecName: Full=Protein SCO1, mitochondrial
TT_01191	1008	264.236	286.294	188.468	246.333	51.3117	20.8302	29.6248	35.8245	36.5987	41.8227	38.082	3.26261	8.56733	1.88367	93.4951	106.615	101.181	100.43	6.59222	6.56397	3.80602	61.2447	32.0569	41.4853	44.929	14.8955	33.1534	8.59991	NA	NA	NA	NA	gi|24638123|sp|O14295.1|PLR1_SCHPO	42.683	1.68e-78	RecName: Full=Pyridoxal reductase
TT_09186	1008	267.747	263.499	207.697	246.314	33.5109	13.6049	19.3475	121.852	156.247	194.09	157.397	36.1325	22.9563	20.8611	274.59	242.994	274.758	264.114	18.2908	6.92536	10.5602	282.88	296.224	335.579	304.895	27.3987	8.98627	15.8186	NA	NA	NA	NA	gi|1008808690|sp|A0A0H4LJX8.1|LAEA_ASPFS	35	1.48e-54	RecName: Full=Secondary metabolism regulator laeA
TT_08081	735	241.566	245.257	251.451	246.091	4.99477	2.02964	2.88373	156.369	202.144	173.304	177.273	23.144	13.0556	13.3622	616.634	448.59	350.138	471.787	134.754	28.5624	77.8002	7.22888	6.44901	8.37942	7.35243	0.971117	13.2081	0.560675	NA	NA	NA	NA	gi|74591280|sp|Q5AF03.1|HSP31_CANAL	28.455	3.92e-22	RecName: Full=Glyoxalase 3
TT_01410	2211	221.661	301.542	214.807	246.003	48.2195	19.6011	27.8395	141.948	224.296	275.286	213.843	67.281	31.4628	38.8447	34.7971	25.6581	31.9416	30.7989	4.67545	15.1806	2.69937	9.06879	5.95374	7.82813	7.61689	1.56824	20.5889	0.905421	NA	NA	NA	NA	gi|19862468|sp|Q03707.2|SRC1_YEAST	27.338	5.62e-38	RecName: Full=Inner nuclear membrane protein SRC1
TT_09108	660	229.437	220.622	287.915	245.991	36.5734	14.8678	21.1157	301.302	317.27	345.664	321.412	22.4692	6.99077	12.9726	205.823	176.223	174.17	185.406	17.712	9.55313	10.226	545.075	545.205	550.949	547.076	3.35414	0.613102	1.93651	NA	NA	NA	NA	gi|74654586|sp|O14324.1|YB79_SCHPO	40.488	5.56e-52	RecName: Full=Uncharacterized membrane protein C16E9.09c
TT_04363	909	283.537	203.401	250.528	245.822	40.2747	16.3837	23.2526	133.089	91.9098	89.9786	104.992	24.3512	23.1934	14.0592	90.8671	88.4014	44.454	74.5742	26.114	35.0174	15.0769	4.52302	4.97616	4.5517	4.68363	0.253749	5.41778	0.146502	NA	NA	NA	NA	gi|18203173|sp|Q9KAK9.1|Y2278_BACHD	34.634	6.46e-27	RecName: Full=Uncharacterized protein BH2278
TT_03027	1569	274.521	226.799	234.939	245.42	25.529	10.4022	14.7392	206.223	138.967	114.438	153.209	47.5213	31.0172	27.4364	388.623	281.292	289.59	319.835	59.7164	18.671	34.4773	9.91725	9.8745	9.74291	9.84489	0.0908615	0.92293	0.0524589	NA	NA	NA	NA	gi|1352911958|sp|B6HLP5.1|CHYH_PENRW	59.442	0	RecName: Full=FAD-linked oxidoreductase chyH
TT_06197	1188	241.446	342.247	152.241	245.312	95.0621	38.7516	54.8841	1.90559	1.67665	0.896276	1.49284	0.529169	35.4471	0.305516	0.473204	0.536545	0.232973	0.41424	0.160145	38.66	0.0924599	9.02469	11.263	10.2621	10.1833	1.12122	11.0104	0.647336	GH10			Y	gi|74631028|sp|Q5ZNB1.1|XYND_PENFN	50.122	1.68e-116	RecName: Full=Endo-1,4-beta-xylanase D
TT_09472	1512	249.33	229.832	252.119	243.761	12.1427	4.98142	7.01062	401.099	400.22	405.968	402.429	3.09619	0.769375	1.78759	199.446	199.768	164.44	187.885	20.3044	10.8068	11.7227	18.637	21.2996	19.74	19.8922	1.33785	6.72551	0.772409	NA	NA	NA	NA	gi|67477366|sp|P24917.2|NDUV1_NEUCR	92.048	0	RecName: Full=NADH-ubiquinone oxidoreductase 51 kDa subunit, mitochondrial
TT_02813	2586	220.975	323.465	186.044	243.495	71.4244	29.333	41.2369	107.848	182.332	185.255	158.478	43.8717	27.6831	25.3293	116.768	84.6601	86.7275	96.052	17.9707	18.7094	10.3754	3.54665	4.26293	4.25028	4.01995	0.409939	10.1976	0.236678	NA	NA	NA	NA	gi|74626332|sp|Q9Y7U0.1|YCJE_SCHPO	33.333	9.7e-08	RecName: Full=Uncharacterized protein C63.14
TT_04051	291	226.583	264.428	238.766	243.259	19.3186	7.94159	11.1536	285.945	236.39	269.277	263.871	25.2163	9.55631	14.5586	111.771	119.159	107.95	112.96	5.69838	5.04459	3.28996	580.577	660.019	638.083	626.226	41.0267	6.55142	23.6868	NA	NA	NA	NA	gi|90101781|sp|Q4IJW4.1|TIM8_GIBZE	63.043	1.07e-38	RecName: Full=Mitochondrial import inner membrane translocase subunit TIM8
TT_01598	342	249.706	215.398	264.489	243.198	25.1844	10.3555	14.5402	381.343	428.363	483.497	431.068	51.1302	11.8613	29.5201	245.038	338.837	220.257	268.044	62.5478	23.3349	36.112	715.569	956.795	830.695	834.353	120.654	14.4608	69.6599	NA	NA	NA	NA	gi|134085|sp|P10663.1|RT02_YEAST	47	3.52e-26	RecName: Full=37S ribosomal protein MRP2, mitochondrial
TT_06816	1152	254.61	261.671	210.992	242.424	27.4493	11.3228	15.8479	458.525	531.572	575.761	521.953	59.207	11.3434	34.1832	95.716	84.5092	110.637	96.9539	13.1076	13.5194	7.56768	354.753	182.759	233.124	256.879	88.4236	34.4224	51.0514	NA	NA	NA	NA	gi|395398441|sp|Q9USP8.2|IDH2_SCHPO	68.733	0	RecName: Full=Isocitrate dehydrogenase [NAD] subunit 2, mitochondrial
TT_10020	645	241.126	245.858	239.665	242.216	3.23747	1.3366	1.86916	141.677	112.609	136.59	130.292	15.5238	11.9146	8.96268	220.135	166.024	184.729	190.296	27.4814	14.4414	15.8664	178.922	188.845	193.176	186.981	7.30776	3.90829	4.21914	NA	NA	NA	NA	gi|109893887|sp|Q2VZV8.1|RS16_MAGSA	30.263	0.2	RecName: Full=30S ribosomal protein S16
TT_07194	597	214.728	291.585	219.764	242.025	42.9934	17.764	24.8223	58.9152	203.852	141.495	134.754	72.7034	53.9526	41.9753	16.4116	9.96518	3.63157	10.0028	6.39012	63.8833	3.68934	26.2758	7.93973	12.0622	15.4259	9.61972	62.3607	5.55395	NA	NA	NA	NA	NA	NA	NA	NA
TT_09887	450	265.005	210.219	250.3	241.841	28.3558	11.725	16.3712	154.359	146.631	176.411	159.134	15.4536	9.71111	8.92216	714.397	752.622	684.856	717.292	33.9758	4.73668	19.6159	448.11	420.011	465.898	444.673	23.136	5.20293	13.3576	NA	NA	NA	NA	gi|15214066|sp|O94321.1|MPR1_SCHPO	47.273	1.82e-26	RecName: Full=Multistep phosphorelay regulator 1
TT_02411	711	254.174	243.016	227.658	241.616	13.3132	5.51005	7.68635	232.745	220.766	198.623	217.378	17.3113	7.96369	9.99468	394.205	342.465	420.153	385.608	39.5511	10.2568	22.8348	337.437	265.753	306.511	303.234	35.9538	11.8568	20.7579	NA	NA	NA	NA	gi|74618716|sp|Q7SGL3.1|NNRE_NEUCR	86.017	2.33e-152	RecName: Full=NAD(P)H-hydrate epimerase
TT_03230	567	247.934	184.587	291.514	241.345	53.767	22.2781	31.0424	657.184	518.784	548.629	574.865	72.8348	12.6699	42.0512	390.003	428.991	188.989	335.994	128.794	38.3322	74.3594	136.713	68.3595	69.0725	91.3816	39.2596	42.9623	22.6666	NA	NA	NA	NA	gi|74582587|sp|O74882.1|SDH3_SCHPO	39.456	1.02e-32	RecName: Full=Succinate dehydrogenase cytochrome B subunit, mitochondrial
TT_09671	1350	264.625	214.484	244.407	241.172	25.227	10.4602	14.5648	658.723	422.832	445.19	508.915	130.218	25.5874	75.1816	172.279	105.701	176.177	151.385	39.6121	26.1664	22.87	857.238	555.861	736.982	716.694	151.709	21.1679	87.5893	NA	NA	NA	NA	gi|325511352|sp|Q92335.2|TBA_SORMK	95.546	0	RecName: Full=Tubulin alpha chain
TT_07847	969	250.652	265.275	207.299	241.075	30.1511	12.5069	17.4077	275.309	234.771	275.402	261.827	23.4316	8.94925	13.5282	534.111	473.095	528.646	511.951	33.7608	6.59455	19.4918	182.545	87.1275	115.026	128.233	49.0607	38.2591	28.3252	NA	NA	NA	NA	gi|731607|sp|P38739.1|WSC4_YEAST	39.024	1.28e-08	RecName: Full=Cell wall integrity and stress response component 4
TT_02740	978	267.723	250.509	202.877	240.37	33.5912	13.9748	19.3939	340.553	541.84	701.544	527.979	180.894	34.2616	104.439	75.0129	56.1378	80.843	70.6646	12.9139	18.2749	7.45583	14.1639	15.3985	15.5659	15.0428	0.765685	5.09005	0.442068	NA	NA	NA	NA	gi|1723533|sp|Q10422.1|YDC1_SCHPO	47.475	9.96e-26	RecName: Full=Uncharacterized RNA-binding protein C25G10.01
TT_00577	1680	221.293	256.335	243.238	240.289	17.7063	7.36874	10.2227	60.5236	69.3845	89.7642	73.2241	14.9937	20.4764	8.65659	52.0577	43.7844	34.871	43.571	8.59532	19.7271	4.96251	2.50375	2.12817	2.5004	2.37744	0.215879	9.08031	0.124638	NA	NA	NA	NA	gi|341940790|sp|Q61191.2|HCFC1_MOUSE	26.844	3.67e-23	RecName: Full=Host cell factor 1
TT_00832	1308	246.672	259.301	213.954	239.976	23.4032	9.75232	13.5118	330.809	339.033	393.608	354.483	34.1315	9.62852	19.7058	195.524	125.729	212.975	178.076	46.1659	25.9248	26.6539	388.269	375.598	427.132	397	26.8532	6.76403	15.5037	NA	NA	NA	NA	gi|114152871|sp|P11792.3|SCH9_YEAST	73.37	0	RecName: Full=Serine/threonine-protein kinase SCH9
TT_07491	3138	214.675	308.268	196.817	239.92	59.8608	24.9503	34.5606	92.2373	211.391	243.215	182.281	79.5871	43.6617	45.9496	40.6665	29.3994	38.8815	36.3158	6.05593	16.6758	3.4964	9.71568	7.52672	9.24973	8.83071	1.15307	13.0575	0.665725	NA	NA	NA	NA	gi|281185486|sp|Q64455.2|PTPRJ_MOUSE	41.667	6.3e-21	RecName: Full=Receptor-type tyrosine-protein phosphatase eta
TT_08901	453	315.468	207.52	196.487	239.825	65.7405	27.4119	37.9553	279.308	211.244	139.55	210.034	69.8871	33.2742	40.3493	5220.38	5703.16	7240.87	6054.8	1055.15	17.4266	609.19	227.109	182.964	288.23	232.768	52.8605	22.7096	30.519	NA	NA	NA	NA	NA	NA	NA	NA
TT_02350	858	235.374	185.702	297.058	239.378	55.786	23.3046	32.2081	282.707	248.958	267.504	266.39	16.9019	6.34481	9.75833	362.656	423.111	268.331	351.366	78.0053	22.2006	45.0364	27.3505	13.0062	14.3195	18.2254	7.92979	43.5095	4.57827	NA	NA	NA	NA	gi|6919838|sp|Q9X248.1|FABG_THEMA	38.189	9.88e-44	RecName: Full=3-oxoacyl-[acyl-carrier-protein] reductase FabG
TT_08916	672	255.551	220.846	240.081	238.826	17.3866	7.28004	10.0382	489.382	522.722	567.482	526.528	39.1888	7.44286	22.6257	44.9948	38.1943	40.4998	41.2296	3.45846	8.38829	1.99674	386.152	152.6	174.464	237.738	128.994	54.2588	74.4747	NA	NA	NA	NA	gi|1730843|sp|P53849.1|GIS2_YEAST	41.667	8.71e-42	RecName: Full=Zinc finger protein GIS2
TT_02376	237	334.794	149.851	231.727	238.791	92.6736	38.8095	53.5051	765.098	589.142	512.337	622.193	129.581	20.8265	74.8137	1527.91	1910.81	1016.58	1485.1	448.65	30.21	259.028	830.292	994.176	899.143	907.87	82.2898	9.06405	47.51	NA	NA	NA	NA	gi|2497976|sp|Q91740.1|FINC_XENLA	50	0.8	RecName: Full=Fibronectin
TT_09440	2301	234.321	296.459	184.948	238.576	55.8773	23.4212	32.2608	172.174	187.017	232.829	197.34	31.6178	16.022	18.2546	573.526	484.576	633.933	564.012	75.1315	13.3209	43.3772	6.15758	7.81616	7.31606	7.0966	0.850788	11.9887	0.491203	NA	NA	NA	NA	gi|110810580|sp|Q304B9.1|NCER2_ARATH	40.843	1.71e-165	RecName: Full=Neutral ceramidase 2
TT_05012	1215	277.625	228.837	205.607	237.357	36.7569	15.486	21.2216	183.984	60.1264	33.7236	92.6114	80.2247	86.6251	46.3178	38.7336	45.712	67.9211	50.7889	15.2417	30.0098	8.79977	240.256	309.313	278.511	276.027	34.5956	12.5334	19.9738	NA	NA	NA	NA	gi|1279751577|sp|A0A084B9Z2.1|SAT4_STACB	23.755	0.001	RecName: Full=Satratoxin biosynthesis SC1 cluster protein 4
TT_00771	822	213.903	193.9	303.439	237.081	58.3321	24.6043	33.678	467.184	371.533	381.504	406.74	52.5825	12.9278	30.3585	190.124	192.569	237.994	206.896	26.9599	13.0307	15.5653	66.4846	34.0056	39.6913	46.7271	17.345	37.1198	10.0141	NA	NA	NA	NA	gi|52783045|sp|Q6MVH7.1|IPYR_NEUCR	85.467	4.43e-174	RecName: Full=Inorganic pyrophosphatase
TT_00979	1671	278.552	218.783	213.125	236.82	36.2516	15.3076	20.9299	1.83391	1.71248	1.98243	1.84294	0.135202	7.33622	0.0780589	4.0371	3.12795	4.22362	3.79622	0.586208	15.4419	0.338447	3.78532	1.24812	2.83518	2.62287	1.28185	48.8721	0.740079	NA	NA	NA	NA	gi|125935|sp|P07921.1|LACP_KLULA	34.28	1.15e-88	RecName: Full=Lactose permease
TT_03300	1062	246.065	247.922	216.205	236.731	17.7999	7.51904	10.2768	245.975	305.058	359.084	303.373	56.5736	18.6482	32.6628	70.214	53.9782	76.7507	66.981	11.7254	17.5056	6.76968	502.359	484.357	519.321	502.012	17.4847	3.48292	10.0948	NA	NA	NA	NA	gi|127218|sp|P24391.1|TOM40_NEUCR	69.801	0	RecName: Full=Mitochondrial import receptor subunit tom40
TT_09063	741	299.56	177.044	230.739	235.781	61.4135	26.0468	35.4571	696.977	523.417	252.849	491.081	223.823	45.5775	129.224	205.163	157.017	171.193	177.791	24.7419	13.9163	14.2847	619.595	324.811	380.584	441.663	156.596	35.456	90.4109	NA	NA	NA	NA	gi|238054345|sp|O07909.2|YRAI_BACSU	30.702	7.52e-07	RecName: Full=Uncharacterized protein YraI
TT_01968	501	222.786	214.704	268.322	235.27	28.9074	12.2869	16.6897	98.4184	93.4026	111.303	101.041	9.23386	9.1387	5.33117	338.069	465.657	332.752	378.826	75.2447	19.8626	43.4426	146.138	113.642	130.686	130.155	16.2546	12.4886	9.38459	NA	NA	NA	NA	gi|74680531|sp|Q5ASN8.1|PRX5_EMENI	55.952	2.49e-63	RecName: Full=Putative peroxiredoxin prxA
TT_08234	1743	248.345	259.018	198.263	235.208	32.4378	13.7911	18.728	11.0558	103.043	209.625	107.908	99.3738	92.0913	57.3735	7.53333	11.7512	7.86012	9.04821	2.34653	25.9336	1.35477	1.59674	2.85932	2.79055	2.41554	0.709931	29.3902	0.409879	AA3_2			N	gi|42558858|sp|Q7MF12.1|BETA_VIBVY	30.609	3.28e-64	RecName: Full=Oxygen-dependent choline dehydrogenase
TT_02856	1158	248.144	244.191	211.856	234.73	19.9082	8.48132	11.494	341.641	262.786	265.428	289.952	44.7839	15.4453	25.856	140.437	71.5946	161.689	124.574	47.0957	37.8055	27.1907	403.714	228.616	330.65	320.993	87.9476	27.3986	50.7766	NA	NA	NA	NA	gi|1351105|sp|P48009.1|SPN4_SCHPO	59.733	1.85e-172	RecName: Full=Septin homolog spn4
TT_06107	717	259.256	178.992	265.026	234.425	48.0925	20.5151	27.7662	345.772	387.479	475.544	402.932	66.2517	16.4424	38.2504	219.031	307.003	246.534	257.522	45.0035	17.4756	25.9828	401.35	219.407	274.653	298.47	93.2809	31.253	53.8557	NA	NA	NA	NA	gi|74615175|sp|Q7S2R9.1|EIF3K_NEUCR	80.672	3.29e-145	RecName: Full=Eukaryotic translation initiation factor 3 subunit K
TT_04852	2619	215.915	298.247	188.56	234.241	57.0935	24.3738	32.9629	92.7008	172.118	152.158	138.992	41.3133	29.7234	23.8523	20.315	19.4867	20.2726	20.0248	0.466455	2.32939	0.269308	7.45073	7.13601	8.14019	7.57565	0.513612	6.77978	0.296534	NA	NA	NA	NA	gi|74581974|sp|O14158.1|YE76_SCHPO	33.445	9.6e-96	RecName: Full=AB hydrolase superfamily protein C4A8.06c
TT_08035	900	233.082	263.909	205.191	234.061	29.3715	12.5487	16.9576	293.379	369.975	365.135	342.83	42.8937	12.5117	24.7647	92.222	82.5335	90.0533	88.2696	5.08456	5.76026	2.93557	19.7138	14.9273	15.1603	16.6005	2.69872	16.2569	1.5581	NA	NA	NA	NA	gi|229891203|sp|Q8T3C8.2|MTFP1_CAEEL	27.273	1.17e-08	RecName: Full=Mitochondrial fission process protein 1
TT_02417	888	230.621	261.658	209.321	233.867	26.3192	11.2539	15.1954	222.852	232.27	273.744	242.955	27.0761	11.1445	15.6324	248.028	141.887	250.954	213.623	62.1423	29.0897	35.8779	380.478	330.49	384.698	365.222	30.1528	8.25603	17.4087	NA	NA	NA	NA	gi|121784806|sp|Q2H3I7.1|SHO1_CHAGB	82.828	5.55e-177	RecName: Full=High osmolarity signaling protein SHO1
TT_07468	630	227.576	254.616	218.202	233.465	18.9081	8.09891	10.9166	200.924	248.17	261.906	237	31.9889	13.4974	18.4688	174.832	186.84	149.222	170.298	19.2144	11.2828	11.0935	218.674	228.94	247.307	231.64	14.5066	6.26257	8.37541	NA	NA	NA	NA	gi|74582361|sp|O60171.1|TAF10_SCHPO	38.037	1.26e-28	RecName: Full=Transcription initiation factor TFIID subunit 10
TT_00439	1371	256.7	196.755	244.497	232.651	31.6799	13.617	18.2904	285.563	269.044	278.814	277.807	8.30551	2.98967	4.79519	437.777	459.038	330.168	408.994	69.0886	16.8923	39.8883	11.165	15.4691	12.5322	13.0554	2.19928	16.8457	1.26976	NA	NA	NA	NA	NA	NA	NA	NA
TT_03841	255	254.919	146.237	296.488	232.548	77.5833	33.3623	44.7928	304.985	178.008	155.58	212.858	80.5693	37.8513	46.5167	94.7966	60.6586	79.4136	78.2896	17.0967	21.8378	9.87079	138.536	144.033	152.718	145.095	7.15041	4.92807	4.12829	NA	NA	NA	NA	NA	NA	NA	NA
TT_07856	1398	238.885	228.366	229.842	232.365	5.69528	2.45101	3.28817	383.686	415.699	440.991	413.458	28.7182	6.94585	16.5805	105.155	105.263	100.968	103.795	2.44902	2.35947	1.41394	13.2342	13.5817	13.6683	13.4947	0.22974	1.70245	0.132641	NA	NA	NA	NA	gi|74676327|sp|Q02950.1|RT51_YEAST	27.848	2.55e-05	RecName: Full=37S ribosomal protein MRP51, mitochondrial
TT_07992	1284	234.637	265.992	194.859	231.829	35.6495	15.3775	20.5823	228.517	264.135	326.116	272.923	49.3893	18.0964	28.5149	164.215	102.496	183.077	149.93	42.1473	28.1114	24.3338	389.935	401.625	462.69	418.084	39.0701	9.34505	22.5572	GT15			N	gi|2494840|sp|Q00310.1|MNT1_CANAL	53.972	1.08e-164	RecName: Full=Glycolipid 2-alpha-mannosyltransferase 1
TT_08683	4791	216.155	262.548	216.489	231.731	26.6891	11.5173	15.409	287.984	323.747	394.946	335.559	54.4507	16.2269	31.4371	66.3797	40.0197	68.7645	58.388	15.952	27.3207	9.20988	17.7704	13.4722	14.9712	15.4046	2.18162	14.1621	1.25956	NA	NA	NA	NA	gi|1723562|sp|Q10475.1|IF4G_SCHPO	47.241	1.92e-109	RecName: Full=Eukaryotic translation initiation factor 4 gamma
TT_03468	1149	221.598	281.181	191.987	231.589	45.4283	19.6159	26.228	209.017	231.589	226.355	222.32	11.8144	5.31416	6.82107	117.878	101.299	96.4325	105.203	11.2433	10.6872	6.4913	17.2582	11.5274	12.5071	13.7643	3.06528	22.2698	1.76974	NA	NA	NA	NA	NA	NA	NA	NA
TT_07788	711	227.781	229.923	236.949	231.551	4.796	2.07125	2.76897	482.069	287.252	283.264	350.862	113.647	32.3908	65.614	402.338	387.948	480.425	423.57	49.7608	11.7479	28.7294	33.5391	18.2477	14.7036	22.1635	10.0097	45.1628	5.77907	NA	NA	NA	NA	gi|961512538|sp|D4ALI1.1|A5178_ARTBC	31.933	2.09e-14	RecName: Full=Uncharacterized secreted protein ARB_05178
TT_00108	696	224.527	236.193	232.634	231.118	5.97862	2.58682	3.45176	191.113	324.52	246.986	254.206	66.996	26.355	38.6801	58.0974	45.6082	44.3391	49.3482	7.60351	15.4079	4.38989	359.341	327.754	391.078	359.391	31.6621	8.80994	18.2801	NA	NA	NA	NA	NA	NA	NA	NA
TT_02963	1785	231.206	253.797	208.049	231.018	22.8745	9.90162	13.2066	178.685	233.362	306.321	239.456	64.0355	26.7421	36.9709	105.37	91.0832	134.096	110.183	21.9067	19.8821	12.6478	5.66971	5.82687	5.379	5.62519	0.227226	4.03944	0.131189	NA	NA	NA	NA	gi|74620782|sp|Q8NIW7.1|BBP_NEUCR	85.275	0	RecName: Full=Branchpoint-bridging protein
TT_02346	1302	208.79	237.848	245.456	230.698	19.3503	8.38771	11.1719	219.018	175.523	171.314	188.618	26.4108	14.0022	15.2483	494.532	351.639	439.674	428.615	72.0854	16.8182	41.6185	4.54234	4.41029	4.87586	4.6095	0.239943	5.2054	0.138531	NA	NA	NA	NA	gi|74664279|sp|Q8TFF3.1|HAC1_HYPJE	47.109	1.47e-112	RecName: Full=Transcriptional activator hac1
TT_05835	1329	209.559	292.818	188.986	230.454	54.9794	23.857	31.7424	68.843	128.387	147.121	114.784	40.8738	35.6093	23.5985	87.0774	74.7568	68.2384	76.6909	9.56724	12.4751	5.52365	19.4898	15.102	15.7088	16.7669	2.37757	14.1802	1.37269	NA	NA	NA	NA	gi|728048649|sp|F4I111.1|MCU6_ARATH	30.973	8.79e-12	RecName: Full=Calcium uniporter protein 6, mitochondrial
TT_02490	261	242.814	192.562	255.68	230.352	33.3533	14.4793	19.2566	329.179	310.856	283.608	307.881	22.9305	7.44786	13.2389	514.165	865.355	650.926	676.815	177.021	26.1549	102.203	659.912	787.668	678.147	708.576	69.1002	9.75198	39.895	NA	NA	NA	NA	gi|75206429|sp|Q9SKC9.1|NDUB7_ARATH	57.333	3.49e-26	RecName: Full=NADH dehydrogenase [ubiquinone] 1 beta subcomplex subunit 7
TT_07987	939	242.989	184.811	262.396	230.065	40.3745	17.5491	23.3102	207.426	132.384	131.244	157.018	43.6584	27.8047	25.2062	143.214	114.631	107.781	121.875	18.7948	15.4213	10.8512	6.56777	5.71139	6.25625	6.17847	0.433457	7.01561	0.250256	NA	NA	NA	NA	gi|45477163|sp|Q9C1K6.1|PDX1_NEUCR	84.053	0	RecName: Full=Probable pyridoxal 5'-phosphate synthase subunit pdx-1
TT_07215	1029	195.762	209.279	284.804	229.948	47.985	20.8677	27.7041	16.9564	11.1509	8.23982	12.1157	4.43768	36.6275	2.56209	5.34616	9.49825	7.44154	7.42865	2.07608	27.9469	1.19863	1.26014	0.52645	0.79804	0.861542	0.370943	43.0557	0.214164	NA	NA	NA	NA	gi|73917718|sp|Q9SKJ5.1|CESAA_ARATH	31.707	0.35	RecName: Full=Probable cellulose synthase A catalytic subunit 10 [UDP-forming]
TT_02962	777	240.135	241.627	207.638	229.8	19.2073	8.35827	11.0893	216.99	194.142	174.088	195.073	21.4663	11.0042	12.3936	155.141	211.98	163.855	176.992	30.6121	17.2958	17.6739	504.638	444.493	494.815	481.315	32.2648	6.70346	18.6281	NA	NA	NA	NA	gi|2495113|sp|P77526.1|YFCG_ECOLI	43.062	5.76e-46	RecName: Full=Disulfide-bond oxidoreductase YfcG
TT_03983	3219	203.603	253.839	231.604	229.682	25.1732	10.96	14.5337	285.393	330.282	368.867	328.18	41.777	12.7299	24.1199	72.6003	55.7483	80.9508	69.7664	12.838	18.4014	7.41203	7.64377	9.79432	9.41926	8.95245	1.14876	12.8318	0.663236	NA	NA	NA	NA	gi|121786445|sp|Q2H6G4.1|EIF3A_CHAGB	86.322	0	RecName: Full=Eukaryotic translation initiation factor 3 subunit A
TT_02037	1155	230.203	232.106	225.598	229.302	3.34633	1.45936	1.93201	228.368	274.277	294.866	265.837	34.043	12.8059	19.6547	255.53	166.74	296.741	239.67	66.4358	27.7197	38.3567	139.539	43.736	85.7826	89.6859	48.0208	53.5433	27.7248	NA	NA	NA	NA	gi|729712|sp|P40235.1|HHP1_SCHPO	85.959	0	RecName: Full=Casein kinase I homolog hhp1
TT_06440	417	244.66	188.013	254.614	229.096	35.925	15.6812	20.7413	115.132	88.9398	95.6114	99.8944	13.6112	13.6256	7.85845	272.609	193.823	333.63	266.688	70.0914	26.2822	40.4673	191.351	217.726	234.797	214.624	21.8884	10.1985	12.6373	NA	NA	NA	NA	NA	NA	NA	NA
TT_09623	1332	266.908	179.085	238.986	228.326	44.8716	19.6524	25.9066	618.15	334.968	342.727	431.949	161.302	37.3429	93.1279	195.317	125.792	197.12	172.743	40.6707	23.544	23.4812	414.894	478.089	556.632	483.205	71.0071	14.695	40.996	NA	NA	NA	NA	gi|1169587|sp|P32604.2|F26_YEAST	57.346	2.34e-177	RecName: Full=Fructose-2,6-bisphosphatase
TT_08594	2121	231.879	258.142	194.233	228.085	32.1232	14.0839	18.5464	142.686	166.871	208.392	172.65	33.2322	19.2483	19.1866	22.9077	19.6544	33.384	25.3154	7.17447	28.3404	4.14218	37.5609	17.4442	22.9025	25.9692	10.4031	40.0593	6.00622	NA	NA	NA	NA	gi|550544303|sp|Q0V8M0.3|KRI1_BOVIN	28.235	1.72e-17	RecName: Full=Protein KRI1 homolog
TT_06564	2238	213.39	270.854	199.44	227.895	37.8524	16.6096	21.8541	147.538	168.013	198.344	171.298	25.5618	14.9224	14.7581	109.232	85.7103	120	104.981	17.5359	16.7039	10.1244	7.27773	6.45074	7.15508	6.96118	0.446294	6.41118	0.257668	NA	NA	NA	NA	gi|172044690|sp|Q9P2M4.3|TBC14_HUMAN	34.158	3.73e-58	RecName: Full=TBC1 domain family member 14
TT_01357	189	283.576	178.513	216.594	226.228	53.19	23.5117	30.7092	54.3392	58.1869	71.9866	61.5043	9.27962	15.0878	5.35759	39.3049	47.216	59.7963	48.7724	10.334	21.1883	5.96635	123.661	98.7415	141.543	121.315	21.4969	17.7199	12.4113	NA	NA	NA	NA	NA	NA	NA	NA
TT_00529	888	233.295	202.455	239.62	225.123	19.8844	8.83269	11.4803	140.464	265.253	287.244	230.987	79.1626	34.2714	45.7045	183.907	193.235	162.437	179.859	15.7926	8.7805	9.11784	42.4178	26.6588	31.1216	33.3994	8.12266	24.3198	4.68962	NA	NA	NA	NA	NA	NA	NA	NA
TT_08021	603	246.955	184.186	241.006	224.049	34.6501	15.4654	20.0052	260.283	222.016	223.537	235.279	21.6677	9.2094	12.5099	275.622	248.694	350.975	291.764	53.0166	18.1711	30.6092	701.182	713.844	735.283	716.77	17.2377	2.40491	9.95218	NA	NA	NA	NA	gi|2494706|sp|Q12434.1|GDIR_YEAST	42.328	1.36e-44	RecName: Full=Rho GDP-dissociation inhibitor
TT_02788	528	208.571	208.922	254.51	224.001	26.4219	11.7955	15.2547	309.49	404.77	383.009	365.756	49.9277	13.6506	28.8258	99.7783	124.908	105.275	109.987	13.2108	12.0113	7.62726	244.865	167.132	201.886	204.628	38.9388	19.0291	22.4813	NA	NA	NA	NA	gi|3025275|sp|Q02784.1|GLRX5_YEAST	70.833	6.96e-59	RecName: Full=Monothiol glutaredoxin-5, mitochondrial
TT_09832	2238	199.72	279.005	190.477	223.068	48.6634	21.8155	28.0958	32.3695	43.1471	94.8723	56.7963	33.4122	58.8281	19.2906	26.2315	21.3801	30.299	25.9702	4.46517	17.1934	2.57797	2.99588	4.01809	3.82451	3.61283	0.542988	15.0294	0.313494	NA	NA	NA	NA	gi|59800224|sp|Q9UTE3.3|SEB1_SCHPO	33.286	6.15e-84	RecName: Full=Rpb7-binding protein seb1
TT_07413	1428	243.193	182.608	241.592	222.464	34.5258	15.5197	19.9335	666.049	465.334	431.782	521.055	126.684	24.3131	73.1412	139.332	117.246	108.15	121.576	16.0356	13.1898	9.25817	18.4487	24.2786	21.9849	21.5707	2.93694	13.6154	1.69564	NA	NA	NA	NA	gi|52788223|sp|O60044.2|QCR2_NEUCR	72.059	0	RecName: Full=Cytochrome b-c1 complex subunit 2, mitochondrial
TT_02294	951	236.985	241.948	186.277	221.737	30.8089	13.8944	17.7875	190.613	266.885	330.045	262.514	69.8184	26.596	40.3097	128.698	71.8964	131.595	110.73	33.6619	30.4	19.4347	434.654	477.462	540.58	484.232	53.2865	11.0043	30.765	NA	NA	NA	NA	gi|62900888|sp|O13644.1|SED5_SCHPO	43.925	1.94e-83	RecName: Full=Integral membrane protein sed5
TT_05141	1128	204.298	275.348	185.559	221.735	47.3661	21.3616	27.3468	229.331	453.869	481.24	388.147	138.218	35.6096	79.8	72.905	59.6729	63.2224	65.2668	6.84883	10.4936	3.95417	33.2806	16.9286	18.648	22.9524	8.98567	39.1492	5.18788	NA	NA	NA	NA	gi|74625831|sp|Q9US38.1|YFZ3_SCHPO	38.525	1.5e-17	RecName: Full=AB hydrolase superfamily protein C1039.03
TT_08051	306	201.932	265.358	197.281	221.524	38.033	17.1688	21.9583	90.6728	307.957	138.8	179.143	114.122	63.7042	65.8881	34.512	26.3854	32.7121	31.2032	4.26829	13.679	2.4643	158.235	134.721	154.514	149.157	12.6393	8.47384	7.29729	NA	NA	NA	NA	NA	NA	NA	NA
TT_03955	543	217.645	245.664	201.038	221.449	22.5549	10.1852	13.0221	138.395	219.475	209.673	189.181	44.2541	23.3925	25.5501	183.691	145.404	194.029	174.375	25.6161	14.6903	14.7895	283.239	271.008	312.291	288.846	21.2052	7.34134	12.2428	NA	NA	NA	NA	gi|59800458|sp|O42901.3|YBA9_SCHPO	58.94	3.07e-64	RecName: Full=Uncharacterized protein C119.09c
TT_06387	663	244.342	200.875	219.123	221.446	21.8262	9.8562	12.6014	366.397	269.204	175.827	270.476	95.2915	35.2311	55.0166	952.266	679.205	1093.24	908.237	210.5	23.1768	121.532	1382.73	1298.2	1299.28	1326.74	48.4981	3.65544	28.0004	NA	NA	NA	NA	gi|14194766|sp|Q9P8F8.1|H1_EMENI	50.526	6.31e-34	RecName: Full=Histone H1
TT_09986	2181	237.029	163.651	261.602	220.761	50.9615	23.0845	29.4227	1144.63	513.379	441.772	699.927	386.785	55.2608	223.311	344.252	325.128	265.351	311.577	41.159	13.2099	23.7632	297.18	314.946	299.142	303.756	9.73996	3.20651	5.62337	NA	NA	NA	NA	gi|74680843|sp|Q5B041.1|HSP60_EMENI	85.563	0	RecName: Full=Heat shock protein 60
TT_00486	1773	197.867	294.757	167.985	220.203	66.2721	30.0959	38.2622	80.8304	143.31	152.629	125.59	39.0418	31.0867	22.5408	58.4768	38.0364	57.0819	51.1984	11.4199	22.3052	6.59329	167.39	115.905	156.245	146.513	27.0867	18.4875	15.6385	NA	NA	NA	NA	gi|1176024|sp|P43620.1|RMD8_YEAST	53.527	4.83e-87	RecName: Full=Sporulation protein RMD8
TT_02911	717	236.72	211.338	212.102	220.053	14.4388	6.56152	8.33627	194.872	270.175	255.978	240.342	40.0125	16.6482	23.1012	159.051	160.258	204.137	174.482	25.6891	14.7231	14.8316	415.686	472.17	485.08	457.645	36.9069	8.06452	21.3082	NA	NA	NA	NA	gi|26392331|sp|Q9USP6.1|CLC1_SCHPO	42.373	1.79e-48	RecName: Full=Clathrin light chain
TT_01660	618	221.747	237.531	196.692	218.657	20.5945	9.41864	11.8902	156.042	201.42	227.173	194.878	36.0135	18.48	20.7924	189.468	169.496	184.514	181.159	10.3999	5.74077	6.00441	328.699	383.234	392.295	368.076	34.4011	9.34619	19.8615	NA	NA	NA	NA	gi|730509|sp|Q00245.2|RHO3_YEAST	62.996	1.94e-97	RecName: Full=GTP-binding protein RHO3
TT_09291	429	228.373	205.332	221.529	218.411	11.8329	5.4177	6.83171	315.141	264.13	263.183	280.818	29.7284	10.5864	17.1637	105.207	106.285	69.8918	93.7948	20.7076	22.0776	11.9555	98.1965	48.6156	64.2722	70.3614	25.3451	36.0213	14.633	NA	NA	NA	NA	gi|74696456|sp|Q7S6S4.1|TIM16_NEUCR	74.825	5.41e-75	RecName: Full=Mitochondrial import inner membrane translocase subunit tim16
TT_02952	1941	195.159	220.009	239.744	218.304	22.3415	10.2341	12.8988	508.021	368.653	396.495	424.39	73.7528	17.3786	42.5812	343.808	158.068	418.675	306.85	134.177	43.7272	77.467	63.3016	13.9546	28.2645	35.1735	25.3886	72.1811	14.6581	NA	NA	NA	NA	gi|60390754|sp|Q12151.1|UPC2_YEAST	44.231	1.6e-10	RecName: Full=Sterol uptake control protein 2
TT_04516	711	206.43	276.619	171.303	218.118	53.6221	24.584	30.9587	177.374	160.001	215.595	184.323	28.4414	15.4302	16.4207	125.716	129.874	193.727	149.772	38.1226	25.4537	22.0101	36.2079	16.6096	20.8339	24.5505	10.3142	42.0124	5.95493	NA	NA	NA	NA	gi|24638371|sp|O29710.1|Y540_ARCFU	33.333	0.23	RecName: Full=Uncharacterized protein AF_0540
TT_04112	2241	207.39	248.257	198.527	218.058	26.5257	12.1645	15.3146	308.442	267.825	258.315	278.194	26.6235	9.57012	15.3711	251.607	164.535	252.359	222.834	50.4895	22.6579	29.1501	37.4266	22.3963	26.1579	28.6603	7.8214	27.2901	4.51569	NA	NA	NA	NA	gi|74582985|sp|O94708.1|YC58_SCHPO	49.153	8.02e-08	RecName: Full=Uncharacterized protein C1259.08
TT_03578	222	257.154	106.166	288.651	217.324	97.5452	44.8847	56.3177	1851.47	3212.23	3054.7	2706.13	744.341	27.5057	429.746	194.081	723.17	859.821	592.357	351.62	59.3594	203.008	1069.17	1915.16	1802.99	1595.77	459.488	28.7941	265.286	NA	NA	NA	NA	NA	NA	NA	NA
TT_05572	609	201.245	184.05	265.63	216.975	43.0043	19.8199	24.8285	331.339	309.151	316.072	318.854	11.3528	3.5605	6.55454	237.038	238.359	180.197	218.531	33.2051	15.1947	19.171	33.5478	27.9753	26.2422	29.2551	3.81726	13.0482	2.2039	NA	NA	NA	NA	gi|729290|sp|P21657.3|DAL81_YEAST	31.298	0.054	RecName: Full=Transcriptional activator protein DAL81
TT_09595	1842	246.904	170.136	233.521	216.854	41.0082	18.9105	23.6761	333.587	222.409	230.344	262.114	62.025	23.6634	35.8102	48.4167	56.9821	46.8548	50.7512	5.45233	10.7433	3.14791	5.01351	5.42599	5.05823	5.16591	0.22634	4.38141	0.130677	NA	NA	NA	NA	gi|1270743787|sp|D2E9W9.1|DEP4_ALTBR	28.926	1.27e-59	RecName: Full=FAD-dependent monooxygenase DEP4
TT_01101	1125	244.91	221.411	184.211	216.844	30.606	14.1143	17.6704	208.666	227.278	275.878	237.274	34.7029	14.6257	20.0357	38.9054	41.8145	37.2719	39.3306	2.30092	5.85021	1.32844	150.035	71.964	102.922	108.307	39.3133	36.298	22.6975	NA	NA	NA	NA	gi|13124507|sp|O94616.1|RPAC1_SCHPO	49.025	4.16e-113	RecName: Full=DNA-directed RNA polymerases I and III subunit RPAC1
TT_09754	1251	216.334	201.692	232.067	216.697	15.1908	7.01015	8.77042	1259.13	522.359	425.696	735.727	455.846	61.9586	263.183	470.59	485.543	512.724	489.619	21.3609	4.36277	12.3327	13.3989	17.1912	14.3908	14.9936	1.96671	13.117	1.13548	AA11			Y	NA	NA	NA	NA
TT_08501	357	238.693	182.683	228.66	216.679	29.8651	13.7831	17.2427	217.924	316.221	397.565	310.57	89.9537	28.9641	51.9348	660.022	737.402	561.038	652.821	88.4026	13.5416	51.0392	270.108	328.065	387.589	328.587	58.742	17.8771	33.9147	NA	NA	NA	NA	gi|32363198|sp|P59759.1|MKL2_MOUSE	37.778	1.76e-09	RecName: Full=MKL/myocardin-like protein 2
TT_04420	1029	217.619	207.135	225.107	216.62	9.02732	4.16735	5.21193	279.539	280.626	276.398	278.854	2.19551	0.787331	1.26758	43.3936	44.9309	48.0114	45.4453	2.35149	5.17432	1.35763	10.6036	11.9241	10.7735	11.1004	0.718372	6.47159	0.414752	NA	NA	NA	NA	gi|50401726|sp|O60147.1|YNSH_SCHPO	28.378	0.003	RecName: Full=Uncharacterized protein C18H10.17c
TT_06103	2448	216.199	267.205	166.298	216.567	50.4544	23.2974	29.1299	124.675	224.332	227.563	192.19	58.4921	30.4345	33.7704	62.2004	41.9736	65.1039	56.426	12.6	22.3302	7.27463	172.963	68.6108	128.232	123.269	52.3529	42.4705	30.226	NA	NA	NA	NA	gi|121773115|sp|Q1MTR3.1|VID27_SCHPO	45.074	0	RecName: Full=Vacuolar import and degradation protein 27
TT_02602	828	209.429	182.487	256.517	216.144	37.4695	17.3354	21.633	361.669	332.688	314.822	336.393	23.6422	7.02814	13.6498	218.766	203.337	171.2	197.767	24.2671	12.2706	14.0106	107.255	30.7823	49.2832	62.44	39.8977	63.8977	23.035	NA	NA	NA	NA	gi|1730544|sp|P40961.2|PHB1_YEAST	68.662	1.21e-139	RecName: Full=Prohibitin-1
TT_08134	747	203.027	246.648	198.355	216.01	26.636	12.3309	15.3783	79.3864	89.4961	77.3413	82.0746	6.50805	7.92943	3.75742	31.1239	36.0093	22.6012	29.9115	6.78579	22.6863	3.91778	23.0741	10.2977	10.4434	14.6051	7.33476	50.2206	4.23473	NA	NA	NA	NA	gi|952543426|sp|P0DN32.1|CUPR1_ARTBC	42.105	5.09e-25	RecName: Full=Probable GPI-anchored cupredoxin ARB_05732-1
TT_01054	1011	187.088	261.174	199.641	215.967	39.6498	18.3591	22.8918	81.1578	139.106	178.808	133.024	49.1086	36.9171	28.3529	37.2553	33.3314	33.8094	34.7987	2.14087	6.15214	1.23603	24.5253	12.6454	16.6511	17.9406	6.044	33.689	3.4895	NA	NA	NA	NA	gi|81870109|sp|Q9Z213.1|ALEX_RAT	34.884	0.1	RecName: Full=Protein ALEX
TT_01690	1341	225.011	219.615	203.152	215.926	11.3866	5.2734	6.57408	276.902	314.833	332.664	308.133	28.4782	9.24218	16.4419	72.3443	87.0802	92.842	84.0888	10.5712	12.5714	6.10327	71.1534	28.5199	38.4142	46.0292	22.3135	48.477	12.8827	NA	NA	NA	NA	gi|31077070|sp|Q9Y7I8.2|ZUO1_SCHPO	52.235	2.65e-123	RecName: Full=Zuotin
TT_01234	342	243.443	199.507	203.583	215.511	24.2757	11.2642	14.0156	269.459	367.742	409.467	348.889	71.8829	20.6033	41.5016	193.729	298.952	181.142	224.608	64.6906	28.8016	37.3491	356.582	447.708	403.942	402.744	45.5747	11.316	26.3125	NA	NA	NA	NA	gi|1175091|sp|P41467.1|Y066_NPVAC	38.636	0.049	RecName: Full=Uncharacterized 94.0 kDa protein in POL-LEF3 intergenic region
TT_09834	951	230.522	208.677	206.406	215.202	13.3163	6.18784	7.68819	207.248	293.258	407.59	302.699	100.504	33.2028	58.0262	67.2623	56.9719	51.0762	58.4368	8.19189	14.0184	4.72959	14.7989	13.728	15.9414	14.8228	1.10689	7.46746	0.639061	NA	NA	NA	NA	gi|2497200|sp|Q04013.1|YHM2_YEAST	72.313	2.73e-164	RecName: Full=Citrate/oxoglutarate carrier protein
TT_06609	2148	192.74	285.66	165.438	214.613	63.025	29.3668	36.3875	116.639	305.973	297.644	240.085	106.989	44.5627	61.7699	98.8165	77.4513	93.1377	89.8018	11.0663	12.323	6.38914	124.474	41.978	73.5341	79.9952	41.6256	52.0351	24.0325	NA	NA	NA	NA	gi|1723487|sp|Q10327.1|YD72_SCHPO	21.061	1.89e-18	RecName: Full=Uncharacterized protein C32A11.02c
TT_02031	354	244.136	188.032	211.529	214.565	28.175	13.1312	16.2668	239.814	215.797	235.28	230.297	12.7604	5.54085	7.36722	263.728	369.125	440.828	357.894	89.0826	24.8908	51.4319	538.452	638.353	652.557	609.787	62.185	10.1978	35.9025	NA	NA	NA	NA	gi|74676540|sp|Q12160.1|YP063_YEAST	31.356	3.3e-11	RecName: Full=Uncharacterized protein YPR063C
TT_02196	459	238.91	198.008	206.42	214.446	21.6003	10.0726	12.4709	185.556	207.382	191.854	194.931	11.2338	5.76299	6.48586	457.449	529.189	483.898	490.179	36.2803	7.40144	20.9464	421.685	481.054	461.717	454.819	30.2798	6.65756	17.4821	NA	NA	NA	NA	gi|74654588|sp|O14348.1|NC2B_SCHPO	62.595	4.39e-49	RecName: Full=Negative cofactor 2 complex subunit beta
TT_03387	1191	236.186	207.515	198.779	214.16	19.5686	9.13735	11.2979	219.286	226.579	267.709	237.858	26.1075	10.9761	15.0732	314.764	293.286	266.624	291.558	24.1165	8.27161	13.9237	309.386	257.622	271.473	279.494	26.7976	9.58789	15.4716	NA	NA	NA	NA	gi|75174153|sp|Q9LFN3.1|PT511_ARATH	39.446	1.02e-55	RecName: Full=Probable sugar phosphate/phosphate translocator At5g11230
TT_09801	1257	209.411	214.385	218.185	213.994	4.40004	2.05615	2.54036	201.755	244.7	272.696	239.717	35.7323	14.906	20.6301	21.9142	24.4419	28.257	24.871	3.1931	12.8387	1.84354	349.45	303.396	333.629	328.825	23.3998	7.1162	13.5099	NA	NA	NA	NA	gi|6685242|sp|O94354.1|ASSY_SCHPO	58.543	5.22e-173	RecName: Full=Argininosuccinate synthase
TT_08313	1062	211.646	212.403	217.704	213.918	3.30058	1.54292	1.90559	677.016	335.226	221.021	411.088	237.274	57.7187	136.99	48.0949	42.2143	43.4356	44.5816	3.10329	6.96092	1.79168	198.454	159.888	177.043	178.461	19.322	10.827	11.1556	NA	NA	NA	NA	gi|1100152785|sp|N4WR35.1|RED1_COCH4	53.448	2.25e-124	RecName: Full=NADP-dependent oxidoreductase RED1
TT_03646	2028	201.068	177.988	262.175	213.744	43.5013	20.3521	25.1155	284.668	252.974	209.49	249.044	37.743	15.1551	21.7909	138.561	121.616	156.855	139.011	17.624	12.6782	10.1752	40.9365	39.8942	47.1423	42.6577	3.91865	9.18627	2.26243	NA	NA	NA	NA	gi|41688744|sp|Q9URM2.1|TKT_SCHPO	64.853	0	RecName: Full=Probable transketolase
TT_02696	921	205.471	267.59	168.001	213.687	50.3006	23.5393	29.0411	73.471	132.169	138.348	114.663	35.8065	31.2277	20.6729	96.1358	80.79	115.697	97.541	17.4959	17.937	10.1013	79.9415	45.8489	63.2022	62.9975	17.0472	27.0602	9.84223	NA	NA	NA	NA	gi|13124313|sp|Q9SWE5.1|HAL3A_ARATH	39.908	4.55e-37	RecName: Full=Phosphopantothenoylcysteine decarboxylase
TT_01297	567	201.452	159.248	279.693	213.464	61.1147	28.6299	35.2846	352.183	237.893	215.682	268.586	73.2438	27.2701	42.2873	240.008	182.793	290.195	237.665	53.7393	22.6113	31.0264	581.657	611.127	657.915	616.9	38.4556	6.23368	22.2023	NA	NA	NA	NA	gi|128397|sp|P17624.1|NUDC_EMENI	65.99	3.84e-86	RecName: Full=Nuclear movement protein nudC
TT_09707	1518	257.701	229.278	153.355	213.445	53.945	25.2735	31.1452	2321.71	1724.4	2025.25	2023.79	298.659	14.7574	172.431	1414.62	1306.35	1237.27	1319.41	89.3946	6.77533	51.612	470.478	231.603	308.349	336.81	121.954	36.2086	70.4103	NA	NA	NA	NA	gi|74625806|sp|Q9URX1.1|YLX5_SCHPO	49.687	3.04e-152	RecName: Full=UNC93-like protein C922.05c
TT_02118	606	227.445	206.184	204.883	212.837	12.6672	5.95159	7.3134	242.047	231.472	270.847	248.122	20.3784	8.21306	11.7655	273.728	185.965	297.096	252.263	58.5921	23.2266	33.8282	388.284	381.749	427.843	399.292	24.9406	6.24621	14.3995	NA	NA	NA	NA	gi|51701705|sp|Q6RUV5.1|RAC1_RAT	75.385	9.76e-109	RecName: Full=Ras-related C3 botulinum toxin substrate 1
TT_03369	381	233.434	211.71	192.742	212.629	20.3618	9.57622	11.7559	208.617	230.547	253.178	230.781	22.2816	9.65488	12.8643	319.024	445.577	368.181	377.594	63.7995	16.8963	36.8346	335.438	403.657	417.472	385.522	43.9206	11.3925	25.3575	NA	NA	NA	NA	gi|3183361|sp|O13868.1|ELOF1_SCHPO	54.545	3.58e-28	RecName: Full=Transcription elongation factor 1 homolog
TT_10184	1104	229.913	189.116	218.506	212.511	21.0489	9.90484	12.1526	240.918	212.212	229.687	227.606	14.4659	6.35567	8.35187	218.741	164.281	178.205	187.076	28.2931	15.1239	16.3351	11.0578	9.78917	10.0989	10.3153	0.661404	6.4119	0.381862	NA	NA	NA	NA	gi|3915439|sp|O13695.1|YEN1_SCHPO	31.008	4.23e-05	RecName: Full=Uncharacterized serine-rich protein C11G7.01
TT_07645	591	240.781	189.747	205.841	212.123	26.0906	12.2998	15.0634	205.914	250.306	355.259	270.493	76.6916	28.3525	44.2779	81.1927	103.468	85.935	90.1985	11.7336	13.0086	6.77438	220.689	148.995	171.868	180.517	36.6211	20.2868	21.1432	NA	NA	NA	NA	gi|52783286|sp|Q6CF69.1|RLP24_YARLI	67.769	5.2e-49	RecName: Full=Ribosome biogenesis protein RLP24
TT_08572	2184	206.62	250.203	179.07	211.964	35.8662	16.9209	20.7073	113.667	159.81	182.555	152.011	35.0996	23.0902	20.2648	75.2901	50.9971	62.9833	63.0902	12.1468	19.2531	7.01297	5.70549	6.79626	8.24306	6.91494	1.27295	18.4086	0.734935	GT90			Y	gi|74682361|sp|Q5K8R6.1|CXT1_CRYNJ	26.923	2.9e-37	RecName: Full=Beta-1,2-xylosyltransferase 1
TT_01006	1191	223.753	213.479	198.374	211.869	12.7656	6.02524	7.37022	305.796	313.074	371.084	329.984	35.7788	10.8426	20.6569	145.11	101.401	113.675	120.062	22.5433	18.7764	13.0154	193.263	98.9963	125.912	139.39	48.5574	34.8356	28.0346	NA	NA	NA	NA	gi|26401571|sp|O60176.2|YG41_SCHPO	53.061	1.81e-117	RecName: Full=Uncharacterized RNA-binding protein C23E6.01c
TT_04895	1698	196.597	266.674	172.224	211.832	49.0334	23.1473	28.3094	170.46	280.676	226.119	225.752	55.1091	24.4114	31.8172	83.5256	68.947	105.46	85.9775	18.3796	21.3773	10.6115	173.498	75.5309	119.826	122.951	49.0583	39.9005	28.3238	NA	NA	NA	NA	gi|565830906|sp|G0S920.2|REI1_CHATD	67.43	0	RecName: Full=Cytoplasmic 60S subunit biogenesis factor REI1 homolog
TT_05840	690	167.565	141.31	325.431	211.435	99.5918	47.1027	57.4993	77.1019	190.201	121.966	129.756	56.9504	43.8902	32.8803	62.7926	62.5714	57.0257	60.7966	3.26758	5.37461	1.88654	36.3015	17.6647	28.7002	27.5555	9.37102	34.0078	5.41036	NA	NA	NA	NA	NA	NA	NA	NA
TT_01172	585	246.196	195.648	191.138	210.994	30.569	14.4881	17.649	153.377	170.34	229.876	184.531	40.1752	21.7715	23.1952	571.02	564.558	728.832	621.47	93.0344	14.97	53.7134	501.372	528.382	562.68	530.811	30.7261	5.78852	17.7397	NA	NA	NA	NA	NA	NA	NA	NA
TT_00592	1602	224.627	193.273	214.419	210.773	15.9914	7.58703	9.23264	192.41	122.129	150.852	155.131	35.3354	22.7778	20.4009	106.904	80.7977	93.2938	93.6651	13.057	13.9401	7.53846	9.33787	10.4488	10.0745	9.95375	0.56525	5.67877	0.326347	NA	NA	NA	NA	gi|14916976|sp|O14442.2|CP51_UNCNE	64.751	0	RecName: Full=Eburicol 14-alpha-demethylase
TT_09148	2256	208.674	232.677	190.432	210.594	21.1877	10.0609	12.2327	209.494	259.192	251.65	240.112	26.7828	11.1543	15.4631	132.211	92.1465	135.441	119.933	24.1181	20.1096	13.9246	28.5282	26.9297	31.122	28.86	2.1157	7.33092	1.2215	NA	NA	NA	NA	gi|2851405|sp|P29294.2|MYLK_RABIT	45.062	8.66e-21	RecName: Full=Myosin light chain kinase, smooth muscle
TT_04462	1521	189.81	251.999	189.952	210.587	35.8638	17.0304	20.706	113.299	156.485	158.678	142.821	25.5898	17.9175	14.7743	169.938	101.444	143.511	138.298	34.5431	24.9773	19.9435	13.266	5.4136	7.51702	8.73221	4.0648	46.5495	2.34681	NA	NA	NA	NA	gi|3183055|sp|O14019.1|HAL4_SCHPO	61.25	0	RecName: Full=Serine/threonine-protein kinase hal4
TT_06375	1245	193.664	270.607	166.804	210.358	53.8775	25.6122	31.1062	155.003	355.806	395.945	302.252	129.091	42.7096	74.5305	123.786	128.575	155.578	135.98	17.1403	12.6051	9.89598	100.823	36.5496	58.3986	65.2571	32.6811	50.0806	18.8685	NA	NA	NA	NA	NA	NA	NA	NA
TT_01771	1512	205.691	183.389	241.819	210.3	29.4864	14.0211	17.024	158.946	153.427	160.301	157.558	3.64096	2.31087	2.10211	95.1018	97.0457	57.4167	83.1881	22.3398	26.8546	12.8979	4.39255	4.40682	4.72088	4.50675	0.18558	4.11783	0.107145	NA	NA	NA	NA	gi|117803|sp|P09437.2|CYB2_WICAO	35.368	8.55e-93	RecName: Full=Cytochrome b2, mitochondrial
TT_01371	1659	193.641	265.224	172.03	210.298	48.7789	23.1952	28.1625	278.159	218.466	168.584	221.736	54.8603	24.7413	31.6736	407.719	348.075	350.65	368.814	33.7169	9.14197	19.4665	7.26319	7.52656	9.65224	8.14733	1.30992	16.0779	0.756285	NA	NA	NA	NA	gi|146345498|sp|Q9P8I0.2|PUT2_EMENI	69.147	0	RecName: Full=Delta-1-pyrroline-5-carboxylate dehydrogenase, mitochondrial
TT_02852	342	199.874	199.979	229.384	209.746	17.0073	8.10853	9.81916	229.823	236.986	284.355	250.388	29.6338	11.8351	17.1091	167.781	246.393	182.491	198.888	41.7924	21.013	24.1289	293.145	392.665	362.015	349.275	50.9687	14.5927	29.4268	NA	NA	NA	NA	gi|259016470|sp|Q9URV6.3|ATPJ_SCHPO	24.359	0.1	RecName: Full=ATP synthase subunit e, mitochondrial
TT_00536	330	247.922	170.399	210.694	209.672	38.7714	18.4915	22.3847	345.433	239.993	245.102	276.842	59.4559	21.4765	34.3269	338.151	151.692	414.598	301.481	135.235	44.8569	78.0779	656.199	705.134	769.787	710.373	56.9751	8.02044	32.8946	NA	NA	NA	NA	gi|135024|sp|P08463.3|CKS1_SCHPO	67.708	1.21e-42	RecName: Full=Cyclin-dependent kinases regulatory subunit
TT_06717	399	196.062	178.288	254.62	209.657	39.9406	19.0505	23.0597	360.424	323.223	308.571	330.739	26.7314	8.08232	15.4334	261.358	263.806	212.03	245.731	29.2119	11.8878	16.8655	390.296	306.565	312.436	336.432	46.7396	13.8927	26.9851	NA	NA	NA	NA	gi|59798884|sp|Q839E1.1|RL36_ENTFA	63.636	2.58e-12	RecName: Full=50S ribosomal protein L36
TT_07646	657	219.853	211.064	197.786	209.568	11.1097	5.30123	6.41417	270.742	265.129	257.986	264.619	6.39331	2.41604	3.69118	258.408	268.808	247.002	258.073	10.9066	4.22616	6.2969	510.835	624.087	646.582	593.835	72.7542	12.2516	42.0047	NA	NA	NA	NA	gi|13638404|sp|P35279.4|RAB6A_MOUSE	64.545	4.38e-92	RecName: Full=Ras-related protein Rab-6A
TT_08882	3087	189.864	250.992	186.683	209.18	36.2456	17.3275	20.9264	92.2587	159.52	185.632	145.804	48.1743	33.0405	27.8134	59.4061	43.045	58.0231	53.4914	9.07324	16.9621	5.23844	1.39332	2.07948	1.96441	1.8124	0.367466	20.2751	0.212156	NA	NA	NA	NA	gi|74582560|sp|O74798.1|ALY2_SCHPO	28.198	3.42e-62	RecName: Full=Putative arrestin-related trafficking adapter C2D10.04
TT_02312	1242	186.446	215.761	224.159	208.789	19.7996	9.48309	11.4313	0.933599	0.993875	1.42885	1.11877	0.270217	24.153	0.15601	19.5924	21.6235	20.6502	20.622	1.01587	4.92613	0.586512	0.305569	0.676055	0.228869	0.403498	0.239137	59.266	0.138066	CBM1	CE2		N	gi|939108024|sp|P10477.2|CELE_CLOTH	31.956	6.3e-36	RecName: Full=Cellulase/esterase CelE
TT_06213	1602	203.379	231.196	191.725	208.767	20.2795	9.71398	11.7084	278.336	494.086	494.478	422.3	124.677	29.5233	71.9822	38.4753	19.4434	22.8052	26.908	10.1577	37.7496	5.86453	23.8876	23.4676	25.0976	24.1509	0.846308	3.50425	0.488616	NA	NA	NA	NA	gi|3025028|sp|P75791.1|YBIU_ECOLI	29.923	7.3e-40	RecName: Full=Uncharacterized protein YbiU
TT_00589	1179	212.641	242.945	169.803	208.463	36.7495	17.6288	21.2173	110.267	206.208	292.878	203.118	91.3444	44.9712	52.7377	91.9233	81.853	101.843	91.8731	9.99503	10.8792	5.77064	63.7087	26.6953	35.8702	42.0914	19.275	45.7933	11.1284	NA	NA	NA	NA	gi|74625878|sp|Q9USU9.1|TOA1_SCHPO	48	2.25e-21	RecName: Full=Transcription initiation factor IIA large subunit
TT_04441	1062	203.885	258.715	161.541	208.047	48.7203	23.418	28.1287	165.231	167.851	210.141	181.074	25.2063	13.9204	14.5528	74.3353	41.1739	84.3954	66.6349	22.6163	33.9406	13.0575	291.367	292.996	384.658	323.007	53.3974	16.5313	30.829	NA	NA	NA	NA	gi|585176|sp|Q05425.1|GPA1_NEUCR	97.45	0	RecName: Full=Guanine nucleotide-binding protein alpha-1 subunit
TT_00964	1485	169.389	186.868	266.866	207.708	51.9729	25.0221	30.0066	113.09	89.6796	66.4705	89.7467	23.3098	25.9729	13.4579	166.459	160.277	169.666	165.468	4.77274	2.8844	2.75554	20.9352	10.5972	14.5052	15.3459	5.21998	34.0156	3.01376	NA	NA	NA	NA	gi|75013539|sp|Q869Z0.1|Y5025_DICDI	42.601	1.41e-54	RecName: Full=Putative protein disulfide-isomerase DDB_G0275025
TT_01210	672	147.316	114.187	361.557	207.687	134.281	64.6557	77.5273	47.6975	20.2893	21.0678	29.6849	15.6042	52.5662	9.0091	16.9104	26.4957	26.3592	23.2551	5.49512	23.6297	3.17261	6.07113	11.4067	12.878	10.1186	3.58157	35.396	2.06782	NA	NA	NA	NA	NA	NA	NA	NA
TT_01132	2667	202.968	190.928	228.72	207.538	19.3058	9.30225	11.1462	11.0142	12.2652	17.0639	13.4478	3.19351	23.7475	1.84377	72.5555	51.0347	37.9822	53.8574	17.4587	32.4164	10.0798	5.81061	4.59047	5.31728	5.23946	0.613782	11.7146	0.354367	GH3			N	gi|74598759|sp|Q5BFG8.1|BGLB_EMENI	44.431	0	RecName: Full=Beta-glucosidase B
TT_00443	1368	190.684	205.171	226.141	207.332	17.8272	8.59839	10.2925	375.047	287.619	313.039	325.235	44.9718	13.8275	25.9645	209.227	130.807	229.429	189.821	52.0964	27.445	30.0779	174.107	53.0233	68.5242	98.5514	65.8902	66.8587	38.0417	NA	NA	NA	NA	gi|544584776|sp|Q9C413.2|TBA_COLOR	90.989	0	RecName: Full=Tubulin alpha chain
TT_03809	366	214.376	196.275	210.917	207.189	9.6089	4.63774	5.5477	185.41	215.697	270.881	223.996	43.3357	19.3466	25.0199	300.502	468.367	227.744	332.204	123.404	37.1471	71.2474	408.723	463.419	430.698	434.28	27.5235	6.33773	15.8907	NA	NA	NA	NA	gi|62903498|sp|Q9SK39.1|SBP3_ARATH	53.125	2.59e-24	RecName: Full=Probable steroid-binding protein 3
TT_02173	1869	166.851	275.356	178.499	206.902	59.5687	28.7908	34.392	55.0975	75.0969	89.8444	73.3463	17.4395	23.7769	10.0687	34.6976	20.6219	36.355	30.5582	8.64485	28.2898	4.9911	4.26423	4.49257	4.69788	4.48489	0.216929	4.83688	0.125244	NA	NA	NA	NA	gi|2498506|sp|Q12446.1|LAS17_YEAST	58.209	2.86e-50	RecName: Full=Proline-rich protein LAS17
TT_06963	465	207.288	220.448	192.661	206.799	13.9	6.72151	8.02519	202.814	273.244	268.335	248.131	39.3225	15.8475	22.7029	244.382	279.914	394.226	306.174	78.2973	25.5728	45.2049	458.956	463.43	490.808	471.065	17.2439	3.66061	9.95574	NA	NA	NA	NA	gi|6016562|sp|O43037.1|MGN_SCHPO	68.707	1.03e-71	RecName: Full=Protein mago nashi homolog
TT_02150	2220	201.592	247.066	171.106	206.588	38.2261	18.5035	22.0698	261.852	301.825	352.581	305.419	45.4711	14.8881	26.2528	204.283	115.271	166.375	161.976	44.6686	27.5773	25.7894	15.2861	10.6635	10.4426	12.1307	2.73483	22.5446	1.57895	NA	NA	NA	NA	gi|48474713|sp|Q9Y7P6.1|MUG72_SCHPO	36.196	5.47e-65	RecName: Full=Meiotically up-regulated gene 72 protein
TT_09790	285	223.51	179.179	215.031	205.907	23.5324	11.4287	13.5864	322.479	330.648	300.822	317.983	15.4131	4.84713	8.89873	110.602	100.943	63.4471	91.6638	24.909	27.1744	14.3812	384.843	379.012	394.19	386.015	7.65675	1.98354	4.42063	NA	NA	NA	NA	gi|1710603|sp|P20084.4|RM33_YEAST	41.463	4.77e-18	RecName: Full=54S ribosomal protein L33, mitochondrial
TT_03830	663	201.289	175.066	240.504	205.619	32.9333	16.0166	19.014	249.137	206.367	215.62	223.708	22.5028	10.059	12.992	265.154	307.203	307.454	293.271	24.3497	8.30282	14.0583	438.38	505.153	440.222	461.252	38.0305	8.24507	21.9569	NA	NA	NA	NA	gi|597439635|sp|Q9HEK4.3|TMEDA_NEUCR	81.026	4.85e-120	RecName: Full=Endoplasmic reticulum vesicle protein 25
TT_06352	1668	195.834	237.307	183.474	205.538	28.1981	13.7191	16.2802	167.848	217.287	269.93	218.355	51.049	23.3789	29.4731	42.7065	28.406	46.4052	39.1726	9.50573	24.2663	5.48814	232.514	166.802	229.116	209.477	36.9971	17.6616	21.3603	NA	NA	NA	NA	gi|549699|sp|P36080.1|RRP14_YEAST	36.704	1.16e-20	RecName: Full=Ribosomal RNA-processing protein 14
TT_01514	888	183.951	240.57	192.054	205.525	30.6192	14.898	17.678	183.462	155.784	156.457	165.234	15.789	9.55555	9.1158	111.601	87.9078	147.373	115.627	29.9361	25.8902	17.2836	5.69844	7.412	6.86453	6.65832	0.875193	13.1443	0.505293	NA	NA	NA	NA	gi|586505|sp|P38082.1|NRG2_YEAST	38.947	2.64e-11	RecName: Full=Probable transcriptional regulator NRG2
TT_00446	234	205.362	154.302	256.746	205.47	51.2221	24.9292	29.5731	320.676	330.658	337.904	329.746	8.65021	2.6233	4.9942	235.609	331.601	140.751	235.987	95.4255	40.4368	55.094	387.22	488.934	441.5	439.218	50.8953	11.5877	29.3844	NA	NA	NA	NA	gi|74636264|sp|Q6CHT7.1|COA3_YARLI	41.176	5.46e-11	RecName: Full=Cytochrome c oxidase assembly factor 3, mitochondrial
TT_00791	1026	216.394	210.049	189.814	205.419	13.8818	6.7578	8.01466	206.574	242.126	261.447	236.716	27.8335	11.7582	16.0697	41.2505	40.175	29.2238	36.8831	6.65493	18.0433	3.84223	4.83951	7.12785	6.89552	6.28763	1.25948	20.031	0.727158	NA	NA	NA	NA	gi|2497987|sp|Q01356.1|ARG13_NEUCR	69.553	2.9e-174	RecName: Full=Amino-acid transporter arg-13
TT_03396	1416	201.024	206.463	208.362	205.283	3.80863	1.85531	2.19891	289.941	280.108	291.956	287.335	6.33918	2.2062	3.65993	63.6066	48.0462	63.5246	58.3925	8.9602	15.3448	5.17317	97.9166	42.2164	51.8146	63.9825	29.777	46.5393	17.1918	NA	NA	NA	NA	gi|408360204|sp|O14341.2|RM35_SCHPO	29.365	4.77e-32	RecName: Full=54S ribosomal protein L35, mitochondrial
TT_03711	981	187.825	229.173	197.784	204.927	21.58	10.5305	12.4592	44.3808	52.1051	72.2795	56.2551	14.4049	25.6064	8.31669	57.1007	86.5915	34.9844	59.5589	25.8912	43.4716	14.9483	2.35344	2.73343	2.35028	2.47905	0.220306	8.88669	0.127194	NA	NA	NA	NA	gi|74897209|sp|Q54W11.1|MCFL_DICDI	39.145	9.11e-73	RecName: Full=Mitochondrial substrate carrier family protein L
TT_04965	1296	205.768	200.667	207.304	204.58	3.4743	1.69826	2.00589	219.542	271.171	302.831	264.515	42.0414	15.8938	24.2726	117.861	111.089	114.076	114.342	3.39424	2.9685	1.95967	3.80687	5.22489	4.94718	4.65965	0.751463	16.127	0.433857	NA	NA	NA	NA	gi|74626796|sp|O60121.1|YH77_SCHPO	61.301	3.93e-126	RecName: Full=Uncharacterized protein C16G5.07c
TT_01625	1593	152.906	117.585	341.606	204.033	120.444	59.0317	69.5384	148.351	62.9066	43.1495	84.8024	55.9143	65.9348	32.2821	137.075	74.932	136.33	116.112	35.6653	30.7161	20.5914	64.5233	39.362	56.5656	53.4836	12.8607	24.046	7.4251	NA	NA	NA	NA	gi|2495217|sp|Q92407.1|HXKG_ASPNG	58.116	0	RecName: Full=Glucokinase
TT_09393	1434	201.813	205.597	204.469	203.96	1.94288	0.952583	1.12172	101.267	75.6921	91.8252	89.5948	12.9326	14.4346	7.46667	78.7693	122.831	75.144	92.248	26.5473	28.7782	15.3271	1.54382	1.92661	1.80606	1.75883	0.195713	11.1274	0.112995	NA	NA	NA	NA	gi|74626717|sp|O43029.1|FAP1_SCHPO	31.043	7.51e-57	RecName: Full=L-pipecolate oxidase
TT_01561	348	192.28	131.433	286.947	203.553	78.3677	38.4998	45.2456	216.579	182.192	176.103	191.625	21.8243	11.3891	12.6003	232.505	264.002	108.164	201.557	82.4	40.8817	47.5737	222.111	188.589	191.682	200.794	18.526	9.22638	10.696	NA	NA	NA	NA	gi|121813620|sp|Q4I8P5.1|COX16_GIBZE	75.652	3.74e-62	RecName: Full=Cytochrome c oxidase assembly protein COX16, mitochondrial
TT_04605	585	208.307	163.27	239.025	203.534	38.1023	18.7203	21.9984	334.078	294.403	292.839	307.107	23.3712	7.61013	13.4934	236.81	283.514	245.467	255.264	24.8453	9.7332	14.3445	85.31	47.0877	50.0484	60.8154	21.2646	34.9658	12.2771	NA	NA	NA	NA	gi|68565399|sp|Q5AUI1.1|LBSA_EMENI	74.312	4.46e-60	RecName: Full=Lactobacillus shifted protein
TT_06235	1707	209.909	167.294	232.357	203.187	33.0485	16.2651	19.0806	127.203	81.1227	83.9318	97.4192	25.8318	26.5162	14.914	224.862	246.627	235.832	235.773	10.8826	4.61572	6.28309	14.4699	11.2342	13.84	13.1814	1.71546	13.0143	0.990423	NA	NA	NA	NA	gi|74665876|sp|Q4U3U6.1|QAY_NEUAF	31.418	8.49e-80	RecName: Full=Quinate permease
TT_04267	1272	208.04	219.683	181.193	202.972	19.7389	9.72492	11.3962	176.065	281.117	341.749	266.31	83.8285	31.4777	48.3984	95.4621	97.7838	93.9617	95.7359	1.92573	2.0115	1.11182	10.8405	10.7321	10.8508	10.8078	0.0657348	0.608217	0.037952	NA	NA	NA	NA	gi|74676213|sp|O94657.1|XDJ1_SCHPO	41.007	4.06e-102	RecName: Full=DnaJ protein homolog xdj1
TT_06933	546	213.976	201.838	193.045	202.953	10.5098	5.17844	6.06783	290.135	327.866	364.243	327.415	37.0559	11.3177	21.3942	87.3696	77.2059	120.982	95.1858	22.9109	24.0696	13.2276	502.778	555.21	583.435	547.141	40.9297	7.48065	23.6308	NA	NA	NA	NA	gi|548420|sp|P35848.1|TOM20_NEUCR	72.928	2.95e-68	RecName: Full=Mitochondrial import receptor subunit tom20
TT_07054	1767	164.307	269.599	174.013	202.64	58.1913	28.7166	33.5968	69.6211	142.765	141.854	118.08	41.969	35.5429	24.2308	29.4513	25.564	33.5196	29.5116	3.97817	13.48	2.29679	14.8377	12.7535	16.6589	14.75	1.95417	13.2486	1.12824	NA	NA	NA	NA	gi|74934476|sp|Q8T9S7.1|PTEN_DICDI	27.083	1.43e-18	RecName: Full=Phosphatidylinositol 3,4,5-trisphosphate 3-phosphatase and dual-specificity protein phosphatase PTEN,
TT_01920	1743	213.508	205.485	188.138	202.377	12.9675	6.40759	7.4868	303.639	202.674	200.122	235.478	59.0425	25.0734	34.0882	329.531	277.42	348.81	318.587	36.9316	11.5923	21.3225	35.6908	21.305	24.7525	27.2494	7.51088	27.5634	4.33641	NA	NA	NA	NA	gi|74671401|sp|Q4WPF5.1|SEBA_ASPFU	38.018	3.16e-80	RecName: Full=C2H2 finger domain transcription factor sebA
TT_06642	1143	202.636	191.09	213.159	202.295	11.0387	5.45675	6.37321	361.8	430.315	432.004	408.04	40.0532	9.816	23.1247	80.6256	103.578	86.7282	90.3105	11.888	13.1635	6.86354	22.3017	17.9624	18.7625	19.6755	2.30923	11.7366	1.33324	NA	NA	NA	NA	gi|52783285|sp|Q6C9C4.1|RM02_YARLI	45.763	6.5e-24	RecName: Full=54S ribosomal protein L2, mitochondrial
TT_01928	705	185.4	210.356	210.788	202.181	14.5345	7.18883	8.39148	195.839	266.258	334.34	265.479	69.2537	26.0863	39.9836	114.598	137.308	121.308	124.405	11.6676	9.37871	6.73627	447.524	489.12	493.068	476.571	25.2325	5.2946	14.568	NA	NA	NA	NA	gi|74625997|sp|Q9UUA4.1|SEC66_SCHPO	35.795	5.58e-34	RecName: Full=Translocation protein sec66
TT_07113	849	207.1	152.177	246.822	202.033	47.5254	23.5236	27.4388	40.9403	21.743	13.935	25.5394	13.8971	54.4144	8.02351	156.646	324.689	160.01	213.782	96.0632	44.9352	55.4621	7.48751	2.80748	4.27816	4.85772	2.39324	49.2667	1.38174	NA	NA	NA	NA	gi|1035996046|sp|C8VE82.1|AUSD_EMENI	35.586	1.2e-46	RecName: Full=Methyltransferase ausD
TT_07205	1008	216.147	188.709	200.905	201.92	13.7469	6.80809	7.93679	290.923	182.047	196.829	223.266	59.0567	26.4512	34.0964	295.703	167.87	320.109	261.227	81.7656	31.3006	47.2074	543.986	475.722	541.846	520.518	38.8094	7.45593	22.4066	NA	NA	NA	NA	gi|12644394|sp|Q09116.2|SPN2_SCHPO	66.032	1.29e-162	RecName: Full=Septin homolog spn2
TT_06031	1365	180.596	214.452	209.047	201.365	18.1886	9.03263	10.5012	6.816	6.45354	5.57595	6.28183	0.637606	10.15	0.368122	1.58854	1.96128	1.72349	1.75777	0.18872	10.7364	0.108958	9.36047	5.09968	5.32184	6.594	2.39841	36.3727	1.38472	GH28			Y	gi|2499718|sp|Q00001.1|RHGA_ASPAC	58.087	9.04e-178	RecName: Full=Rhamnogalacturonase A
TT_03562	801	195.618	197.707	209.121	200.816	7.26854	3.61951	4.1965	323.194	285.342	286.392	298.31	21.5573	7.22648	12.4461	138.962	119.791	127.098	128.617	9.67567	7.52284	5.58625	193.706	86.9722	97.0388	125.906	58.9324	46.8067	34.0246	NA	NA	NA	NA	gi|308154214|sp|C5M501.1|IR222_CANTT	30.846	6.55e-16	RecName: Full=Increased recombination centers protein 22-2
TT_03055	1005	203.726	201.052	197.522	200.767	3.11179	1.54995	1.79659	474.91	415.261	440.743	443.638	29.9297	6.74642	17.2799	119.705	100.633	104.788	108.375	10.0292	9.25411	5.79035	27.5039	16.6827	17.0648	20.4171	6.1403	30.0743	3.54511	NA	NA	NA	NA	gi|74665374|sp|Q9P727.1|SUCA_NEUCR	88.623	0	RecName: Full=Succinate--CoA ligase [ADP-forming] subunit alpha, mitochondrial
TT_02573	366	225.19	187.307	188.521	200.339	21.5299	10.7467	12.4303	238.363	168.096	171.106	192.522	39.7282	20.6357	22.9371	687.238	622.322	527.706	612.422	80.2252	13.0997	46.318	235.124	168.213	187.778	197.038	34.403	17.4601	19.8626	NA	NA	NA	NA	gi|1076761152|sp|S0DRX0.1|FUB2_GIBF5	32.99	2.66e-06	RecName: Full=Fusaric acid biosynthesis protein 2
TT_00292	1683	185.927	232.666	180.177	199.59	28.7887	14.4239	16.6212	199.898	269.275	288.191	252.455	46.4875	18.4142	26.8396	53.4442	33.1774	46.5946	44.4054	10.3092	23.2161	5.95202	13.5864	10.3805	12.1231	12.03	1.60497	13.3414	0.926628	NA	NA	NA	NA	gi|59800465|sp|O13920.3|MDM28_SCHPO	55.263	5.49e-125	RecName: Full=LETM1 domain-containing protein mdm28, mitochondrial
TT_03524	1425	184.56	234.688	179.334	199.527	30.5621	15.3173	17.6451	49.3066	54.5141	67.3874	57.0694	9.30729	16.3087	5.37356	11.3842	15.1787	9.54943	12.0374	2.87092	23.8499	1.65753	9.69875	6.97579	8.57754	8.41736	1.36853	16.2584	0.79012	NA	NA	NA	NA	gi|1350603|sp|P23796.3|RIT1_YEAST	32.143	6.89e-67	RecName: Full=tRNA A64-2'-O-ribosylphosphate transferase
TT_04499	2043	186.282	193.906	217.485	199.224	16.267	8.16518	9.39176	11.8512	8.3353	8.2231	9.46988	2.06308	21.7857	1.19112	28.7942	24.3152	24.4303	25.8466	2.5534	9.87905	1.4742	1.43967	2.32013	1.6078	1.7892	0.467419	26.1245	0.269864	NA	NA	NA	NA	gi|68845777|sp|P37967.2|PNBA_BACSU	32.009	3.76e-41	RecName: Full=Para-nitrobenzyl esterase
TT_01959	426	206.808	202.483	188.228	199.173	9.72241	4.88139	5.61324	313.407	370.7	337.707	340.605	28.756	8.44263	16.6023	306.062	346.339	212.127	288.176	68.8707	23.8988	39.7625	423.912	582.663	514.018	506.864	79.6171	15.7078	45.9669	NA	NA	NA	NA	gi|74625927|sp|Q9UTA2.1|FMP46_SCHPO	35.938	1.17e-09	RecName: Full=Putative redox protein fmp46, mitochondrial
TT_00788	492	202.159	181.774	212.959	198.964	15.8363	7.95941	9.14311	409.685	372.006	333.284	371.658	38.2017	10.2787	22.0558	111.976	99.9309	151.981	121.296	27.2477	22.4639	15.7315	417.506	470.644	480.179	456.11	33.7697	7.40385	19.4969	NA	NA	NA	NA	gi|133129|sp|P23369.2|RM25_YEAST	41.304	1.62e-24	RecName: Full=54S ribosomal protein L25, mitochondrial
TT_09582	1266	213.808	193.394	189.327	198.843	13.1187	6.59751	7.57406	198.838	233.432	280.352	237.54	40.9122	17.2232	23.6206	26.9918	21.2472	34.2503	27.4964	6.51623	23.6985	3.76215	127.655	62.4728	87.7665	92.6313	32.862	35.4762	18.9729	NA	NA	NA	NA	gi|48474651|sp|Q9HE11.2|UTP5_SCHPO	37.455	4.6e-32	RecName: Full=U3 small nucleolar RNA-associated protein 5
TT_04679	552	196.044	138.815	261.613	198.824	61.4462	30.9049	35.476	189.554	116.639	84.2305	130.141	53.9442	41.4506	31.1447	406.857	423.481	429.698	420.012	11.8089	2.81156	6.81786	332.764	322.724	343.304	332.931	10.2911	3.09105	5.94155	NA	NA	NA	NA	gi|189046952|sp|O60045.3|SSP1_NEUCR	74.011	3.4e-92	RecName: Full=Peptidyl-prolyl cis-trans isomerase ssp-1
TT_05355	594	188.767	204.642	202.934	198.781	8.71416	4.3838	5.03112	251.306	338.211	344.436	311.318	52.0649	16.724	30.0597	63.8149	74.4009	70.2025	69.4727	5.33061	7.67295	3.07763	259.347	169.036	251.927	226.77	50.1367	22.1091	28.9465	NA	NA	NA	NA	gi|310943063|sp|B2WMX8.1|AIM41_PYRTR	37.952	2.32e-22	RecName: Full=Altered inheritance of mitochondria protein 41, mitochondrial
TT_05493	225	216.888	136.798	242.586	198.757	55.1755	27.7603	31.8556	306.877	200.869	164.756	224.167	73.8694	32.9528	42.6485	352.826	439.297	547.598	446.574	97.5896	21.853	56.3434	409.737	461.663	457.897	443.099	28.9537	6.53436	16.7164	NA	NA	NA	NA	gi|82269108|sp|Q4SUE2.1|TMA7_TETNG	60.656	6.28e-08	RecName: Full=Translation machinery-associated protein 7
TT_02750	1056	201.295	195.113	199.261	198.556	3.15076	1.58684	1.81909	339.111	324.14	300.775	321.342	19.3204	6.0124	11.1546	111.68	105.19	95.7955	104.222	7.98649	7.66297	4.611	66.0979	33.1134	37.1769	45.4628	17.9857	39.5613	10.384	NA	NA	NA	NA	gi|3219845|sp|O14337.1|RM07_SCHPO	34.677	4.13e-43	RecName: Full=Probable 54S ribosomal protein L7, mitochondrial
TT_09987	324	214.859	154.289	225.609	198.252	38.4506	19.3948	22.1994	180.133	121.656	121.96	141.249	33.6742	23.8403	19.4418	417.411	486.193	444.201	449.268	34.6702	7.71703	20.0168	503.386	518.56	507	509.649	7.92601	1.55519	4.57608	NA	NA	NA	NA	NA	NA	NA	NA
TT_02914	1572	198.315	204.184	192.194	198.231	5.99579	3.02465	3.46167	133.227	164.953	190.282	162.821	28.5871	17.5574	16.5048	68.9935	65.3635	73.5945	69.3172	4.12505	5.95097	2.3816	309.946	289.898	331.149	310.331	20.6285	6.64727	11.9099	NA	NA	NA	NA	gi|1076761156|sp|W7MS01.1|FUB3_GIBM7	56.324	0	RecName: Full=Aspartate kinase FUB3
TT_07321	936	204.616	182.299	206.829	197.915	13.5685	6.85572	7.83377	367.751	382.96	416.06	388.924	24.7005	6.351	14.2609	89.0611	97.4283	88.3639	91.6178	5.04416	5.50565	2.91224	15.3739	12.0671	13.1937	13.5449	1.68116	12.4117	0.970616	NA	NA	NA	NA	gi|118597437|sp|Q11BC4.1|RS15_CHESB	50.667	1.3e-11	RecName: Full=30S ribosomal protein S15
TT_05614	1083	210.981	182.2	199.591	197.591	14.4949	7.33581	8.36862	380.443	299.325	284.829	321.532	51.5304	16.0265	29.7511	164.364	150.594	207.77	174.243	29.8409	17.1261	17.2287	727.114	786.164	767.347	760.208	30.1655	3.96805	17.416	NA	NA	NA	NA	gi|121782623|sp|Q2GZK0.1|EIF3H_CHAGB	90.149	0	RecName: Full=Eukaryotic translation initiation factor 3 subunit H
TT_00546	756	226.541	168.762	197.142	197.482	28.891	14.6297	16.6802	305.877	277.761	266.768	283.469	20.1699	7.11538	11.6451	159.822	133.329	155.104	149.418	14.1322	9.45815	8.15924	497.153	516.888	546.787	520.276	24.9898	4.80318	14.4279	NA	NA	NA	NA	gi|2494317|sp|P78954.1|IF4E1_SCHPO	51.681	2.77e-76	RecName: Full=Eukaryotic translation initiation factor 4E-1
TT_06024	1800	198.624	202.267	190.726	197.205	5.8999	2.99175	3.40631	227.826	225.9	260.038	237.921	19.1775	8.06045	11.0721	115.266	98.8938	124.163	112.774	12.8175	11.3656	7.40018	5.85087	7.38841	6.79055	6.67661	0.775075	11.6088	0.44749	NA	NA	NA	NA	gi|127758|sp|P05659.1|MYSN_ACACA	26.923	0.82	RecName: Full=Myosin-2 heavy chain, non muscle
TT_04865	1641	183.535	230.653	175.356	196.515	29.8459	15.1876	17.2316	105.687	113.278	125.326	114.763	9.90331	8.62933	5.71768	37.9769	24.2381	33.3948	31.8699	6.99518	21.9491	4.03867	12.3537	14.2609	14.2811	13.6319	1.10698	8.12051	0.639116	NA	NA	NA	NA	gi|300680996|sp|Q4WN21.2|CRED_ASPFU	41.727	9.16e-115	RecName: Full=Probable HECT-type ubiquitin ligase-interacting protein creD
TT_02094	681	187.216	186.084	216.021	196.44	16.967	8.63723	9.79591	342.564	377.849	425.69	382.034	41.7209	10.9207	24.0876	108.73	103.958	100.724	104.471	4.02749	3.85513	2.32528	133.75	68.172	84.8268	95.583	34.0866	35.6618	19.6799	NA	NA	NA	NA	NA	NA	NA	NA
TT_04610	1668	198.151	224.338	166.39	196.293	29.019	14.7835	16.7541	270.319	251.985	245.057	255.787	13.0527	5.10295	7.53596	308.43	222.025	372.32	300.925	75.4278	25.0653	43.5482	141.75	82.313	100.413	108.159	30.4659	28.1678	17.5895	NA	NA	NA	NA	gi|332313318|sp|B2AWD5.1|CBPYA_PODAN	83.935	0	RecName: Full=Carboxypeptidase Y homolog A
TT_09786	867	201.78	183.402	203.602	196.261	11.174	5.69343	6.45131	275.856	245.533	230.931	250.773	22.9161	9.13816	13.2306	272.7	280.257	211.01	254.656	37.9864	14.9167	21.9314	18.6767	16.6201	15.5188	16.9385	1.60286	9.46281	0.925412	NA	NA	NA	NA	NA	NA	NA	NA
TT_10168	1203	197.252	170.466	221.005	196.241	25.2847	12.8845	14.5981	419.763	387.468	367.645	391.625	26.3068	6.71734	15.1882	77.4722	91.8415	59.741	76.3516	16.0796	21.0599	9.28356	15.3794	18.9803	18.483	17.6143	1.95136	11.0783	1.12662	NA	NA	NA	NA	gi|1710598|sp|P31334.3|RM09_YEAST	47.41	1.58e-67	RecName: Full=54S ribosomal protein L9, mitochondrial
TT_06028	2115	153.234	200.561	234.885	196.227	40.9975	20.8929	23.6699	135.755	186.34	181.276	167.79	27.8586	16.6032	16.0842	87.41	56.0564	78.7349	74.0671	16.1896	21.858	9.34708	41.7348	20.5673	24.6997	29.0006	11.22	38.689	6.47789	GT4			N	gi|74582623|sp|O75003.1|TREPH_GRIFR	48.356	0	RecName: Full=Trehalose phosphorylase
TT_04048	363	203.961	159.355	224.615	195.977	33.3543	17.0195	19.2571	176.067	173.504	177.843	175.805	2.18109	1.24063	1.25925	398.45	497.406	293.419	396.425	102.009	25.7322	58.8949	324.453	332.492	310.271	322.405	11.251	3.4897	6.49575	NA	NA	NA	NA	gi|51338609|sp|P62877.1|RBX1_HUMAN	95.604	7.07e-63	RecName: Full=E3 ubiquitin-protein ligase RBX1
TT_07078	480	181.214	185.982	220.292	195.829	21.319	10.8865	12.3086	193.485	231.449	228.072	217.669	21.0117	9.65305	12.1311	559.907	491.961	493.576	515.148	38.7709	7.52617	22.3844	223.493	215.276	215.758	218.176	4.61123	2.11354	2.66229	NA	NA	NA	NA	gi|395398457|sp|Q9C1W4.2|PMP3_SCHPO	58.491	2.47e-14	RecName: Full=Plasma membrane proteolipid 3
TT_03397	846	212.293	173.516	201.361	195.723	19.994	10.2154	11.5435	273.729	247.018	281.367	267.371	18.0356	6.74552	10.4128	92.9349	95.0849	94.1111	94.0436	1.07661	1.1448	0.621579	33.2712	15.0797	20.6453	22.9987	9.32131	40.5297	5.38166	NA	NA	NA	NA	gi|74626916|sp|O74801.1|RL4P_SCHPO	37.5	1.53e-40	RecName: Full=54S ribosomal protein yml6, mitochondrial
TT_06457	1749	191.237	223.455	169.546	194.746	27.1256	13.9287	15.661	183.074	282.87	298.872	254.938	62.7488	24.6133	36.228	88.6204	63.4378	93.5232	81.8605	16.1417	19.7186	9.31942	11.9164	12.7144	14.7175	13.1161	1.44312	11.0027	0.833185	NA	NA	NA	NA	gi|18266776|sp|O42897.2|RPN3_SCHPO	45.809	9.2e-144	RecName: Full=Probable 26S proteasome regulatory subunit rpn3
TT_03598	1383	188.212	209.171	186.698	194.693	12.5609	6.45164	7.25205	210.143	243.99	241.607	231.913	18.8913	8.14584	10.9069	92.7942	71.9301	82.4178	82.3807	10.4321	12.6633	6.02299	25.3834	16.1379	16.8767	19.466	5.1379	26.3942	2.96637	NA	NA	NA	NA	gi|118381|sp|P27121.1|DCOR_NEUCR	77.113	0	RecName: Full=Ornithine decarboxylase
TT_01808	1239	201.442	210.507	172.126	194.692	20.061	10.304	11.5822	143.298	153.246	182.476	159.673	20.3644	12.7538	11.7574	91.7173	79.7412	100.001	90.4866	10.1859	11.2568	5.88082	146.62	125.701	154.937	142.419	15.0639	10.5772	8.69717	NA	NA	NA	NA	gi|408360243|sp|O74823.3|YBJC_SCHPO	24.884	9.06e-32	RecName: Full=Zinc finger CCCH domain-containing protein C337.12
TT_03763	3099	187.761	236.876	159.028	194.555	39.3663	20.234	22.7281	152.355	250.435	322.081	241.624	85.2052	35.2636	49.1932	60.8734	40.1084	59.0041	53.3287	11.4871	21.5403	6.63211	18.0532	8.05845	10.4974	12.203	5.21113	42.7035	3.00865	NA	NA	NA	NA	gi|74622819|sp|Q8X0X6.1|SPT16_NEUCR	87.125	0	RecName: Full=FACT complex subunit ctc-2
TT_06481	1743	179.58	191.562	212.426	194.523	16.6223	8.54515	9.59686	218.55	248.369	277.727	248.216	29.5889	11.9206	17.0832	191.121	172.367	189.225	184.238	10.324	5.60366	5.96059	170.888	68.0331	99.5175	112.813	52.7004	46.7149	30.4266	NA	NA	NA	NA	gi|74849929|sp|Q9XYS3.1|NOXA_DICDI	40.951	7.07e-125	RecName: Full=Superoxide-generating NADPH oxidase heavy chain subunit A
TT_07500	1206	183.672	258.387	140.733	194.264	59.5379	30.6479	34.3742	56.6121	41.5931	33.8445	44.0165	11.5757	26.2985	6.68322	121.929	125.616	132.342	126.629	5.28012	4.16976	3.04848	128.734	65.9852	77.7552	90.8249	33.3539	36.7232	19.2569	NA	NA	NA	NA	gi|254763457|sp|P42319.4|YXJH_BACSU	31.5	1.24e-51	RecName: Full=Uncharacterized protein YxjH
TT_03795	1113	202.743	170.181	209.504	194.143	21.0246	10.8295	12.1386	259.459	241.878	257.522	252.953	9.64021	3.81107	5.56578	88.6795	109.806	95.6972	98.0608	10.7596	10.9724	6.21208	6.73445	8.17685	7.80376	7.57169	0.748682	9.88791	0.432252	NA	NA	NA	NA	gi|74638737|sp|Q9P748.2|EIF3F_NEUCR	79.459	0	RecName: Full=Eukaryotic translation initiation factor 3 subunit F
TT_08465	933	204.575	211.204	166.357	194.045	24.2068	12.4748	13.9758	125.138	161.35	237.42	174.636	57.308	32.8157	33.0868	44.3294	42.4488	57.0551	47.9444	7.9459	16.5731	4.58757	205.012	178.046	222.103	201.721	22.212	11.0113	12.8241	NA	NA	NA	NA	gi|74654585|sp|O14281.1|YETC_SCHPO	47.508	8.58e-105	RecName: Full=Uncharacterized mitochondrial carrier C8C9.12c
TT_03743	2151	180.674	181.018	220.396	194.029	22.8346	11.7686	13.1836	230.091	173.791	180.515	194.799	30.748	15.7845	17.7524	293.497	247.637	302.442	281.192	29.4016	10.4561	16.975	10.645	12.2648	12.3487	11.7529	0.960316	8.17091	0.554438	NA	NA	NA	NA	NA	NA	NA	NA
TT_06677	810	193.387	194.315	194.119	193.94	0.488843	0.252059	0.282233	339.133	383.341	442.269	388.248	51.7427	13.3272	29.8737	77.4837	81.4738	78.9881	79.3152	2.01504	2.54055	1.16338	413.173	370.173	388.99	390.778	21.5557	5.51609	12.4452	NA	NA	NA	NA	gi|3123277|sp|P36523.3|RM15_YEAST	27.95	7.66e-07	RecName: Full=54S ribosomal protein L15, mitochondrial
TT_02693	453	199.108	140.643	241.618	193.79	50.697	26.1609	29.27	1422.99	599.67	311.572	778.078	576.789	74.13	333.009	530.875	303.37	182.376	338.874	176.942	52.2146	102.157	27.0883	26.6075	31.7234	28.4731	2.82511	9.92203	1.63108	NA	NA	NA	NA	gi|74676617|sp|Q12515.1|PAR32_YEAST	36.066	0.24	RecName: Full=Protein PAR32
TT_00879	891	209.045	169.04	202.718	193.601	21.5041	11.1074	12.4154	436.148	415.18	384.89	412.073	25.77	6.25376	14.8783	83.6894	93.8119	63.9899	80.4971	15.1652	18.8394	8.75561	7.66699	10.8526	10.9179	9.81249	1.85834	18.9385	1.07291	NA	NA	NA	NA	gi|74608763|sp|Q6FLM2.1|IRC22_CANGA	30.275	0.76	RecName: Full=Increased recombination centers protein 22
TT_08988	966	211.903	191.511	177.345	193.586	17.3721	8.97385	10.0298	89.0253	228.675	151.294	156.332	69.9611	44.7517	40.3921	247.912	303.179	256.429	269.173	29.7563	11.0547	17.1798	8.77418	8.38371	9.80868	8.98886	0.736342	8.19172	0.425127	NA	NA	NA	NA	gi|82081096|sp|Q5ZID0.1|NMRL1_CHICK	29.856	6.34e-27	RecName: Full=NmrA-like family domain-containing protein 1
TT_02138	795	208.692	182.278	189.29	193.42	13.6826	7.07406	7.89968	170.821	182.124	220.942	191.296	26.2888	13.7425	15.1778	250.171	198.948	237.316	228.812	26.6493	11.6468	15.386	319.128	278.149	312.502	303.26	21.9972	7.25358	12.7001	NA	NA	NA	NA	gi|74656554|sp|Q5AFP3.1|MCM1_CANAL	80.374	6.51e-52	RecName: Full=Transcription factor of morphogenesis MCM1
TT_02059	1812	160.407	262.696	156.519	193.207	60.2103	31.1636	34.7625	23.8293	52.9658	60.3948	45.73	19.3268	42.263	11.1584	5.05258	3.21287	4.3532	4.20622	0.928617	22.0773	0.536137	1.08214	0.792246	1.13298	1.00245	0.183812	18.3362	0.106124	NA	NA	NA	NA	NA	NA	NA	NA
TT_02495	1776	191.188	215.12	172.995	193.101	21.1273	10.9411	12.1978	255.621	258.429	286.023	266.691	16.8008	6.29972	9.69994	561.216	418.388	739.045	572.883	160.647	28.0418	92.7493	19.25	16.5931	16.9835	17.6089	1.43463	8.14718	0.828282	NA	NA	NA	NA	NA	NA	NA	NA
TT_02107	1998	187.074	218.257	173.104	192.812	23.117	11.9894	13.3466	79.5625	96.4212	105.499	93.8274	13.1611	14.027	7.59859	108.868	85.6906	108.811	101.123	13.365	13.2166	7.71628	2.46932	2.91464	3.12994	2.83797	0.336916	11.8717	0.194519	NA	NA	NA	NA	gi|3122313|sp|O24467.1|LE14B_PRUAR	40.355	1.04e-78	RecName: Full=LEC14B homolog
TT_10035	2004	174.71	165.136	238.487	192.778	39.8738	20.6838	23.0211	346.558	225.359	228.037	266.651	69.2143	25.9568	39.9609	693.991	441.123	567.055	567.39	126.434	22.2835	72.9969	9.97398	10.8668	10.9693	10.6033	0.547449	5.16299	0.31607	NA	NA	NA	NA	gi|67476606|sp|P16929.2|ACSA_NEUCR	83.714	0	RecName: Full=Acetyl-coenzyme A synthetase
TT_04871	177	209.673	159.911	207.306	192.297	28.072	14.5983	16.2074	390.721	354.246	360.718	368.562	19.4615	5.28038	11.2361	217.788	279.454	154.283	217.175	62.5879	28.819	36.1351	653.254	811.045	736.959	733.752	78.9442	10.759	45.5785	NA	NA	NA	NA	gi|74582437|sp|O74394.1|RM39_SCHPO	51.786	3.28e-12	RecName: Full=54S ribosomal protein L39, mitochondrial
TT_01329	1104	191.573	183.949	201.079	192.201	8.5824	4.46533	4.95505	161.671	229.06	236.26	208.997	41.1433	19.6861	23.7541	34.4079	37.2211	50.3487	40.6592	8.5084	20.9261	4.91233	62.8803	22.9395	29.896	38.572	21.337	55.3175	12.3189	NA	NA	NA	NA	gi|52783134|sp|Q7SFX6.1|LYS1_NEUCR	85.753	0	RecName: Full=Saccharopine dehydrogenase [NAD(
TT_05580	606	220.375	186.471	169.078	191.975	26.0877	13.5891	15.0618	221.227	185.409	224.252	210.296	21.606	10.2741	12.4742	394.391	339.955	477.88	404.075	69.4708	17.1925	40.109	484.311	539.124	540.054	521.163	31.9183	6.12443	18.428	NA	NA	NA	NA	gi|1350595|sp|Q10133.1|RHO2_SCHPO	69.948	3.17e-102	RecName: Full=GTP-binding protein rho2
TT_01687	1152	219.444	188.663	167.714	191.94	26.0205	13.5566	15.023	268.002	233.908	262.942	254.951	18.3981	7.21634	10.6222	88.3264	74.6234	90.4553	84.4684	8.59221	10.1721	4.96072	378.473	200.675	269.78	282.976	89.6306	31.6743	51.7482	NA	NA	NA	NA	gi|62900336|sp|Q9P3R1.1|ERG6_NEUCR	79.79	0	RecName: Full=Sterol 24-C-methyltransferase erg-4
TT_03217	183	184.478	143.788	247.409	191.892	52.207	27.2065	30.1417	385.152	426.948	454.701	422.267	35.01	8.29096	20.213	209.989	247.303	185.271	214.188	31.2287	14.5801	18.0299	587.593	629.19	586.115	600.966	24.454	4.06911	14.1185	NA	NA	NA	NA	gi|54036178|sp|Q6BQP3.1|NOP10_DEBHA	62.712	3.86e-19	RecName: Full=H/ACA ribonucleoprotein complex subunit 3
TT_02943	1851	168.196	225.91	181.094	191.734	30.292	15.799	17.4891	148.137	146.774	150.288	148.4	1.77155	1.19377	1.02281	19.5025	13.2006	15.3762	16.0264	3.20087	19.9725	1.84802	3.82728	5.5313	4.38524	4.58127	0.86876	18.9633	0.501579	NA	NA	NA	NA	gi|1175420|sp|Q09744.1|YB63_SCHPO	48.017	5.9e-137	RecName: Full=Uncharacterized FAD-binding protein C12C2.03c
TT_06212	531	217.039	191.123	166.898	191.687	25.0749	13.0812	14.477	112.667	65.0376	52.8043	76.8363	31.6274	41.1621	18.2601	247.356	468.558	487.521	401.145	133.522	33.2853	77.0892	286.245	241.426	261.118	262.93	22.4645	8.54391	12.9699	NA	NA	NA	NA	NA	NA	NA	NA
TT_07653	633	202.075	174.947	197.82	191.614	14.5898	7.61417	8.42342	269.318	268.356	279.293	272.322	6.05571	2.22373	3.49627	156.178	136.747	174.968	155.965	19.1113	12.2536	11.0339	391.957	301.282	392.978	362.072	52.6486	14.5409	30.3967	NA	NA	NA	NA	gi|1171876|sp|P25711.2|NDUS4_NEUCR	66.968	8.4e-99	RecName: Full=NADH-ubiquinone oxidoreductase 21 kDa subunit, mitochondrial
TT_02361	897	201.625	188.966	184.214	191.601	8.99949	4.69699	5.19586	75.4368	260.59	147.061	161.029	93.3635	57.9792	53.9035	46.3323	51.4954	32.758	43.5286	9.67824	22.2342	5.58774	3.56105	4.16705	3.80275	3.84362	0.305061	7.93681	0.176127	NA	NA	NA	NA	gi|14548232|sp|Q9RPT1.1|RHLG_PSEAE	35.714	1.38e-35	RecName: Full=Rhamnolipids biosynthesis 3-oxoacyl-[acyl-carrier-protein] reductase
TT_09141	1029	197.843	194.585	182.372	191.6	8.15595	4.25676	4.70884	339.236	308.271	305.333	317.613	18.7831	5.91381	10.8444	90.9627	79.5789	91.8089	87.4502	6.82987	7.81001	3.94323	615.684	599.336	649.389	621.47	25.5231	4.1069	14.7358	NA	NA	NA	NA	gi|121779300|sp|Q2GTM8.1|EIF3I_CHAGB	93.255	0	RecName: Full=Eukaryotic translation initiation factor 3 subunit I
TT_05613	1350	198.986	181.36	194.226	191.524	9.11829	4.76091	5.26445	209.349	161.801	167.531	179.56	25.9565	14.4556	14.986	169.245	153.452	145.356	156.018	12.149	7.78697	7.01426	119.36	58.9067	69.5081	82.5916	32.2807	39.0847	18.6373	NA	NA	NA	NA	gi|229462755|sp|P83783.2|SAHH_CANAL	80.58	0	RecName: Full=Adenosylhomocysteinase
TT_07697	645	212.248	156.759	204.829	191.279	30.1245	15.749	17.3924	425.418	253.055	219.987	299.486	110.306	36.8317	63.6851	328.21	246.863	241.299	272.124	48.6517	17.8785	28.0891	651.356	524.877	585.013	587.082	63.2646	10.7761	36.5258	NA	NA	NA	NA	gi|3929359|sp|O42785.1|RASL_COLTR	76.636	1.09e-110	RecName: Full=Ras-like protein
TT_05136	1311	186.649	176.084	210.449	191.061	17.6021	9.21283	10.1626	73.4946	58.8907	44.8207	59.0686	14.3378	24.2731	8.27792	186.133	201.678	234.126	207.312	24.4879	11.8121	14.1381	15.6805	6.32209	7.6611	9.88789	5.06102	51.184	2.92198	NA	NA	NA	NA	NA	NA	NA	NA
TT_07682	879	186.259	233.361	152.276	190.632	40.7191	21.36	23.5092	149.095	312.779	259.184	240.353	83.4512	34.7203	48.1806	59.1585	58.0128	48.7525	55.3079	5.70598	10.3167	3.29435	234.049	144.828	197.552	192.143	44.8562	23.3452	25.8977	NA	NA	NA	NA	gi|50401298|sp|O13942.1|YEPC_SCHPO	30.455	2.12e-24	RecName: Full=Uncharacterized protein C23H3.12c
TT_04540	741	193.548	181.619	195.927	190.365	7.66704	4.02756	4.42657	285.356	310.87	304.153	300.126	13.2253	4.40658	7.63563	101.118	80.8024	83.1685	88.363	11.1096	12.5726	6.4141	366.925	306.095	365.496	346.172	34.7149	10.0282	20.0426	NA	NA	NA	NA	gi|313118260|sp|D1ZG64.2|IF6_SORMK	94.309	1.06e-173	RecName: Full=Eukaryotic translation initiation factor 6
TT_03454	918	179.259	215.065	176.639	190.321	21.4691	11.2805	12.3952	240.712	412.412	491.62	381.581	128.264	33.6139	74.0533	7.56728	10.2764	7.33636	8.39335	1.63486	19.4781	0.943889	20.2574	17.8802	20.5055	19.5477	1.44942	7.41478	0.836822	NA	NA	NA	NA	gi|131056|sp|P24665.1|PRTA_ASPNG	28.571	0.002	RecName: Full=Aspergillopepsin-2
TT_08668	552	201.358	169.424	199.857	190.213	18.0193	9.47324	10.4035	309.988	357.846	374.643	347.492	33.5481	9.65435	19.369	103.951	115.936	92.3408	104.076	11.798	11.3359	6.81155	148.506	48.8232	61.9091	86.4129	54.1711	62.6887	31.2757	NA	NA	NA	NA	gi|23822049|sp|Q12487.1|RM23_YEAST	48.795	2.05e-51	RecName: Full=54S ribosomal protein L23, mitochondrial
TT_04839	1578	167.934	208.728	192.777	189.813	20.5578	10.8306	11.8691	114.875	146.903	151.447	137.742	19.9329	14.4712	11.5083	98.9108	75.2134	88.837	87.6538	11.8929	13.5681	6.8664	2.26475	3.58741	3.52267	3.12495	0.745653	23.8613	0.430503	NA	NA	NA	NA	gi|81900941|sp|Q8K1N1.1|PLPL8_MOUSE	24.29	5.26e-09	RecName: Full=Calcium-independent phospholipase A2-gamma
TT_01013	570	185.932	199.947	183.479	189.786	8.88505	4.68161	5.12979	0.823392	0.984365	1.38372	1.06383	0.288494	27.1185	0.166562	0.140894	0.298206	0	0.146367	0.149178	101.921	0.0861282	227.321	253.846	189.227	223.465	32.4821	14.5357	18.7535	NA	NA	NA	NA	gi|961512535|sp|D4ATM6.1|A7590_ARTBC	27.568	0.001	RecName: Full=Uncharacterized secreted protein ARB_07590
TT_01798	1200	185.095	229.814	154.054	189.654	38.0856	20.0816	21.9887	146.483	173.961	216.702	179.048	35.3849	19.7628	20.4295	112.4	95.8956	152.417	120.237	29.0642	24.1724	16.7802	7.74845	5.34945	8.60663	7.23484	1.68824	23.3348	0.974704	NA	NA	NA	NA	gi|31077068|sp|Q9UTA1.2|YL8J_SCHPO	51.724	1.3e-15	RecName: Full=Zinc finger protein C25B8.19c
TT_00357	201	179.54	161.163	227.412	189.372	34.2013	18.0604	19.7462	384.175	264.353	220.332	289.62	84.7933	29.2774	48.9554	228.342	316.276	374.537	306.385	73.5974	24.0212	42.4915	505.707	552.766	538.341	532.272	24.1098	4.52961	13.9198	NA	NA	NA	NA	gi|74605106|sp|Q6CJX2.3|QCR9_KLULA	44.262	3.44e-12	RecName: Full=Cytochrome b-c1 complex subunit 9
TT_04624	873	174.738	217.645	175.471	189.284	24.5636	12.9771	14.1818	131.114	194.967	170.122	165.401	32.1874	19.4602	18.5834	40.9366	29.3518	33.0773	34.4552	5.91407	17.1645	3.41449	42.567	20.6014	27.0254	30.0646	11.2938	37.565	6.52046	NA	NA	NA	NA	gi|27808673|sp|Q13371.3|PHLP_HUMAN	24.883	6.85e-12	RecName: Full=Phosducin-like protein
TT_02353	570	188.791	157.277	221.63	189.233	32.1786	17.0048	18.5783	358.03	302.446	279.72	313.399	40.2876	12.8551	23.2601	267.064	317.068	162.017	248.716	79.1371	31.8183	45.6898	388.949	316.524	289.852	331.775	51.2784	15.4558	29.6056	NA	NA	NA	NA	gi|464287|sp|Q02854.1|NUXM_NEUCR	77.778	1.02e-103	RecName: Full=NADH-ubiquinone oxidoreductase 20.9 kDa subunit
TT_07315	1374	211.032	173.14	181.709	188.627	19.8706	10.5343	11.4723	265.088	204.344	232.34	233.924	30.4028	12.9969	17.5531	32.9362	25.9482	41.5963	33.4936	7.83896	23.4044	4.52582	5.47822	6.52504	6.18347	6.06224	0.533838	8.80594	0.308211	NA	NA	NA	NA	NA	NA	NA	NA
TT_04455	1011	175.159	223.65	166.495	188.435	30.8039	16.3473	17.7847	107.127	82.9145	95.9184	95.32	12.1174	12.7124	6.99601	54.4928	47.8324	81.3981	61.2411	17.7713	29.0185	10.2602	105.265	34.5873	59.6065	66.4862	35.8374	53.9021	20.6907	NA	NA	NA	NA	gi|51701275|sp|P78825.2|ADK_SCHPO	51.807	7.9e-118	RecName: Full=Adenosine kinase
TT_00861	1119	211.643	158.593	194.851	188.362	27.1132	14.3942	15.6538	198.091	179.257	227.454	201.601	24.2893	12.0482	14.0234	179.996	282.119	129.976	197.364	77.5437	39.2898	44.7699	2.26104	4.09071	2.90719	3.08631	0.927892	30.0647	0.535719	NA	NA	NA	NA	NA	NA	NA	NA
TT_05137	1503	191.928	176.754	196.173	188.285	10.2093	5.42225	5.89433	47.8683	36.1926	32.2993	38.7867	8.10218	20.889	4.67779	136.788	131.752	158.734	142.425	14.3469	10.0733	8.28318	12.9409	6.52367	8.27949	9.24803	3.31645	35.8612	1.91475	NA	NA	NA	NA	gi|1239396278|sp|A0A089FNE5.1|PRLL_FUNXX	31.568	4.06e-64	RecName: Full=MFS transporter prlL
TT_10167	687	192.494	134.486	237.857	188.279	51.8141	27.5198	29.9149	299.989	330.078	333.055	321.041	18.2918	5.69765	10.5608	180.141	255.152	99.6432	178.312	77.7704	43.6148	44.9008	5.80047	8.27951	7.67761	7.25253	1.29303	17.8287	0.746534	NA	NA	NA	NA	gi|731886|sp|P40452.1|COA1_YEAST	42.029	5.02e-21	RecName: Full=Cytochrome c oxidase assembly factor 1
TT_01829	759	183.314	192.554	188.739	188.202	4.64342	2.46725	2.68088	138.694	145.225	126.362	136.76	9.57898	7.00421	5.53042	153.582	207.433	160.873	173.963	29.2144	16.7935	16.8669	203.634	134.43	139.777	159.28	38.5042	24.1739	22.2304	NA	NA	NA	NA	gi|1173139|sp|P46969.1|RPE_YEAST	51.6	7.57e-85	RecName: Full=Ribulose-phosphate 3-epimerase
TT_08650	549	190.839	207.89	165.642	188.124	21.2543	11.2981	12.2712	75.1295	93.7701	107.174	92.0247	16.0936	17.4883	9.29163	43.5924	37.4632	63.1012	48.0523	13.3883	27.8619	7.72973	142.059	129.459	153.317	141.612	11.9353	8.42814	6.89083	NA	NA	NA	NA	gi|123513814|sp|Q2KV08.1|ERPA_BORA1	30.07	2.19e-18	RecName: Full=Putative iron-sulfur cluster insertion protein ErpA
TT_03258	516	191.583	176.447	195.578	187.87	10.0916	5.37159	5.82638	362.54	332.629	327.183	340.784	19.0372	5.58629	10.9911	174.782	148.648	181.028	168.153	17.1778	10.2156	9.91762	589.562	701.397	663.569	651.509	56.8846	8.73121	32.8424	NA	NA	NA	NA	gi|12229819|sp|Q9WY55.1|GCSH_THEMA	45.385	4.7e-34	RecName: Full=Glycine cleavage system H protein
TT_02203	345	183.019	175.936	203.91	187.622	14.5436	7.75154	8.39673	185.173	218.58	207.126	203.626	16.9765	8.33711	9.80141	345.68	477.661	395.77	406.37	66.6263	16.3955	38.4667	320.664	370.801	344.219	345.228	25.0839	7.2659	14.4822	NA	NA	NA	NA	gi|46576652|sp|Q9HD34.1|LYRM4_HUMAN	53.086	3.44e-25	RecName: Full=LYR motif-containing protein 4
TT_06006	729	143.91	190.366	228.122	187.466	42.1809	22.5006	24.3532	74.6813	45.9492	38.1919	52.9408	19.2232	36.3107	11.0985	49.9593	60.5647	42.775	51.0996	8.94952	17.5139	5.16701	102.254	69.8881	104.283	92.1419	19.299	20.9449	11.1423	CE4			Y	gi|961512652|sp|D4B5F9.2|PGDA_ARTBC	43.137	4.05e-47	RecName: Full=Probable peptidoglycan-N-acetylglucosamine deacetylase ARB_03699
TT_07225	1044	194.019	153.029	213.975	187.008	31.072	16.6153	17.9394	118.497	84.1632	76.757	93.139	22.2706	23.9111	12.8579	289.314	429.95	258.877	326.047	91.2606	27.99	52.6894	2.81729	3.29492	2.75301	2.95507	0.296069	10.019	0.170935	NA	NA	NA	NA	gi|1099384169|sp|G3XMB9.1|AZAE_ASPNA	43.188	5.56e-77	RecName: Full=Ketoreductase azaE
TT_05586	711	174.077	248.314	138.616	187.002	55.9797	29.9353	32.3199	68.5731	237.535	176.104	160.737	85.5227	53.2065	49.3766	3.72744	2.15161	4.80101	3.56002	1.33261	37.4326	0.769382	182.952	136.343	201.098	173.465	33.4036	19.2567	19.2855	NA	NA	NA	NA	NA	NA	NA	NA
TT_06779	2031	180.435	180.295	200.038	186.923	11.3585	6.0766	6.55786	73.3355	152.414	197.472	141.074	62.8404	44.5444	36.2809	95.0387	104.761	53.8962	84.5653	27.0014	31.9296	15.5892	9.56109	9.88213	10.4191	9.95411	0.433524	4.35523	0.250295	NA	NA	NA	NA	gi|731645|sp|P38767.1|ERC1_YEAST	40.964	6.52e-112	RecName: Full=Ethionine resistance-conferring protein 1
TT_05644	1188	202.917	179.232	178.338	186.829	13.9398	7.46124	8.04812	29.0487	22.0562	17.7927	22.9659	5.68282	24.7446	3.28098	27.581	45.2844	32.422	35.0958	9.14955	26.0702	5.2825	6.20281	6.36107	5.50326	6.02238	0.456478	7.57969	0.263548	NA	NA	NA	NA	gi|998455676|sp|B5BLW5.1|ARE_SULSF	27.941	1.38e-10	RecName: Full=Arylesterase
TT_10228	828	193.007	164.03	202.419	186.485	20.008	10.729	11.5517	316.223	273.395	292.58	294.066	21.4528	7.29524	12.3858	101.066	128.15	102.397	110.538	15.2676	13.8121	8.81475	79.1041	27.413	31.0499	45.8556	28.8513	62.9177	16.6573	NA	NA	NA	NA	gi|121780402|sp|Q2GVK6.1|KAD2_CHAGB	90.909	0	RecName: Full=Adenylate kinase
TT_08620	1569	163.763	185.815	209.34	186.306	22.7928	12.234	13.1594	310.091	302.537	258.685	290.438	27.7567	9.55687	16.0254	98.992	77.7032	103.723	93.4728	13.8602	14.8281	8.00221	14.8557	14.7427	19.7073	16.4352	2.83423	17.2448	1.63634	NA	NA	NA	NA	NA	NA	NA	NA
TT_02794	723	179.174	175.348	204.273	186.265	15.7119	8.43522	9.07125	256.948	279.535	246.871	261.118	16.7264	6.40567	9.65697	184.667	140.296	152.231	159.065	22.9614	14.4353	13.2568	2.66834	3.52153	3.88793	3.35927	0.625778	18.6284	0.361293	NA	NA	NA	NA	gi|74644906|sp|Q05776.1|UPS1_YEAST	32.258	4.93e-20	RecName: Full=Protein UPS1, mitochondrial
TT_07141	351	214.781	116.665	227.074	186.174	60.5087	32.5012	34.9347	154.557	64.661	51.1209	90.1129	56.2191	62.3874	32.4581	107.537	102.664	74.1212	94.7741	18.0511	19.0465	10.4218	89.2926	142.992	150.001	127.428	33.2121	26.0633	19.175	NA	NA	NA	NA	NA	NA	NA	NA
TT_08503	567	152.834	151.276	253.927	186.012	58.8207	31.622	33.9602	186	163.527	143.139	164.222	21.4391	13.055	12.3779	315.005	295.662	246.833	285.833	35.133	12.2914	20.284	351.571	347.769	306.036	335.125	25.2639	7.53864	14.5861	NA	NA	NA	NA	gi|3929348|sp|O60046.1|FKBP2_NEUCR	66.82	3.27e-99	RecName: Full=FK506-binding protein 2
TT_03750	354	203.227	118.109	235.91	185.749	60.8144	32.7402	35.1112	71.2033	67.4415	92.1291	76.9246	13.3011	17.2911	7.67941	175.025	161.455	250.319	195.6	47.8721	24.4745	27.6389	127.041	142.086	162.559	143.895	17.8279	12.3895	10.2929	NA	NA	NA	NA	NA	NA	NA	NA
TT_05929	1653	161.019	246.394	149.289	185.567	53.003	28.5627	30.6013	158.348	179.154	120.646	152.716	29.6577	19.4201	17.1229	143.129	81.7239	117.038	113.963	30.8176	27.0416	17.7925	191.557	92.4654	132.813	138.945	49.8293	35.8626	28.769	GT31			N	gi|27734415|sp|P79948.1|LFNG_XENLA	24.607	0.11	RecName: Full=Beta-1,3-N-acetylglucosaminyltransferase lunatic fringe
TT_03734	381	199.214	182.051	174.898	185.387	12.4966	6.74081	7.21492	425.929	326.933	277.088	343.317	75.7608	22.0673	43.7405	802.145	1173.56	799.805	925.169	215.114	23.2513	124.196	1638.59	1933.12	1762.98	1778.23	147.853	8.31462	85.363	NA	NA	NA	NA	gi|54042304|sp|P80547.4|SCP2_YARLI	54.762	1.78e-35	RecName: Full=Fatty acid-binding protein
TT_02862	1902	174.507	216.74	164.349	185.199	27.7839	15.0022	16.041	82.7219	144.933	169.128	132.261	44.5749	33.7023	25.7353	43.9971	30.251	35.6272	36.6251	6.92715	18.9137	3.99939	5.22117	5.6678	5.18096	5.35665	0.270218	5.04453	0.15601	NA	NA	NA	NA	gi|239938857|sp|P42251.3|PPBD_BACSU	24.862	4.07e-10	RecName: Full=Alkaline phosphatase D
TT_02360	1098	161.831	213.673	179.431	184.978	26.3621	14.2514	15.2202	97.256	114.747	116.836	109.613	10.7523	9.80931	6.20783	358.137	211.079	363.021	310.746	86.3489	27.7876	49.8535	30.5318	11.3721	18.2945	20.0661	9.70194	48.3498	5.60142	NA	NA	NA	NA	gi|97537625|sp|P28003.3|FUN19_YEAST	46.784	1.88e-36	RecName: Full=SWIRM domain-containing protein FUN19
TT_02986	1803	171.589	169.28	213.514	184.794	24.8986	13.4737	14.3752	140.459	134.935	178.72	151.371	23.8455	15.753	13.7672	51.4461	39.2183	33.5667	41.4104	9.13906	22.0695	5.27644	6.5954	6.42969	5.65813	6.22774	0.500204	8.03187	0.288793	NA	NA	NA	NA	gi|1708464|sp|Q10318.1|ILV3_SCHPO	72	0	RecName: Full=Putative dihydroxy-acid dehydratase, mitochondrial
TT_02699	369	195.471	209.116	149.486	184.691	31.2423	16.916	18.0378	139.61	230.365	300.527	223.501	80.6776	36.0972	46.5793	214.702	157.425	241.269	204.465	42.8492	20.9567	24.739	86.8225	92.7818	113.497	97.7004	14.0009	14.3304	8.0834	NA	NA	NA	NA	NA	NA	NA	NA
TT_06285	417	205.912	187.497	160.03	184.48	23.0893	12.5159	13.3306	232.383	236.141	284.47	250.998	29.0485	11.5732	16.7711	275.979	151.329	277.878	235.062	72.5212	30.852	41.8702	473.637	558.475	553.742	528.618	47.6737	9.01855	27.5244	NA	NA	NA	NA	gi|1723832|sp|P53173.3|ERV14_YEAST	61.654	9.75e-57	RecName: Full=ER-derived vesicles protein ERV14
TT_02840	1890	180.617	224.636	148.07	184.441	38.4262	20.8338	22.1854	57.918	38.2816	41.4393	45.8796	10.5444	22.9828	6.08783	43.7453	38.4473	44.054	42.0822	3.15171	7.48941	1.81964	9.30384	9.25791	9.7927	9.45148	0.296393	3.13594	0.171123	NA	NA	NA	NA	gi|1076761560|sp|W7N2B4.2|FUB11_GIBM7	49.027	0	RecName: Full=Efflux pump FUB11
TT_00588	2811	178.572	214.284	160.158	184.338	27.5198	14.929	15.8885	88.9324	179.165	198.457	155.518	58.4663	37.5945	33.7555	27.584	23.7642	29.0622	26.8035	2.73388	10.1997	1.57841	5.51295	6.6486	7.69655	6.61937	1.09209	16.4984	0.63052	NA	NA	NA	NA	gi|1175439|sp|Q09764.1|YA7B_SCHPO	42.312	0	RecName: Full=Uncharacterized protein C24H6.11c
TT_04204	1659	180.561	189.422	182.667	184.217	4.62951	2.51308	2.67285	262.333	205.969	243.629	237.31	28.7083	12.0974	16.5748	271.982	194.029	243.1	236.37	39.4096	16.6728	22.7532	30.8447	24.1797	25.3776	26.8007	3.55311	13.2576	2.05139	NA	NA	NA	NA	gi|586830510|sp|Q7RZQ3.3|VTS1_NEUCR	73.548	0	RecName: Full=Protein VTS1
TT_05444	576	205.984	172.454	172.36	183.599	19.3858	10.5588	11.1924	229.251	241.287	244.354	238.297	7.98316	3.35009	4.60908	292.237	235.637	342.681	290.185	53.5515	18.4542	30.918	461.767	504.615	560.067	508.816	49.2846	9.68613	28.4545	NA	NA	NA	NA	gi|1171671|sp|Q09711.2|NCS1_SCHPO	78.01	9.26e-106	RecName: Full=Calcium-binding protein NCS-1
TT_02384	525	196.547	157.638	195.256	183.147	22.1009	12.0673	12.76	234.956	192.854	174.42	200.743	31.0293	15.4572	17.9148	274.276	356.062	508.821	379.72	119.049	31.3517	68.7327	597.527	742.152	655.923	665.201	72.7573	10.9376	42.0064	NA	NA	NA	NA	gi|51704263|sp|P21976.2|NDUA8_NEUCR	77.576	2.17e-96	RecName: Full=NADH-ubiquinone oxidoreductase 20.8 kDa subunit
TT_02933	957	198.277	159.856	190.702	182.945	20.3511	11.1241	11.7497	446.745	427.763	518.686	464.398	47.9633	10.328	27.6916	84.6731	69.7583	89.1241	81.1852	10.1432	12.4939	5.85616	438.77	389.249	392.803	406.941	27.6223	6.78781	15.9478	NA	NA	NA	NA	gi|51701453|sp|Q9HE26.2|FBRL_NEUCR	95.062	7.78e-171	RecName: Full=rRNA 2'-O-methyltransferase fibrillarin
TT_06531	597	183.373	156.834	208.214	182.807	25.6948	14.0557	14.8349	231.961	197.837	179.345	203.048	26.6922	13.1458	15.4108	249.201	357.465	339.899	315.522	58.103	18.4149	33.5458	403.726	437.683	428.42	423.276	17.5533	4.14702	10.1344	NA	NA	NA	NA	gi|400525|sp|Q02372.1|NDUB8_BOVIN	36.667	0.089	RecName: Full=NADH dehydrogenase [ubiquinone] 1 beta subcomplex subunit 8, mitochondrial
TT_03061	1260	176.613	198.756	173.046	182.805	13.9287	7.61943	8.04174	147.308	139.871	130.265	139.148	8.54452	6.14061	4.93318	100.674	95.0053	85.0817	93.5868	7.89214	8.43296	4.55653	10.6676	13.2205	12.7088	12.199	1.35063	11.0717	0.779786	NA	NA	NA	NA	gi|74601652|sp|Q6BN19.1|AIM18_DEBHA	33.858	5.31e-35	RecName: Full=Altered inheritance of mitochondria protein 18, mitochondrial
TT_00977	444	177.449	221.179	149.538	182.722	36.1105	19.7625	20.8484	68.2113	147.159	161.742	125.704	50.3212	40.0315	29.0529	561.352	459.781	691.306	570.813	116.052	20.331	67.0025	77.9262	41.2388	63.8793	61.0147	18.5107	30.338	10.6871	NA	NA	NA	NA	gi|81894258|sp|Q78YZ6.1|SCOC_MOUSE	35.897	2.18e-05	RecName: Full=Short coiled-coil protein
TT_06128	1950	195.309	169.157	183.398	182.621	13.0932	7.16956	7.55934	251.784	235.801	279.855	255.813	22.3019	8.71806	12.876	99.213	75.117	78.1348	84.1549	13.1277	15.5994	7.57928	6.86048	8.27854	8.3738	7.83761	0.847552	10.8139	0.489335	NA	NA	NA	NA	gi|3183377|sp|O13965.1|MUG70_SCHPO	41.209	5.51e-80	RecName: Full=Meiotically up-regulated gene 70 protein
TT_07458	579	175.563	176.3	195.783	182.549	11.4673	6.28179	6.62066	201.695	164.838	175.249	180.594	19.0008	10.5213	10.9701	145.015	131.74	176.308	151.021	22.8833	15.1524	13.2117	445.336	466.587	477.141	463.022	16.1997	3.49868	9.35287	NA	NA	NA	NA	gi|586531|sp|P38264.1|PHO88_YEAST	49.206	1.03e-56	RecName: Full=SRP-independent targeting protein 3
TT_05319	1287	196.824	173.556	176.834	182.404	12.5945	6.90472	7.27145	254.734	261.47	315.459	277.221	33.2855	12.0068	19.2174	83.3982	65.7061	62.15	70.4181	11.3809	16.1618	6.57075	332.138	288.389	312.576	311.034	21.915	7.04586	12.6527	NA	NA	NA	NA	gi|2497989|sp|Q03829.1|YM39_YEAST	46.927	3.92e-103	RecName: Full=Uncharacterized mitochondrial carrier YMR166C
TT_03967	528	208.924	176.82	160.906	182.217	24.4594	13.4232	14.1216	206.85	101.91	107.03	138.597	59.1643	42.6882	34.1586	586.958	453.112	718.488	586.186	132.69	22.6361	76.6084	598.804	574.086	591.182	588.024	12.658	2.15263	7.30808	NA	NA	NA	NA	NA	NA	NA	NA
TT_05198	528	208.924	176.82	160.906	182.217	24.4594	13.4232	14.1216	206.85	101.91	107.03	138.597	59.1643	42.6882	34.1586	586.958	453.112	718.488	586.186	132.69	22.6361	76.6084	598.804	574.086	591.182	588.024	12.658	2.15263	7.30808	NA	NA	NA	NA	NA	NA	NA	NA
TT_06425	528	208.924	176.82	160.906	182.217	24.4594	13.4232	14.1216	206.85	101.91	107.03	138.597	59.1643	42.6882	34.1586	586.958	453.112	718.488	586.186	132.69	22.6361	76.6084	598.804	574.086	591.182	588.024	12.658	2.15263	7.30808	NA	NA	NA	NA	NA	NA	NA	NA
TT_06478	528	208.924	176.82	160.906	182.217	24.4594	13.4232	14.1216	206.85	101.91	107.03	138.597	59.1643	42.6882	34.1586	586.958	453.112	718.488	586.186	132.69	22.6361	76.6084	598.804	574.086	591.182	588.024	12.658	2.15263	7.30808	NA	NA	NA	NA	NA	NA	NA	NA
TT_08915	528	208.924	176.82	160.906	182.217	24.4594	13.4232	14.1216	206.85	101.91	107.03	138.597	59.1643	42.6882	34.1586	586.958	453.112	718.488	586.186	132.69	22.6361	76.6084	598.804	574.086	591.182	588.024	12.658	2.15263	7.30808	NA	NA	NA	NA	NA	NA	NA	NA
TT_01248	528	208.924	176.82	160.815	182.186	24.4992	13.4473	14.1446	206.902	101.91	107.03	138.614	59.1945	42.7046	34.176	587.186	453.112	718.575	586.291	132.734	22.6396	76.6339	598.864	574.291	591.242	588.132	12.578	2.13863	7.26191	NA	NA	NA	NA	NA	NA	NA	NA
TT_01278	528	208.924	176.82	160.815	182.186	24.4992	13.4473	14.1446	206.902	101.91	107.03	138.614	59.1945	42.7046	34.176	587.186	453.112	718.575	586.291	132.734	22.6396	76.6339	598.864	574.291	591.242	588.132	12.578	2.13863	7.26191	NA	NA	NA	NA	NA	NA	NA	NA
TT_03716	528	208.924	176.82	160.815	182.186	24.4992	13.4473	14.1446	206.902	101.91	107.03	138.614	59.1945	42.7046	34.176	587.186	453.112	718.575	586.291	132.734	22.6396	76.6339	598.864	574.291	591.242	588.132	12.578	2.13863	7.26191	NA	NA	NA	NA	NA	NA	NA	NA
TT_06763	528	208.924	176.82	160.815	182.186	24.4992	13.4473	14.1446	206.902	101.91	107.03	138.614	59.1945	42.7046	34.176	587.186	453.112	718.575	586.291	132.734	22.6396	76.6339	598.864	574.291	591.242	588.132	12.578	2.13863	7.26191	NA	NA	NA	NA	NA	NA	NA	NA
TT_06825	528	208.924	176.82	160.815	182.186	24.4992	13.4473	14.1446	206.902	101.91	107.03	138.614	59.1945	42.7046	34.176	587.186	453.112	718.575	586.291	132.734	22.6396	76.6339	598.864	574.291	591.242	588.132	12.578	2.13863	7.26191	NA	NA	NA	NA	NA	NA	NA	NA
TT_07570	528	208.924	176.82	160.815	182.186	24.4992	13.4473	14.1446	206.902	101.91	107.03	138.614	59.1945	42.7046	34.176	587.186	453.112	718.575	586.291	132.734	22.6396	76.6339	598.864	574.291	591.242	588.132	12.578	2.13863	7.26191	NA	NA	NA	NA	NA	NA	NA	NA
TT_08436	528	208.924	176.82	160.815	182.186	24.4992	13.4473	14.1446	206.902	101.91	107.03	138.614	59.1945	42.7046	34.176	587.186	453.112	718.575	586.291	132.734	22.6396	76.6339	598.864	574.291	591.242	588.132	12.578	2.13863	7.26191	NA	NA	NA	NA	NA	NA	NA	NA
TT_08522	528	208.924	176.82	160.815	182.186	24.4992	13.4473	14.1446	206.902	101.91	107.03	138.614	59.1945	42.7046	34.176	587.186	453.112	718.575	586.291	132.734	22.6396	76.6339	598.864	574.291	591.242	588.132	12.578	2.13863	7.26191	NA	NA	NA	NA	NA	NA	NA	NA
TT_09568	528	208.924	176.82	160.815	182.186	24.4992	13.4473	14.1446	206.902	101.91	107.03	138.614	59.1945	42.7046	34.176	587.186	453.112	718.575	586.291	132.734	22.6396	76.6339	598.864	574.291	591.242	588.132	12.578	2.13863	7.26191	NA	NA	NA	NA	NA	NA	NA	NA
TT_07628	1401	183.267	208.942	153.565	181.925	27.7127	15.2331	16	267.822	304.193	323.315	298.443	28.1897	9.44559	16.2753	149.298	118.141	131.406	132.948	15.6354	11.7605	9.02711	18.3979	18.7145	17.99	18.3675	0.363229	1.97757	0.209711	NA	NA	NA	NA	gi|61211702|sp|O54904.2|B3GT1_MOUSE	25.792	2.08e-08	RecName: Full=Beta-1,3-galactosyltransferase 1
TT_01527	975	195.237	180.747	169.576	181.853	12.8664	7.07516	7.42843	259.485	216.494	241.916	239.298	21.6151	9.03271	12.4795	317.243	302.909	481.772	367.308	99.3877	27.0584	57.3815	237.408	173.405	206.899	205.904	32.0134	15.5477	18.4829	NA	NA	NA	NA	NA	NA	NA	NA
TT_04023	1044	180.282	205.448	159.107	181.612	23.1989	12.7738	13.3939	205.763	201.701	200.278	202.581	2.8462	1.40497	1.64326	109.848	83.0757	112.626	101.85	16.3184	16.022	9.42142	7.96717	10.2999	11.133	9.80003	1.64106	16.7454	0.947464	NA	NA	NA	NA	gi|395398470|sp|Q9P7B0.2|STB3_SCHPO	31.25	6.31e-07	RecName: Full=Protein STB3 homolog
TT_03400	1350	198.641	167.051	179.046	181.58	15.9469	8.78235	9.20698	181.66	151.39	181.289	171.446	17.3704	10.1317	10.0288	741.196	503.668	702.385	649.083	127.419	19.6307	73.5656	110.88	46.6278	60.454	72.6538	33.8187	46.5477	19.5252	NA	NA	NA	NA	NA	NA	NA	NA
TT_04626	1080	199.84	184.449	160.233	181.507	19.9669	11.0006	11.5279	221.962	201.602	254.765	226.11	26.8231	11.8629	15.4863	107.191	65.3548	126.256	99.6004	31.1519	31.2769	17.9856	338.197	232.913	274.663	281.924	53.0162	18.8051	30.6089	NA	NA	NA	NA	gi|3023840|sp|O14435.1|GBB_CRYPA	92.479	0	RecName: Full=Guanine nucleotide-binding protein subunit beta
TT_04352	774	182.529	189.865	172.062	181.485	8.94755	4.93018	5.16587	3.13888	3.18965	2.34375	2.89076	0.474401	16.411	0.273896	4.61727	5.16081	5.00621	4.9281	0.280063	5.68299	0.161695	184.569	283.456	233.656	233.894	49.4442	21.1396	28.5466	AA9			Y	gi|121735604|sp|Q0CEU4.1|EGLD_ASPTN	31.132	2.98e-11	RecName: Full=Probable endo-beta-1,4-glucanase D
TT_00876	621	185.434	149.473	209.329	181.412	30.1302	16.6087	17.3957	126.214	100.336	84.9052	103.818	20.8732	20.1055	12.0511	218.232	279.806	130.363	209.467	75.1058	35.8556	43.3623	9.77819	5.58291	5.64544	7.00218	2.4043	34.3365	1.38812	NA	NA	NA	NA	NA	NA	NA	NA
TT_05812	1413	180.788	208.767	153.899	181.151	27.4358	15.1452	15.84	6.27185	1.33025	1.06056	2.88755	2.93398	101.608	1.69394	0.198926	0.661625	0.39175	0.417434	0.232416	55.6773	0.134185	177.672	123.909	111.248	137.609	35.2677	25.6288	20.3618	NA	NA	NA	NA	gi|121802570|sp|Q2UG11.1|CPAO_ASPOR	31.91	3.91e-65	RecName: Full=Beta-cyclopiazonate dehydrogenase
TT_08879	999	188.449	184.538	170.232	181.073	9.59027	5.29635	5.53695	158.047	167.709	220.077	181.944	33.3751	18.3436	19.2691	140.119	104.13	119.593	121.281	18.0538	14.886	10.4234	60.0236	18.7622	24.5021	34.4293	22.3504	64.9167	12.904	NA	NA	NA	NA	gi|121787164|sp|Q2H7Q1.1|CHS7_CHAGB	90.06	0	RecName: Full=Chitin synthase export chaperone
TT_01034	714	206.802	183.362	152.823	180.995	27.0673	14.9547	15.6273	147.435	161.961	207.067	172.155	31.0955	18.0626	17.953	134.355	112.902	107.698	118.318	14.1299	11.9423	8.15792	210.045	204.775	249.575	221.465	24.4863	11.0565	14.1372	NA	NA	NA	NA	gi|31340498|sp|O13612.1|NEP2_SCHPO	34.906	1.51e-28	RecName: Full=NEDD8-specific protease 2
TT_01312	987	171.964	128.665	241.965	180.865	57.1721	31.6105	33.0084	55.5793	30.1578	28.9678	38.235	15.0324	39.3159	8.67898	36.5745	43.829	24.6767	35.0268	9.66953	27.6061	5.5827	5.63955	5.10432	4.99199	5.24529	0.34603	6.59698	0.199781	NA	NA	NA	NA	gi|129302|sp|P24552.1|OXDA_FUSSO	25.797	1.14e-18	RecName: Full=D-amino-acid oxidase
TT_04795	1152	208.086	146.81	186.841	180.579	31.1141	17.2301	17.9637	830.248	355.234	281.77	489.084	297.731	60.8753	171.895	279.828	164.407	173.022	205.753	64.2957	31.249	37.1211	11.8873	13.9896	14.7776	13.5515	1.4941	11.0253	0.862617	NA	NA	NA	NA	gi|75333555|sp|Q9C955.1|GAOX4_ARATH	23.906	4.93e-05	RecName: Full=Gibberellin 20 oxidase 4
TT_04070	1086	158.088	151.075	232.383	180.516	45.0556	24.9594	26.0129	140.175	118.547	104.183	120.968	18.1178	14.9773	10.4603	124.273	117.623	102.876	114.924	10.9505	9.5285	6.32228	8.21237	7.35757	7.38704	7.65232	0.485234	6.34101	0.28015	NA	NA	NA	NA	gi|67476658|sp|P34738.2|LEU3_NEUCR	86.685	0	RecName: Full=3-isopropylmalate dehydrogenase
TT_03536	1347	172.258	174.494	193.942	180.231	11.9265	6.61735	6.88579	166.59	147.77	150.133	154.831	10.252	6.62142	5.91899	133.223	123.603	121.845	126.224	6.12494	4.85245	3.53623	10.096	10.5166	10.2466	10.2864	0.21311	2.07176	0.123039	NA	NA	NA	NA	gi|148887395|sp|Q9P4R4.2|LYS9_MAGO7	76.629	0	RecName: Full=Saccharopine dehydrogenase [NADP(
TT_02153	1440	183.866	188.485	167.923	180.091	10.7883	5.99048	6.22864	155.735	188.335	215.037	186.369	29.6996	15.9359	17.1471	236.048	122.643	239.452	199.381	66.4788	33.3425	38.3815	15.2861	4.62716	5.83426	8.5825	5.83675	68.0076	3.36985	NA	NA	NA	NA	gi|17373450|sp|P87049.3|CGP1_SCHPO	35.333	1.28e-20	RecName: Full=G1/S-specific cyclin pas1
TT_07192	1719	188.399	189.416	162.182	179.999	15.438	8.57671	8.91312	222.453	173.761	156.781	184.332	34.088	18.4928	19.6807	245.623	187.751	203.916	212.43	29.8607	14.0567	17.2401	15.068	9.13891	10.7668	11.6579	3.06337	26.2771	1.76864	NA	NA	NA	NA	gi|462414|sp|P34054.1|INDA1_HYPAT	68.858	0	RecName: Full=Amino-acid permease inda1
TT_02697	1485	164.811	222.416	152.184	179.804	37.4392	20.8223	21.6155	114.317	168.477	165.234	149.343	30.3765	20.3401	17.5379	63.7608	54.4271	58.7713	58.9864	4.67055	7.91801	2.69654	2.40658	3.15545	3.12649	2.89618	0.424247	14.6485	0.244939	NA	NA	NA	NA	gi|74698426|sp|Q9USQ4.1|SIM3_SCHPO	28.859	4.89e-24	RecName: Full=NASP-related protein sim3
TT_03242	411	192.263	138.65	207.181	179.365	36.0406	20.0934	20.808	256.263	185.391	164.077	201.91	48.2617	23.9025	27.8639	287.336	439.832	232.102	319.757	107.593	33.6484	62.1189	525.875	624.424	554.602	568.3	50.6826	8.91828	29.2616	NA	NA	NA	NA	gi|74635822|sp|Q6CG53.1|N7BM_YARLI	50.365	1.22e-38	RecName: Full=NADH dehydrogenase [ubiquinone] 1 alpha subcomplex subunit N7BM
TT_04798	4122	202.458	176.012	159.519	179.33	21.6609	12.0788	12.5059	34.1448	85.5924	149.842	89.8598	57.9666	64.5078	33.467	47.3635	45.2366	44.5843	45.7281	1.45332	3.17818	0.839075	0.721222	0.906804	0.911812	0.846613	0.10862	12.83	0.062712	NA	NA	NA	NA	gi|75330108|sp|Q8LHH9.1|SHL2_ORYSJ	25.51	2.79e-24	RecName: Full=Probable RNA-dependent RNA polymerase SHL2
TT_02633	1068	179.98	163.648	194.133	179.254	15.2555	8.5106	8.80779	157.53	156.663	189.057	167.75	18.4575	11.003	10.6564	94.5966	81.2088	65.7376	80.5143	14.4421	17.9372	8.33813	13.9476	13.6697	16.1764	14.5979	1.37408	9.41284	0.793324	NA	NA	NA	NA	gi|74619665|sp|Q871G3.1|DRE2_NEUCR	61.625	1.67e-127	RecName: Full=Fe-S cluster assembly protein dre2
TT_00571	321	207.728	145.673	183.556	178.985	31.2787	17.4756	18.0588	269.714	220.327	232.931	240.991	25.6608	10.648	14.8153	351.885	413.426	426.366	397.226	39.7957	10.0184	22.9761	523.165	585.341	559.262	555.923	31.2222	5.61629	18.0262	NA	NA	NA	NA	gi|12230030|sp|O94111.1|DYL1_EMENI	80	2.47e-51	RecName: Full=Dynein light chain, cytoplasmic
TT_06694	471	206.031	172.284	158.472	178.929	24.4663	13.6738	14.1256	201.52	101.198	104.577	135.765	56.9703	41.9624	32.8918	565.917	440.913	677.336	561.389	118.277	21.0686	68.2871	594.253	567.02	582.191	581.154	13.6462	2.34812	7.87865	NA	NA	NA	NA	NA	NA	NA	NA
TT_09449	363	206.655	155.649	173.475	178.593	25.885	14.4938	14.9447	690.348	859.871	812.515	787.578	87.4693	11.1061	50.5004	12.9424	12.8771	8.00579	11.2751	2.83149	25.1128	1.63476	306.505	438.074	334.198	359.593	69.363	19.2893	40.0468	NA	NA	NA	NA	gi|82253513|sp|Q4RJN5.1|LIS1_TETNG	33.333	0.89	RecName: Full=Lissencephaly-1 homolog
TT_03725	1146	192.313	141.944	201.368	178.542	32.0158	17.9319	18.4844	284.655	215.426	199.452	233.178	45.2902	19.4231	26.1483	219.554	240.95	205.848	222.117	17.6907	7.96457	10.2137	11.37	13.0229	12.7328	12.3753	0.882556	7.13162	0.509544	NA	NA	NA	NA	gi|544276|sp|Q06099.1|FADH_CANMA	77.249	0	RecName: Full=S-(hydroxymethyl)glutathione dehydrogenase
TT_06582	858	186.639	181.876	167.074	178.53	10.2026	5.71477	5.89045	156.09	180.98	203.248	180.106	23.5908	13.0983	13.6202	186.125	171.661	214.138	190.641	21.5954	11.3277	12.4681	148.511	100.546	140.545	129.867	25.7036	19.7922	14.84	NA	NA	NA	NA	gi|731468|sp|P40038.1|PCL6_YEAST	36.765	5.4e-47	RecName: Full=PHO85 cyclin-6
TT_08268	1902	176.931	188.279	170.306	178.506	9.08926	5.09187	5.24769	168.666	207.104	210.699	195.49	23.2994	11.9185	13.4519	123.546	103.22	119.275	115.347	10.7175	9.29149	6.18772	12.3878	8.5017	9.86376	10.2511	1.9718	19.235	1.13842	NA	NA	NA	NA	gi|74625812|sp|Q9URZ1.1|PIMT_SCHPO	40.164	4.63e-49	RecName: Full=Probable protein-L-isoaspartate O-methyltransferase
TT_01877	750	209.789	176.282	148.316	178.129	30.7783	17.2787	17.7699	177.39	209.772	259.28	215.48	41.2424	19.1397	23.8113	140.916	132.866	201.244	158.342	37.3715	23.6018	21.5764	305.974	363.311	403.643	357.643	49.0804	13.7233	28.3366	NA	NA	NA	NA	gi|74618656|sp|Q7SGE1.1|NSA2_NEUCR	87.356	3.71e-168	RecName: Full=Ribosome biogenesis protein nsa2
TT_05771	1620	199.538	168.14	166.379	178.019	18.6569	10.4803	10.7716	48.2456	35.449	52.1434	45.2793	8.73354	19.2882	5.04231	82.4411	93.0417	59.8818	78.4548	16.9355	21.5864	9.77774	3.2212	3.52785	2.98293	3.24399	0.273172	8.42087	0.157716	GH43_11			N	gi|239938737|sp|P94489.2|XYNB_BACSU	47.037	1e-150	RecName: Full=Beta-xylosidase
TT_01412	2343	169.127	203.092	161.753	177.991	22.0487	12.3876	12.7298	115.51	115.379	136.453	122.447	12.1295	9.90589	7.00295	75.8192	53.9931	78.5939	69.4687	13.4739	19.3957	7.77917	9.1113	9.4101	9.57089	9.3641	0.233223	2.49061	0.134651	NA	NA	NA	NA	NA	NA	NA	NA
TT_00599	615	167.179	126.957	239.831	177.989	57.2083	32.1415	33.0292	212.558	184.703	203.978	200.413	14.2657	7.11814	8.23629	298.712	405.044	126.535	276.764	140.546	50.7819	81.1441	360.386	397.171	388.303	381.953	19.1968	5.02595	11.0833	NA	NA	NA	NA	gi|417435|sp|P32803.1|EMP24_YEAST	52.332	8.73e-68	RecName: Full=Endosomal protein P24B
TT_06326	5724	166.377	225.272	142.318	177.989	42.6784	23.9782	24.6404	156.252	191.445	221.35	189.682	32.5848	17.1786	18.8129	150.763	59.5619	150.176	120.167	52.4862	43.6778	30.3029	34.9139	19.0935	25.3874	26.4649	7.96501	30.0965	4.5986	GT48			N	gi|187692195|sp|A2QLK4.1|FKS1_ASPNC	72.699	0	RecName: Full=1,3-beta-glucan synthase component FKS1
TT_04583	1482	163.071	121.745	248.959	177.925	64.895	36.4733	37.4672	237.051	123.443	102.555	154.35	72.3789	46.8928	41.788	190.748	180.615	198.365	189.91	8.90471	4.68892	5.14114	6.78622	8.18789	8.31157	7.76189	0.847216	10.9151	0.48914	NA	NA	NA	NA	gi|21541999|sp|O94740.1|CDC37_SCHPO	40	2.57e-98	RecName: Full=Hsp90 co-chaperone Cdc37
TT_03619	330	181.179	166.159	186.147	177.829	10.4066	5.85206	6.00827	154.771	242.288	291.708	229.589	69.346	30.2044	40.0369	171.57	181.438	119.375	157.461	33.3503	21.18	19.2548	229.722	295.892	323.879	283.164	48.3515	17.0754	27.9158	NA	NA	NA	NA	gi|114154885|sp|Q3E776.1|YB255_YEAST	33.333	0.11	RecName: Full=Uncharacterized protein YBR255C-A
TT_01940	1113	196.551	169.843	166.962	177.785	16.315	9.17681	9.41948	147.44	166.789	215.216	176.482	34.912	19.7822	20.1564	111.517	94.381	99.3444	101.747	8.817	8.66558	5.0905	14.6055	11.3892	12.8549	12.9499	1.61027	12.4346	0.929687	NA	NA	NA	NA	gi|74582167|sp|O43050.1|ERG26_SCHPO	43.22	1.26e-86	RecName: Full=Sterol-4-alpha-carboxylate 3-dehydrogenase, decarboxylating
TT_06568	1416	183.628	186.55	161.95	177.376	13.439	7.5766	7.75904	204.212	240.285	271.513	238.67	33.6797	14.1114	19.445	360.655	344.336	315.929	340.307	22.6337	6.65098	13.0676	2.99289	5.27944	4.10413	4.12549	1.14343	27.7161	0.660157	GH76			Y	gi|549674|sp|P36091.1|DCW1_YEAST	44.244	1.52e-112	RecName: Full=Mannan endo-1,6-alpha-mannosidase DCW1
TT_08043	1794	161.497	212.361	158.224	177.361	30.3555	17.1151	17.5258	65.8803	79.1434	100.701	81.9081	17.5741	21.4559	10.1464	98.5737	57.5119	95.9856	84.0237	22.9964	27.3689	13.277	61.4545	32.2946	43.4499	45.733	14.7134	32.1724	8.49479	NA	NA	NA	NA	gi|730721|sp|P40996.1|SCD2_SCHPO	37.438	3.31e-109	RecName: Full=Protein scd2/ral3
TT_06248	1287	156.373	221.345	154.242	177.32	38.1416	21.51	22.021	112.233	278.277	225.923	205.478	84.8889	41.3129	49.0106	12.6985	10.4007	12.0787	11.726	1.18881	10.1383	0.68636	57.0355	34.9148	44.3206	45.4237	11.1015	24.44	6.40947	NA	NA	NA	NA	gi|74625999|sp|Q9UUA7.1|YHAH_SCHPO	23.204	8.05e-08	RecName: Full=UPF0590 protein C409.17c
TT_01401	873	172.231	188.675	170.886	177.264	9.90491	5.58766	5.7186	159.512	277.844	286.849	241.402	71.0616	29.437	41.0274	100.456	86.9845	83.5916	90.3439	8.91989	9.87326	5.1499	275.725	215.042	255.783	248.85	30.9298	12.4291	17.8573	NA	NA	NA	NA	gi|74676514|sp|Q12063.1|UPPS_YEAST	38.699	1.01e-62	RecName: Full=Dehydrodolichyl diphosphate synthase complex subunit NUS1
TT_09196	804	187.996	159.155	184.173	177.108	15.6648	8.84475	9.04405	241.775	256.537	262.025	253.446	10.4731	4.13229	6.04665	221.45	177.43	178.605	192.495	25.0828	13.0304	14.4816	387.541	443.952	472.699	434.73	43.3213	9.96511	25.0116	NA	NA	NA	NA	gi|464983|sp|P33296.1|UBC6_YEAST	54.167	5.1e-68	RecName: Full=Ubiquitin-conjugating enzyme E2 6
TT_03435	984	190.565	166.134	174.591	177.097	12.4069	7.00574	7.16314	61.5285	44.8186	41.3198	49.2223	10.8001	21.9415	6.23543	79.9013	69.0102	109.04	85.9838	20.6964	24.0701	11.9491	164.013	151.284	165.591	160.296	7.84438	4.89368	4.52896	NA	NA	NA	NA	gi|1008808710|sp|A2SUH3.1|LAEA_MONPI	34.969	6.67e-53	RecName: Full=Secondary metabolism regulator laeA
TT_01686	1137	171.761	172.742	186.592	177.032	8.29423	4.68517	4.78868	366.745	389.48	451.868	402.698	44.0742	10.9447	25.4463	66.5007	40.9247	59.7197	55.715	13.25	23.7817	7.64987	48.8164	26.0377	33.6951	36.183	11.5914	32.0354	6.69229	NA	NA	NA	NA	gi|585609|sp|P32473.2|ODPB_YEAST	64.42	6.04e-168	RecName: Full=Pyruvate dehydrogenase E1 component subunit beta, mitochondrial
TT_00887	492	182.757	152.134	196.005	176.965	22.5014	12.7151	12.9912	373.267	348.798	317.653	346.573	27.8735	8.0426	16.0928	198.57	211.004	98.1639	169.246	61.8718	36.5574	35.7217	34.6476	20.1492	20.6066	25.1345	8.24176	32.7907	4.75838	NA	NA	NA	NA	gi|2497166|sp|Q03799.1|RT08_YEAST	35.404	1.67e-33	RecName: Full=37S ribosomal protein S8, mitochondrial
TT_01964	396	170.149	171.758	188.485	176.797	10.1538	5.74318	5.86229	313.028	341.47	278.344	310.947	31.6147	10.1672	18.2527	165.892	206.999	210.957	194.616	24.9545	12.8224	14.4075	462.016	502.319	528.154	497.496	33.3315	6.69985	19.244	NA	NA	NA	NA	gi|187470870|sp|Q2H4Y0.2|CBP4_CHAGB	80.159	5.97e-69	RecName: Full=Assembly factor CBP4
TT_00385	612	192.65	182.181	155.445	176.759	19.186	10.8543	11.077	261.688	265.279	264.261	263.743	1.85072	0.701713	1.06851	235.22	223.512	278.731	245.821	29.0961	11.8363	16.7986	386.338	450.324	477.011	437.891	46.5976	10.6414	26.9032	NA	NA	NA	NA	gi|6136086|sp|Q09176.2|U2AF1_SCHPO	67.196	1.92e-94	RecName: Full=Splicing factor U2AF 23 kDa subunit
TT_04958	981	168.411	140.312	220.983	176.569	40.9492	23.1916	23.642	650.937	371.056	311.992	444.662	181.064	40.7196	104.538	365.158	238.809	304.656	302.874	63.1935	20.8646	36.4848	587.908	584.734	746.167	639.603	92.3007	14.4309	53.2898	NA	NA	NA	NA	gi|48474991|sp|Q9P782.1|YNY8_SCHPO	44.012	4.99e-95	RecName: Full=Uncharacterized protein C1711.08
TT_04469	2223	148.115	205.8	175.191	176.369	28.8609	16.364	16.6629	148.186	140.701	160.033	149.64	9.74774	6.51413	5.62786	114.973	76.0234	155.505	115.5	39.7435	34.4098	22.9459	41.9977	24.4784	26.9522	31.1428	9.4817	30.4459	5.47426	NA	NA	NA	NA	gi|30913128|sp|Q9UT19.1|METE_SCHPO	57.623	0	RecName: Full=Probable 5-methyltetrahydropteroyltriglutamate--homocysteine methyltransferase
TT_08461	540	199.193	143.095	186.172	176.153	29.3602	16.6674	16.9511	323.063	290.103	270.503	294.556	26.5615	9.01746	15.3353	55.8448	66.4171	31.8629	51.3749	17.7054	34.4632	10.2222	111.278	76.2416	70.0111	85.8435	22.246	25.9146	12.8437	NA	NA	NA	NA	gi|2500474|sp|Q03246.1|RT17_YEAST	39.437	1.27e-05	RecName: Full=37S ribosomal protein S17, mitochondrial
TT_04591	1341	174.661	201.116	151.591	175.789	24.7819	14.0975	14.3078	199.905	170.816	225.912	198.878	27.5626	13.8591	15.9133	29.854	22.0552	36.0498	29.3197	7.01256	23.9176	4.04871	87.2849	52.2124	59.8705	66.456	18.4403	27.7482	10.6465	NA	NA	NA	NA	gi|140489|sp|P25358.1|ELO2_YEAST	27.917	3.46e-13	RecName: Full=Elongation of fatty acids protein 2
TT_01181	1023	162.18	231.863	133.245	175.763	50.6924	28.8414	29.2672	86.6287	148.691	150.305	128.541	36.3064	28.2449	20.9615	12.7176	12.254	13.6176	12.8631	0.69336	5.39031	0.400311	4.11173	3.65381	3.67399	3.81318	0.258755	6.78582	0.149393	NA	NA	NA	NA	NA	NA	NA	NA
TT_00732	1557	191.971	179.886	155.15	175.669	18.7694	10.6845	10.8365	336.72	197.678	157.973	230.79	93.8614	40.6696	54.1909	158.71	90.3381	179.863	142.97	46.792	32.7284	27.0154	269.443	99.9584	148.71	172.704	87.2529	50.5217	50.3755	NA	NA	NA	NA	gi|12231053|sp|P78811.2|UGPA1_SCHPO	68	0	RecName: Full=Probable UTP--glucose-1-phosphate uridylyltransferase
TT_09405	1296	188.594	182.398	154.734	175.242	18.0288	10.288	10.409	179.557	230.388	337.672	249.206	80.7195	32.3907	46.6034	36.0959	31.838	37.9066	35.2801	3.11546	8.83063	1.79871	6.49121	6.10267	7.04303	6.54564	0.472534	7.21907	0.272818	NA	NA	NA	NA	NA	NA	NA	NA
TT_07409	1167	187.137	177.707	160.682	175.175	13.4076	7.65379	7.74086	126.045	194.385	274.972	198.467	74.5472	37.5614	43.0398	148.301	147.947	239.734	178.661	52.8916	29.6045	30.537	165.069	157.293	183.577	168.646	13.5021	8.00615	7.79542	NA	NA	NA	NA	gi|1018736621|sp|A0A0A7HJC7.1|BRLA_ACRCH	27.763	1.78e-17	RecName: Full=C2H2 type master regulator of conidiophore development brlA
TT_06127	552	165.423	213.681	146.136	175.08	34.7926	19.8724	20.0875	160.095	307.379	296.343	254.606	82.0339	32.22	47.3623	37.9724	32.9485	26.3234	32.4148	5.84281	18.0251	3.37335	258.912	193.575	257.821	236.77	37.4112	15.8007	21.5994	NA	NA	NA	NA	gi|81902150|sp|Q8VIK5.1|PEAR1_MOUSE	29.204	0.44	RecName: Full=Platelet endothelial aggregation receptor 1
TT_01955	990	173.042	203.392	147.72	174.718	27.8738	15.9536	16.0929	102.595	163.282	214.549	160.142	56.0427	34.9956	32.3563	118.679	83.8727	111.594	104.715	18.3947	17.5663	10.6202	3.60988	3.31049	4.37071	3.76369	0.54659	14.5227	0.315574	NA	NA	NA	NA	NA	NA	NA	NA
TT_00609	1275	166.866	210.978	144.614	174.153	33.7771	19.3951	19.5012	154.019	160.933	156.105	157.019	3.5464	2.25858	2.04751	105.693	92.2544	117.655	105.201	12.7075	12.0792	7.33667	33.5363	12.7463	17.2659	21.1828	10.9345	51.6197	6.31304	NA	NA	NA	NA	gi|26401115|sp|O43120.1|UAP2_SCHPO	38.811	1.65e-59	RecName: Full=Splicing factor U2AF-associated protein 2
TT_10146	1557	168.225	203.871	149.854	173.983	27.4648	15.7859	15.8568	229.267	221.931	244.519	231.906	11.5232	4.96891	6.65292	96.1443	59.7159	83.9914	79.9505	18.5473	23.1985	10.7083	308.809	142.649	194.169	215.209	85.0547	39.5219	49.1064	NA	NA	NA	NA	gi|75543881|sp|Q98M06.1|FENR_RHILO	34.091	0.000369	RecName: Full=Ferredoxin--NADP reductase
TT_02859	621	189.633	151.292	180.989	173.971	20.1105	11.5596	11.6108	246.025	290.166	355.306	297.166	54.9757	18.5	31.7403	66.0192	61.7229	24.2899	50.6774	22.9529	45.2923	13.2519	12.8848	13.6956	14.1899	13.5901	0.658905	4.84842	0.380419	NA	NA	NA	NA	gi|90101774|sp|Q9C1E8.2|TIM22_NEUCR	74.286	7.8e-90	RecName: Full=Mitochondrial import inner membrane translocase subunit tim22
TT_04407	333	189.894	156.421	175.493	173.936	16.7908	9.6534	9.69415	222.935	265.295	289.909	259.38	33.8764	13.0605	19.5585	174.848	235.952	204.6	205.133	30.5557	14.8955	17.6413	407.154	528.865	492.444	476.154	62.4695	13.1196	36.0668	NA	NA	NA	NA	gi|74625657|sp|Q9UR27.1|RM31_SCHPO	52.174	3.42e-35	RecName: Full=54S ribosomal protein L31, mitochondrial
TT_06506	1194	184.738	171.165	165.529	173.811	9.87372	5.68073	5.70059	175.243	190.601	231.332	199.059	28.9856	14.5613	16.7348	98.9743	71.1443	109.449	93.1892	19.7969	21.2438	11.4297	76.1787	28.7645	39.8635	48.2689	24.7995	51.3778	14.318	NA	NA	NA	NA	gi|121775492|sp|Q2GLX8.1|SFH5_CHAGB	75.309	1.31e-170	RecName: Full=Phosphatidylinositol transfer protein SFH5
TT_06671	1083	185.227	150.052	185.834	173.704	20.4855	11.7933	11.8273	295.223	160.063	119.729	191.671	91.9179	47.9559	53.0688	325.501	248.884	397.268	323.885	74.2052	22.911	42.8424	435.381	438.425	501.056	458.287	37.0702	8.08885	21.4025	NA	NA	NA	NA	gi|44888975|sp|P53444.2|ALF_NEUCR	87.017	0	RecName: Full=Fructose-bisphosphate aldolase
TT_05386	1599	169.31	195.992	155.326	173.543	20.6605	11.9052	11.9284	97.7238	66.4603	70.7582	78.3141	16.9461	21.6386	9.78384	134.753	113.185	129.818	125.919	11.3001	8.97413	6.52412	84.0007	32.3709	41.8156	52.7291	27.4907	52.1357	15.8717	NA	NA	NA	NA	gi|1706693|sp|P54781.1|ERG5_YEAST	56.238	0	RecName: Full=Cytochrome P450 61
TT_04139	2001	174.81	195.664	149.76	173.411	22.9839	13.254	13.2697	225.83	180.846	226.034	210.903	26.0302	12.3423	15.0285	181.89	112.787	209.849	168.176	49.9632	29.709	28.8463	82.4719	29.59	38.5289	50.197	28.306	56.3899	16.3425	NA	NA	NA	NA	gi|22654109|sp|O74252.1|STE12_EMENI	65.017	0	RecName: Full=Transcription factor steA
TT_08551	1131	185.971	141.829	192.186	173.329	27.4561	15.8405	15.8518	142.555	131.417	143.344	139.105	6.67023	4.79509	3.85106	107.079	143.977	75.0049	108.687	34.5144	31.7557	19.9269	6.93487	8.07067	7.00935	7.33829	0.635346	8.65795	0.366817	NA	NA	NA	NA	gi|74662491|sp|Q7RYW6.1|CYSK_NEUCR	87.5	0	RecName: Full=Cysteine synthase 1
TT_01894	1053	166.094	213.555	139.798	173.149	37.3811	21.589	21.582	5.06013	4.58248	6.47906	5.37389	0.986454	18.3564	0.56953	4.3091	6.01297	7.22813	5.85007	1.46632	25.065	0.846579	73.2842	82.8523	75.9754	77.3706	4.93426	6.37743	2.84879	GH53			Y	gi|56404452|sp|P83692.1|GANA_THIHE	84.036	0	RecName: Full=Arabinogalactan endo-beta-1,4-galactanase
TT_05321	933	192.747	173.715	152.868	173.11	19.9461	11.5222	11.5159	247.908	224.976	226.895	233.26	12.7221	5.45404	7.3451	135.829	87.8126	177.395	133.679	44.8298	33.5355	25.8825	425.142	429.425	485.878	446.815	33.8974	7.58644	19.5707	NA	NA	NA	NA	gi|3024013|sp|P56286.1|IF2A_SCHPO	63.696	2.18e-143	RecName: Full=Eukaryotic translation initiation factor 2 subunit alpha
TT_04391	585	208.626	154.44	156.191	173.085	30.7912	17.7896	17.7773	160.928	183.96	209.248	184.712	24.1687	13.0845	13.9538	85.8693	84.335	90.8379	87.014	3.39924	3.90654	1.96255	324.211	337.716	319.673	327.2	9.38584	2.86853	5.41891	NA	NA	NA	NA	gi|74582127|sp|O42877.1|FCF2_SCHPO	38.732	5.39e-27	RecName: Full=rRNA-processing protein fcf2
TT_07636	4587	164.332	190.066	164.624	173.007	14.7742	8.53967	8.52991	89.4381	104.53	123.639	105.869	17.1397	16.1895	9.89559	91.5058	62.4399	103.762	85.9025	21.2231	24.706	12.2532	4.30234	2.97608	3.7113	3.66324	0.664438	18.138	0.383614	NA	NA	NA	NA	gi|121772630|sp|Q1K9C2.1|MET5_SCHPO	46.911	0	RecName: Full=Sulfite reductase [NADPH] subunit beta
TT_05974	1344	167.48	181.569	169.657	172.902	7.5845	4.38658	4.37891	262.685	256.142	268.835	262.554	6.34725	2.4175	3.66459	55.87	46.2569	65.8294	55.9854	9.78675	17.4809	5.65038	17.8369	15.3164	15.9095	16.3542	1.3178	8.05782	0.76083	NA	NA	NA	NA	gi|121922835|sp|Q2HBQ2.1|EIF3E_CHAGB	89.262	0	RecName: Full=Eukaryotic translation initiation factor 3 subunit E
TT_00828	1764	158.911	195.809	163.676	172.799	20.0696	11.6145	11.5872	126.52	180.477	192.955	166.651	35.3097	21.1878	20.3861	62.4401	57.5023	54.7843	58.2422	3.88118	6.66387	2.2408	14.9347	14.7406	15.6487	15.108	0.478245	3.16551	0.276115	NA	NA	NA	NA	gi|121790764|sp|Q2HEF1.1|NAR1_CHAGB	78.451	0	RecName: Full=Cytosolic Fe-S cluster assembly factor NAR1
TT_07111	1281	191.53	139.419	187.147	172.699	28.904	16.7366	16.6877	115.949	77.0017	91.833	94.9278	19.657	20.7073	11.349	192.435	342.642	290.707	275.262	76.2852	27.7137	44.0433	5.03651	5.64552	5.02976	5.23727	0.353577	6.75117	0.204138	NA	NA	NA	NA	gi|1279751577|sp|A0A084B9Z2.1|SAT4_STACB	21.212	5.11e-06	RecName: Full=Satratoxin biosynthesis SC1 cluster protein 4
TT_08257	633	172.87	203.34	141.833	172.681	30.7538	17.8096	17.7557	84.6117	233.875	151.764	156.75	74.7566	47.6915	43.1607	16.5567	18.9983	16.1778	17.2443	1.53079	8.87712	0.883803	137.047	116.773	130.377	128.066	10.3331	8.06856	5.9658	NA	NA	NA	NA	gi|109892841|sp|Q9CXS4.2|CENPV_MOUSE	28.866	0.073	RecName: Full=Centromere protein V
TT_02270	729	182.937	186.527	148.223	172.563	21.1549	12.2593	12.2138	111.416	134.884	157.961	134.754	23.2728	17.2706	13.4365	125.256	115.767	124.149	121.724	5.18877	4.26274	2.99574	208.933	216.278	228.973	218.061	10.138	4.64916	5.85319	NA	NA	NA	NA	gi|82593022|sp|Q4I1J3.1|PFA5_GIBZE	43.673	3.82e-65	RecName: Full=Palmitoyltransferase PFA5
TT_00156	1365	178.958	129.618	208.27	172.282	39.7489	23.072	22.949	99.4691	102.167	111.461	104.366	6.29115	6.02797	3.6322	171.797	205.031	113.615	163.481	46.2722	28.3043	26.7152	6.13991	5.97277	5.39125	5.83465	0.392978	6.73526	0.226886	NA	NA	NA	NA	gi|75305716|sp|Q93VK5.1|LUT5_ARATH	34.545	0.91	RecName: Full=Protein LUTEIN DEFICIENT 5, chloroplastic
TT_01670	210	168.963	191.411	155.672	172.015	18.0635	10.5011	10.429	124.893	258.1	140.28	174.424	72.8728	41.7791	42.0732	100.196	131.328	130.698	120.74	17.7951	14.7383	10.274	196.535	215.01	192.061	201.202	12.1656	6.04647	7.02382	NA	NA	NA	NA	NA	NA	NA	NA
TT_08412	1131	179.342	160.336	176.199	171.959	10.1876	5.92442	5.8818	269.244	257.302	249.658	258.734	9.87122	3.81519	5.69915	164.986	150.064	187.451	167.5	18.8199	11.2357	10.8657	573.105	550.218	574.487	565.937	13.6302	2.40844	7.86942	NA	NA	NA	NA	gi|46397823|sp|P25284.2|NDUA9_NEUCR	77.6	0	RecName: Full=NADH-ubiquinone oxidoreductase 40 kDa subunit, mitochondrial
TT_06184	648	176.127	83.7878	255.67	171.861	86.0204	50.0522	49.6639	69.403	22.5128	22.3958	38.1039	27.1059	71.1369	15.6496	85.2668	84.1362	66.4167	78.6065	10.5719	13.4491	6.10368	45.3897	82.2607	84.1751	70.6085	21.8611	30.961	12.6215	NA	NA	NA	NA	NA	NA	NA	NA
TT_08549	669	176.514	137.22	200.076	171.27	31.7544	18.5405	18.3334	323.99	328.224	347.793	333.335	12.6981	3.80941	7.33125	166.441	202.245	95.0153	154.567	54.5922	35.3194	31.5188	24.2989	19.9196	14.7297	19.6494	4.79029	24.3788	2.76567	NA	NA	NA	NA	gi|74665568|sp|Q9UT87.1|IMG1_SCHPO	42.105	2.92e-10	RecName: Full=54S ribosomal protein subunit img1, mitochondrial
TT_03522	1092	174.831	164.979	173.485	171.098	5.34211	3.12225	3.08427	690.601	481.754	417.691	530.015	142.712	26.926	82.3949	197.023	117.404	166.224	160.217	40.1477	25.0583	23.1793	58.7346	37.181	41.2153	45.7103	11.4583	25.0673	6.61548	NA	NA	NA	NA	gi|19862905|sp|Q09912.2|PSI1_SCHPO	43.223	1.1e-86	RecName: Full=Protein psi1
TT_01977	279	189.597	153.137	170.056	170.93	18.2454	10.6742	10.534	146.648	162.494	148.84	152.661	8.58632	5.62445	4.95731	172.996	226.941	226.179	208.705	30.9275	14.8187	17.856	351.177	467.449	413.761	410.796	58.1926	14.1658	33.5975	NA	NA	NA	NA	gi|2833211|sp|Q07842.1|NDUA2_NEUCR	77.174	4.53e-50	RecName: Full=NADH-ubiquinone oxidoreductase 10.5 kDa subunit
TT_07040	888	175.142	144.16	193.086	170.796	24.7505	14.4912	14.2897	300.577	325.027	356.835	327.48	28.209	8.61397	16.2865	58.785	61.7795	46.752	55.7722	7.95392	14.2615	4.5922	5.91213	7.32049	6.47329	6.56864	0.709006	10.7938	0.409345	NA	NA	NA	NA	gi|74630403|sp|Q8WZK1.1|RT21_SCHPO	35.385	0.002	RecName: Full=37S ribosomal protein mrp21, mitochondrial
TT_01004	1593	158.08	212.471	141.504	170.685	37.1248	21.7505	21.434	140.639	268.075	286.129	231.614	79.3025	34.239	45.7853	54.7495	40.7871	56.1767	50.5711	8.50319	16.8143	4.90932	118.961	43.1027	72.5063	78.19	38.2473	48.9158	22.0821	NA	NA	NA	NA	gi|85544720|sp|Q06682.1|UBX5_YEAST	38.941	5.28e-54	RecName: Full=UBX domain-containing protein 5
TT_06760	834	171.854	151.172	188.822	170.616	18.8553	11.0513	10.8861	218.943	203.445	263.806	228.731	31.3486	13.7054	18.0991	74.0984	73.3206	69.4142	72.2777	2.51024	3.47304	1.44929	8.07723	6.85265	7.61196	7.51395	0.618147	8.22666	0.356887	NA	NA	NA	NA	gi|2495214|sp|Q07821.1|ISA1_YEAST	69.811	7.39e-53	RecName: Full=Iron-sulfur assembly protein 1
TT_01416	2277	170.594	197.659	143.508	170.587	27.0754	15.8719	15.632	163.768	199.683	211.868	191.773	25.0065	13.0397	14.4375	149.086	80.995	180.301	136.794	50.7811	37.1224	29.3185	97.9069	48.0931	66.0392	70.6797	25.2291	35.6949	14.566	NA	NA	NA	NA	gi|32699313|sp|Q9P8W3.1|ACE1_HYPJE	52.399	0	RecName: Full=Zinc finger transcription factor ace1
TT_09728	1524	152.649	199.352	158.572	170.191	25.4271	14.9403	14.6804	102.606	174.714	194.541	157.287	48.3821	30.7604	27.9334	91.8763	74.9507	86.93	84.5857	8.70292	10.2889	5.02463	6.10115	4.90531	5.28472	5.43039	0.611083	11.253	0.352809	NA	NA	NA	NA	gi|166898033|sp|P32961.2|NRL1_ARATH	38.525	5.14e-46	RecName: Full=Nitrilase 1
TT_03046	450	165.149	178.889	166.403	170.147	7.59671	4.46479	4.38596	3.43564	3.55356	4.29416	3.76112	0.465376	12.3733	0.268685	1.07079	1.22761	2.05016	1.44952	0.526045	36.2909	0.303712	192.288	289.517	190.627	224.144	56.621	25.261	32.6902	NA	NA	NA	NA	gi|257096311|sp|P86326.1|CVNH_CERRI	39.286	0.011	RecName: Full=Cyanovirin-N homolog
TT_06645	993	173.551	181.21	155.48	170.08	13.2116	7.76785	7.6277	81.211	96.9614	136.934	105.036	28.7258	27.3486	16.5848	44.6029	41.3389	53.1896	46.3771	6.12132	13.199	3.53414	138.417	111.507	133.142	127.689	14.2596	11.1675	8.2328	NA	NA	NA	NA	gi|30316363|sp|P51599.2|GCH1_NEUCR	72.973	3.68e-160	RecName: Full=GTP cyclohydrolase 1
TT_05281	225	133.072	96.6192	280.517	170.069	97.3713	57.254	56.2174	215.587	146.008	127.247	162.947	46.5421	28.5627	26.8711	227.543	222.104	168.933	206.193	32.3827	15.705	18.6962	260.179	338.272	302.223	300.225	39.0846	13.0184	22.5655	NA	NA	NA	NA	NA	NA	NA	NA
TT_08480	300	188.897	133.987	186.922	169.936	31.1476	18.3291	17.9831	328.073	263.057	289.724	293.618	32.6827	11.131	18.8694	212.418	238.677	208.963	220.019	16.25	7.3857	9.38192	518.777	608.709	520.188	549.225	51.5196	9.38043	29.7449	NA	NA	NA	NA	gi|75164329|sp|Q945M1.1|NDUB9_ARATH	47.5	1.14e-16	RecName: Full=NADH dehydrogenase [ubiquinone] 1 beta subcomplex subunit 9
TT_05417	705	174.634	164.484	170.367	169.828	5.09659	3.00102	2.94251	194.665	228.335	306.036	243.012	57.1178	23.5041	32.977	99.5039	80.0461	71.4503	83.6668	14.373	17.1789	8.29826	179.799	126.9	164.998	157.232	27.2912	17.3572	15.7566	NA	NA	NA	NA	gi|54036341|sp|Q6CJ62.1|RPAB1_KLULA	50.673	1.03e-78	RecName: Full=DNA-directed RNA polymerases I, II, and III subunit RPABC1,
TT_09559	1386	172.484	174.864	161.559	169.636	7.09523	4.18263	4.09643	331.991	274.876	223.073	276.647	54.4806	19.6932	31.4544	87.2046	54.6969	85.501	75.8009	18.2964	24.1374	10.5634	359.71	160.952	220.472	247.045	102.009	41.2916	58.8947	NA	NA	NA	NA	gi|1708241|sp|P54839.1|HMCS_YEAST	60.349	0	RecName: Full=Hydroxymethylglutaryl-CoA synthase
TT_03502	477	182.744	152.857	173.157	169.586	15.2603	8.99854	8.81052	289.448	265.429	255.715	270.197	17.3649	6.42674	10.0256	91.5056	92.9174	46.9023	77.1084	26.1688	33.9377	15.1086	281.852	180.743	196.059	219.551	54.4951	24.8211	31.4628	NA	NA	NA	NA	gi|166230751|sp|A5G0F5.1|RL34_ACICJ	67.568	1.55e-08	RecName: Full=50S ribosomal protein L34
TT_03032	1011	162.539	173.034	173.172	169.581	6.09938	3.59673	3.52148	4.83342	6.41005	9.59574	6.94641	2.42604	34.9251	1.40068	4.2498	3.90898	2.78323	3.64734	0.767497	21.0427	0.443115	2.4713	3.69718	3.34271	3.1704	0.630844	19.898	0.364218	GH7			Y	gi|817033842|sp|G2QCS4.1|CEL7A_THIHA	51.781	1.21e-118	RecName: Full=Endoglucanase 7a
TT_09756	1557	164.666	140.695	203.026	169.462	31.4413	18.5536	18.1526	156.232	142.831	121.095	140.052	17.7325	12.6614	10.2379	258.285	207.859	295.051	253.732	43.7739	17.252	25.2729	18.9311	10.3507	14.6864	14.6561	4.29028	29.273	2.477	NA	NA	NA	NA	gi|1169238|sp|Q07346.1|DCE_PETHY	55.532	0	RecName: Full=Glutamate decarboxylase
TT_07091	591	178.143	137.667	191.889	169.233	28.1881	16.6564	16.2744	212.781	245.084	301.877	253.247	45.1052	17.8107	26.0415	166.054	226.709	155.089	182.617	38.5758	21.1238	22.2717	354.365	465.913	397.445	405.908	56.2535	13.8587	32.478	NA	NA	NA	NA	gi|13431648|sp|Q9P6I5.1|KGUA_SCHPO	56.831	4.69e-71	RecName: Full=Guanylate kinase
TT_00211	912	226.288	140.426	140.898	169.204	49.4369	29.2174	28.5424	216.897	168.603	176.252	187.251	25.9578	13.8626	14.9867	204.428	358.733	223.764	262.308	84.0637	32.0477	48.5342	4.16136	6.59326	5.7142	5.48961	1.23141	22.4316	0.710954	NA	NA	NA	NA	NA	NA	NA	NA
TT_00792	612	173.933	178.752	154.815	169.166	12.6603	7.48395	7.30945	101.59	201.056	212.839	171.828	61.1132	35.5664	35.2837	61.8067	76.3788	41.6816	59.9557	17.4225	29.059	10.0589	8.06162	7.5681	5.52203	7.05058	1.34657	19.0987	0.777441	NA	NA	NA	NA	gi|408360203|sp|O94327.2|TSPO_SCHPO	42.775	4.51e-31	RecName: Full=Translocator protein homolog
TT_07055	864	165.617	186.156	155.366	169.046	15.6787	9.27476	9.05208	188.973	209.791	224.75	207.838	17.968	8.64521	10.3738	196.544	150.157	166.255	170.985	23.5528	13.7747	13.5982	293.678	222.894	257.351	257.974	35.3964	13.7209	20.4361	NA	NA	NA	NA	gi|857217523|sp|G0S6T0.1|POM33_CHATD	75.439	1.11e-162	RecName: Full=Nucleoporin POM33
TT_10067	1338	178.394	163.16	165.373	168.975	8.23107	4.87117	4.75221	329.231	314.406	352.509	332.049	19.2068	5.78434	11.0891	99.9066	68.1244	78.5703	82.2004	16.1991	19.7068	9.35254	34.841	35.8715	36.7535	35.822	0.95723	2.67219	0.552657	NA	NA	NA	NA	gi|21264057|sp|Q9P567.1|SUCB_NEUCR	89.485	0	RecName: Full=Succinate--CoA ligase [ADP-forming] subunit beta, mitochondrial
TT_02056	243	174.378	153.902	178.582	168.954	13.204	7.81515	7.62333	276.987	264.15	250.736	263.958	13.1267	4.97302	7.57869	199.947	217.019	142.182	186.383	39.2187	21.042	22.6429	517.605	573.484	594.376	561.822	39.6921	7.0649	22.9163	NA	NA	NA	NA	gi|1171705|sp|P42117.3|NDUA3_NEUCR	62.5	4.23e-33	RecName: Full=NADH-ubiquinone oxidoreductase 9.5 kDa subunit
TT_03357	144	171.384	139.383	195.882	168.883	28.3322	16.7762	16.3576	293.142	216.642	171.712	227.165	61.3951	27.0266	35.4465	333.507	491.636	399.781	408.308	79.4087	19.4482	45.8466	468.465	582.157	515.213	521.945	57.1442	10.9483	32.9922	NA	NA	NA	NA	gi|75155465|sp|Q8LDK3.1|NDUB2_ARATH	64.706	1.89e-11	RecName: Full=NADH dehydrogenase [ubiquinone] 1 beta subcomplex subunit 2
TT_02640	1794	158.979	155.012	191.767	168.586	20.1729	11.9659	11.6468	96.135	89.8554	91.2703	92.4202	3.29396	3.56412	1.90177	74.3108	81.9805	92.72	83.0038	9.24718	11.1407	5.33886	13.9445	11.8217	12.3413	12.7025	1.10652	8.71099	0.638847	NA	NA	NA	NA	gi|18202360|sp|P78753.3|ASNS_SCHPO	65.21	0	RecName: Full=Probable asparagine synthetase [glutamine-hydrolyzing]
TT_07546	336	146.485	222.287	136.759	168.51	46.8256	27.788	27.0348	26.704	86.501	48.0041	53.7364	30.3078	56.401	17.4982	8.00704	6.57651	4.11863	6.23406	1.9667	31.5476	1.13547	27.3907	25.8766	21.902	25.0564	2.83479	11.3136	1.63667	NA	NA	NA	NA	NA	NA	NA	NA
TT_02565	1041	156.736	142.667	206.023	168.475	33.2693	19.7473	19.2081	25.3006	17.8675	17.2746	20.1476	4.47246	22.1985	2.58218	113.135	134.341	122.699	123.392	10.6198	8.60659	6.13137	33.3884	11.8647	17.6882	20.9804	11.1331	53.0644	6.42772	NA	NA	NA	NA	gi|74582248|sp|O59826.1|KCAB_SCHPO	53.043	2.3e-118	RecName: Full=Putative voltage-gated potassium channel subunit beta
TT_01411	2067	159.406	168.199	177.776	168.46	9.18786	5.45402	5.30461	122.265	109.245	149.846	127.119	20.731	16.3084	11.969	52.8402	37.0258	68.6238	52.83	15.799	29.9054	9.12157	16.8307	11.9377	12.3463	13.7049	2.7147	19.8083	1.56733	NA	NA	NA	NA	gi|597439583|sp|P20824.2|NUC1_NEUCR	54.326	0	RecName: Full=Phosphorus acquisition-controlling protein
TT_00533	411	152.723	200.184	152.394	168.434	27.4973	16.3252	15.8755	122.321	285.732	207.927	205.327	81.7364	39.808	47.1905	34.6835	30.5008	29.2934	31.4926	2.82862	8.98186	1.6331	295.256	289.047	308.77	297.691	10.0841	3.38744	5.82205	NA	NA	NA	NA	gi|78116176|sp|Q9UU83.1|PAL1_SCHPO	30.556	3.41e-07	RecName: Full=Protein pal1
TT_00563	240	187.617	123.315	193.27	168.067	38.8596	23.1214	22.4356	208.784	130.92	122.909	154.205	47.4367	30.7622	27.3876	376.116	397.499	591.215	454.943	118.498	26.0468	68.4149	276.335	378.073	385.193	346.534	60.8977	17.5734	35.1593	NA	NA	NA	NA	gi|75099212|sp|O64818.1|Y2309_ARATH	45.455	8.71e-13	RecName: Full=Uncharacterized protein At2g23090
TT_05210	591	170.343	163.616	170.025	167.995	3.7954	2.25924	2.19128	241.65	229.609	236.35	235.87	6.03489	2.55857	3.48425	146.622	209.668	181.939	179.41	31.5986	17.6126	18.2435	408.039	484.153	488.295	460.163	45.188	9.82001	26.0893	NA	NA	NA	NA	gi|417686|sp|P32387.1|RM41_YEAST	29.167	7.66e-18	RecName: Full=54S ribosomal protein L41, mitochondrial
TT_04196	1719	141.184	213.989	148.691	167.954	40.0432	23.8417	23.119	87.0795	182.247	220.742	163.356	68.8044	42.1192	39.7242	31.465	20.3449	25.5733	25.7944	5.56336	21.5681	3.21201	2.83331	3.10408	2.53554	2.82431	0.284378	10.0689	0.164185	NA	NA	NA	NA	gi|62512118|sp|Q8DQN5.1|ZMPB_STRR6	25.49	0.001	RecName: Full=Zinc metalloprotease ZmpB
TT_04257	1329	175.362	145.964	182.093	167.806	19.2133	11.4497	11.0928	183.471	163.619	215.934	187.675	26.4099	14.0722	15.2478	104.662	133.079	110.306	116.016	15.0441	12.9673	8.68572	25.0108	27.8399	26.3794	26.41	1.41483	5.35716	0.816851	NA	NA	NA	NA	gi|31077010|sp|O60078.1|TYR1_SCHPO	52.834	2.64e-170	RecName: Full=Probable prephenate dehydrogenase [NADP(
TT_08631	1851	164.674	177.303	160.958	167.645	8.568	5.11079	4.94673	157.861	199.988	269.129	208.993	56.1777	26.8802	32.4342	79.9406	48.9913	69.7786	66.2368	15.7757	23.8171	9.10809	24.0743	20.3692	21.5337	21.9924	1.89464	8.61495	1.09387	NA	NA	NA	NA	gi|61252265|sp|P78706.2|RCO1_NEUCR	73.496	0	RecName: Full=Transcriptional repressor rco-1
TT_00854	537	146.197	191.893	163.597	167.229	23.0633	13.7914	13.3156	82.9778	153.28	149.813	128.691	39.6263	30.792	22.8783	85.0203	72.0901	71.3834	76.1646	7.6774	10.08	4.43255	201.714	182.993	175.447	186.718	13.5238	7.24288	7.80794	NA	NA	NA	NA	gi|73921271|sp|Q6MV78.1|YFAS1_NEUCR	70.621	4.27e-88	RecName: Full=FAS1 domain-containing protein NCU02579
TT_01807	1050	170.072	194.332	137.166	167.19	28.6915	17.161	16.5651	136.067	202.713	208.11	182.297	40.1269	22.0118	23.1672	109.068	89.4405	135.574	111.361	23.1522	20.7902	13.3669	278.161	268.459	328.142	291.588	32.0268	10.9836	18.4907	NA	NA	NA	NA	gi|74582884|sp|O94424.1|T2FB_SCHPO	26.332	1.21e-30	RecName: Full=Transcription initiation factor IIF subunit beta
TT_05276	1236	182.755	168.048	150.698	167.167	16.0467	9.59918	9.26454	218.986	165.898	146.577	177.154	37.4939	21.1646	21.6471	446.088	388.432	451.321	428.613	34.8969	8.1418	20.1477	449.243	495.938	504.704	483.295	29.8142	6.16895	17.2133	NA	NA	NA	NA	gi|12230056|sp|Q9TV98.1|ESR1_HORSE	28.421	0.77	RecName: Full=Estrogen receptor
TT_07067	4227	162.53	183.276	155.385	167.064	14.4872	8.67169	8.36421	136.413	187.866	247.533	190.604	55.6104	29.1759	32.1067	29.1067	22.348	29.5411	26.9986	4.03339	14.9392	2.32868	7.71393	7.07423	7.93522	7.57446	0.447118	5.90297	0.258144	NA	NA	NA	NA	gi|67477377|sp|P38671.2|RPOM_NEUCR	50.478	0	RecName: Full=DNA-directed RNA polymerase, mitochondrial
TT_01931	1821	161.532	196.299	143.142	166.991	26.9959	16.1661	15.5861	177.442	261.117	280.124	239.561	54.6297	22.8041	31.5405	97.5532	67.3469	105.43	90.1099	20.1028	22.3093	11.6064	61.3249	28.8559	44.6442	44.9416	16.2366	36.1281	9.37418	NA	NA	NA	NA	gi|74582204|sp|O59676.1|PDP1_SCHPO	36.364	1.3e-09	RecName: Full=PWWP domain-containing protein 1
TT_07814	1029	152.455	148.253	200.225	166.978	28.8698	17.2896	16.668	33.8055	11.8052	9.42789	18.3462	13.4408	73.2622	7.76006	25.6772	19.3269	24.7902	23.2647	3.439	14.782	1.98551	60.2099	29.9813	35.7583	41.9832	16.0469	38.2223	9.2647	CE16			N	gi|1008808670|sp|A7J2C6.1|AES1_HYPJE	51.594	9.26e-126	RecName: Full=Acetylesterase
TT_00640	1608	166.278	178.497	156.046	166.94	11.2403	6.73314	6.48961	254.48	263.969	297.856	272.102	22.8029	8.38027	13.1652	65.2264	46.9076	60.5008	57.5449	9.51036	16.5268	5.49081	9.24402	10.4772	9.31019	9.67715	0.693681	7.16823	0.400497	NA	NA	NA	NA	gi|74626600|sp|O13713.1|NAB2_SCHPO	30.303	1.16e-10	RecName: Full=Nuclear polyadenylated RNA-binding protein nab2
TT_07332	1071	193.954	157.562	148.748	166.755	23.9641	14.3709	13.8357	195.91	246.936	353.821	265.556	80.5851	30.3459	46.5259	398.96	280.955	304.897	328.271	62.3783	19.0021	36.0141	71.5801	21.1426	26.895	39.8726	27.6097	69.2449	15.9405	NA	NA	NA	NA	gi|81999808|sp|Q5UP73.1|YR614_MIMIV	38.793	1.63e-58	RecName: Full=Putative band 7 family protein R614
TT_06279	231	168.923	100.166	231.067	166.719	65.478	39.2746	37.8037	307.63	202.939	168.5	226.356	72.461	32.0119	41.8354	589.457	645.878	405.373	546.902	125.773	22.9973	72.615	301.066	385.416	353.713	346.732	42.606	12.2879	24.5986	NA	NA	NA	NA	gi|110288062|sp|Q2V2P4.1|YI156_YEAST	44.595	1.84e-15	RecName: Full=Uncharacterized protein YIL156W-B
TT_00191	612	166.476	158.353	174.748	166.526	8.19733	4.92256	4.73273	213.465	252.077	272.638	246.06	30.0421	12.2092	17.3448	97.7623	115.401	80.8758	98.0131	17.2641	17.6141	9.96746	139.786	93.3841	91.1393	108.103	27.4613	25.4029	15.8548	NA	NA	NA	NA	gi|19862898|sp|Q09859.2|MSRA_SCHPO	55	8.26e-60	RecName: Full=Probable peptide methionine sulfoxide reductase
TT_01369	2640	162.024	202.644	134.88	166.516	34.1047	20.4813	19.6904	88.0105	158.274	215.644	153.976	63.9252	41.5164	36.9073	55.7603	36.0397	44.8531	45.551	9.87878	21.6873	5.70352	3.23451	3.08819	3.49338	3.27203	0.205179	6.27071	0.11846	NA	NA	NA	NA	gi|1723773|sp|P53326.1|YG5L_YEAST	35.323	2.39e-117	RecName: Full=Uncharacterized protein YGR266W
TT_09428	642	193.294	149.613	156.368	166.425	23.5134	14.1286	13.5755	239.354	217.137	307.504	254.665	47.0886	18.4904	27.1866	76.1813	72.2139	64.5226	70.9726	5.92768	8.35207	3.42235	381.831	405.866	385.993	391.23	12.8443	3.28306	7.41568	NA	NA	NA	NA	gi|74615977|sp|Q7S5W9.1|PLMT_NEUCR	78.571	8.6e-112	RecName: Full=Phosphatidyl-N-methylethanolamine N-methyltransferase
TT_05480	840	164.473	143.75	190.974	166.399	23.6709	14.2254	13.6664	212.613	209.139	259.856	227.203	28.332	12.4699	16.3575	124.862	102.846	130.039	119.249	14.439	12.1082	8.33633	202.22	85.7073	157.506	148.478	58.7789	39.5876	33.936	NA	NA	NA	NA	gi|74616789|sp|Q7S931.1|EIF3J_NEUCR	73.725	2.64e-84	RecName: Full=Eukaryotic translation initiation factor 3 subunit J
TT_06689	948	192.595	150.703	155.485	166.261	22.9311	13.7922	13.2392	259.188	218.694	153.793	210.558	53.1664	25.2502	30.6956	73.6593	63.7864	55.1305	64.1921	9.27106	14.4427	5.35265	556.664	575.26	533.795	555.24	20.7687	3.7405	11.9908	NA	NA	NA	NA	gi|75112464|sp|Q5Z8T3.1|MIOX_ORYSJ	50.943	2.28e-84	RecName: Full=Probable inositol oxygenase
TT_09895	603	183.71	140.014	175.037	166.254	23.1346	13.9153	13.3568	280.748	343.678	388.803	337.743	54.271	16.0687	31.3334	85.7033	109.724	102.508	99.3119	12.3253	12.4107	7.11602	408.52	448.151	453.96	436.877	24.7292	5.66045	14.2774	NA	NA	NA	NA	gi|417687|sp|P32388.1|RM49_YEAST	27.922	4.44e-12	RecName: Full=54S ribosomal protein MRP49, mitochondrial
TT_02472	969	162.856	126.89	208.891	166.212	41.1035	24.7295	23.7311	301.977	198.726	155.262	218.655	75.3603	34.4654	43.5093	104.883	150.375	102.492	119.25	26.9814	22.6259	15.5777	5.51584	7.57509	6.64925	6.58006	1.03136	15.6741	0.595458	NA	NA	NA	NA	NA	NA	NA	NA
TT_05997	279	167.9	144.265	186.301	166.156	21.0722	12.6822	12.166	309.129	335.044	348.141	330.771	19.8539	6.00231	11.4626	205.523	227.855	205.677	213.018	12.8491	6.03192	7.41844	559.526	565.113	541.229	555.289	12.493	2.24982	7.21284	NA	NA	NA	NA	gi|74582624|sp|O75012.1|MRP10_YEAST	38.202	3.91e-12	RecName: Full=37S ribosomal protein MRP10, mitochondrial
TT_03839	1359	173.238	178.259	146.887	166.128	16.8515	10.1437	9.72919	119.553	220.678	227.302	189.178	60.3878	31.9212	34.8649	100.638	114.131	95.6855	103.485	9.54679	9.2253	5.51184	3.18823	3.96621	4.27627	3.81024	0.560535	14.7113	0.323625	NA	NA	NA	NA	gi|952543404|sp|D4AUX6.1|A8043_ARTBC	51.884	5.57e-126	RecName: Full=Uncharacterized secreted protein ARB_08043
TT_04687	633	161.91	176.052	160.191	166.051	8.70391	5.24172	5.02521	142.837	306.382	271.381	240.2	86.116	35.8518	49.7191	123.572	142.722	103.261	123.185	19.7333	16.0192	11.393	10.1924	7.10308	9.97913	9.09153	1.72535	18.9775	0.99613	NA	NA	NA	NA	gi|74665378|sp|Q9P791.1|YN8C_SCHPO	37	5.47e-43	RecName: Full=Uncharacterized Nudix hydrolase P35G2.12
TT_02419	792	177.734	153.346	166.873	165.984	12.2183	7.36114	7.05424	214.17	190.536	213.961	206.222	13.5851	6.58761	7.84338	918.589	944.051	880.87	914.503	31.788	3.47599	18.3528	415.176	155.196	225.753	265.375	134.442	50.6612	77.6203	NA	NA	NA	NA	gi|62512175|sp|Q15744.2|CEBPE_HUMAN	27.273	0.000426	RecName: Full=CCAAT/enhancer-binding protein epsilon
TT_01677	948	164.106	210.7	122.323	165.71	44.2103	26.6794	25.5248	68.8158	169.54	170.765	136.374	58.51	42.9042	33.7807	37.9945	28.2848	39.2677	35.1823	6.00729	17.0747	3.46831	128.374	91.9432	135.098	118.472	23.219	19.5988	13.4055	NA	NA	NA	NA	NA	NA	NA	NA
TT_06255	1020	198.813	166.864	130.943	165.54	33.9545	20.5114	19.6037	82.3093	78.9373	82.6226	81.2897	2.04325	2.51354	1.17967	548.82	448.732	532.605	510.052	53.7202	10.5323	31.0154	120.49	82.9304	90.3239	97.9148	19.8972	20.321	11.4877	GH114			N	gi|11387356|sp|Q9RWG3.1|Y705_DEIRA	26.633	0.004	RecName: Full=Uncharacterized protein DR_0705
TT_07773	2286	158.76	184.311	153.51	165.527	16.4776	9.95462	9.51333	120.141	164.35	223.454	169.315	51.8352	30.6146	29.9271	54.6462	36.3228	48.5702	46.5131	9.3333	20.066	5.38859	3.22351	3.18726	2.91523	3.10867	0.1685	5.42032	0.0972833	NA	NA	NA	NA	gi|3183238|sp|P87178.1|YB1D_SCHPO	31.519	6.44e-70	RecName: Full=Uncharacterized protein C3D6.13c
TT_09133	1917	168.26	193.374	134.691	165.442	29.4429	17.7966	16.9989	121.29	136.657	137.893	131.947	9.24952	7.01004	5.34021	141.767	105.804	136.798	128.123	19.4879	15.2103	11.2513	24.1693	19.6397	26.6742	23.4944	3.56548	15.1759	2.05853	NA	NA	NA	NA	gi|74627279|sp|Q12433.1|AHC1_YEAST	42.857	0.000163	RecName: Full=Protein AHC1
TT_01096	1182	174.046	179.686	142.571	165.434	20.0001	12.0895	11.5471	131.266	169.394	215.598	172.086	42.2304	24.5403	24.3817	41.4456	41.6315	60.334	47.8037	10.852	22.7011	6.26538	152.138	142.281	179.136	157.852	19.0804	12.0875	11.016	NA	NA	NA	NA	gi|172044603|sp|Q2HFA6.2|PXR1_CHAGB	62.344	1.29e-141	RecName: Full=Protein PXR1
TT_03774	1716	162.081	148.543	185.141	165.255	18.5047	11.1977	10.6837	183.972	122.158	112.035	139.388	38.9411	27.9372	22.4827	109.677	146.279	89.0314	114.996	28.9919	25.2113	16.7385	25.2679	15.0582	16.5282	18.9514	5.51938	29.1238	3.18661	NA	NA	NA	NA	gi|6685375|sp|P71362.1|DDC_HAEIN	30.649	1.26e-30	RecName: Full=L-2,4-diaminobutyrate decarboxylase
TT_02722	879	174.233	152.248	168.952	165.144	11.4766	6.94944	6.62603	469.396	415.709	381.037	422.047	44.5194	10.5484	25.7033	151.893	124.534	189.5	155.309	32.6173	21.0015	18.8316	795.408	878.857	847.952	840.739	42.1893	5.01812	24.358	NA	NA	NA	NA	gi|8134725|sp|Q9Y8H7.1|SPEE_NEUCR	87.671	0	RecName: Full=Spermidine synthase
TT_00112	960	171.222	137.44	186.239	164.967	24.9933	15.1505	14.4299	140.455	116.747	126.565	127.922	11.912	9.31187	6.87739	326.173	353.766	275.138	318.359	39.892	12.5305	23.0317	42.2343	27.1987	32.7025	34.0452	7.60722	22.3445	4.39203	NA	NA	NA	NA	NA	NA	NA	NA
TT_06187	1578	171.386	169.512	153.696	164.865	9.71789	5.89445	5.61062	240.895	254.836	331.484	275.738	48.7775	17.6898	28.1617	48.094	31.6688	57.9385	45.9004	13.2715	28.9137	7.6623	362.841	355.085	410.351	376.093	29.9212	7.95582	17.275	NA	NA	NA	NA	gi|74627019|sp|O94514.1|NOP56_SCHPO	58.72	0	RecName: Full=Nucleolar protein 56
TT_02457	528	156.627	187.622	150.313	164.854	19.969	12.1131	11.5291	279.111	345.951	338.718	321.26	36.6807	11.4178	21.1776	174.384	113.721	127.727	138.611	31.7623	22.9147	18.338	101.827	39.6541	59.5788	67.02	31.7475	47.3702	18.3294	NA	NA	NA	NA	NA	NA	NA	NA
TT_04528	2004	173.735	188.9	131.851	164.828	29.5486	17.9269	17.0599	115.281	161.313	210.425	162.339	47.5803	29.3091	27.4705	121.205	67.9825	138.754	109.314	36.8539	33.7138	21.2776	157.39	173.057	218.156	182.868	31.5487	17.2522	18.2146	NA	NA	NA	NA	gi|586830449|sp|Q7S304.2|BRE1_NEUCR	63.701	0	RecName: Full=E3 ubiquitin-protein ligase bre1
TT_05710	909	155.574	168.416	169.37	164.453	7.70437	4.68484	4.44812	303.352	334.492	364.47	334.105	30.5607	9.14705	17.6442	78.8075	83.8668	90.6333	84.4359	5.93344	7.02715	3.42567	23.137	18.8022	20.0136	20.6509	2.23659	10.8305	1.29129	NA	NA	NA	NA	gi|74615447|sp|Q7S3S2.1|MIA40_NEUCR	61.868	1.63e-98	RecName: Full=Mitochondrial intermembrane space import and assembly protein 40
TT_05643	507	163.114	198.472	130.766	164.117	33.8638	20.6339	19.5513	93.5508	239.154	150.9	161.202	73.3462	45.4997	42.3464	12.9097	7.96246	12.1008	10.991	2.65378	24.1451	1.53216	254.695	186.716	249.868	230.426	37.9313	16.4613	21.8996	NA	NA	NA	NA	NA	NA	NA	NA
TT_02735	708	187.311	134.982	169.782	164.025	26.6355	16.2387	15.378	340.77	239.413	218.458	266.214	65.4118	24.5712	37.7655	123.64	190.084	141.057	151.594	34.4524	22.7268	19.8911	111.407	51.9145	47.1975	70.173	35.7875	50.9989	20.6619	NA	NA	NA	NA	gi|67476925|sp|Q92254.2|ERG2_NEUCR	75.115	8.35e-128	RecName: Full=C-8 sterol isomerase
TT_05609	1260	170.811	135.422	185.559	163.931	25.7669	15.7181	14.8765	175.529	118.719	104.506	132.918	37.5803	28.2733	21.697	117.723	91.3629	128.831	112.639	19.2444	17.085	11.1107	287.122	213.892	242.946	247.987	36.8743	14.8695	21.2894	NA	NA	NA	NA	gi|74582081|sp|O42652.1|AATC_SCHPO	52.463	1.7e-154	RecName: Full=Aspartate aminotransferase, cytoplasmic
TT_02808	711	166.153	149.321	176.118	163.864	13.5441	8.26544	7.81968	368.066	339.454	348.048	351.856	14.681	4.17245	8.47609	143.394	165.017	135.337	147.916	15.3482	10.3763	8.86127	592.182	596.422	601.961	596.855	4.90367	0.821586	2.83114	NA	NA	NA	NA	gi|74695865|sp|Q75EY2.1|FYV4_ASHGO	44.118	9.66e-09	RecName: Full=Protein FYV4, mitochondrial
TT_05512	1272	145.332	179.029	166.523	163.628	17.0343	10.4104	9.83474	0.477494	0.286719	0.124013	0.296076	0.176926	59.7571	0.102148	0.0947045	0	0	0.0315682	0.0546777	173.205	0.0315682	1.66585	2.36362	1.93675	1.98874	0.351778	17.6884	0.203099	GH7			Y	gi|121734694|sp|Q0CC84.1|CELB_ASPTN	58.578	8.68e-162	RecName: Full=Probable endo-beta-1,4-glucanase celB
TT_01323	687	175.685	171.691	143.178	163.518	17.7282	10.8417	10.2354	173.122	235.624	260.841	223.196	45.1612	20.2339	26.0738	207.729	166.699	249.444	207.957	41.3727	19.8948	23.8866	283.67	239.199	302.323	275.064	32.4302	11.79	18.7236	NA	NA	NA	NA	gi|12644348|sp|P78768.2|VTI1_SCHPO	42.523	1.48e-46	RecName: Full=Vesicle transport v-SNARE protein vti1
TT_08550	1089	176.21	151.746	161.388	163.115	12.3233	7.55501	7.11488	232.195	248.574	269.028	249.932	18.454	7.38359	10.6544	66.9982	75.0773	58.9209	66.9988	8.07817	12.0572	4.66394	10.4259	10.8443	10.644	10.6381	0.209228	1.96679	0.120798	NA	NA	NA	NA	NA	NA	NA	NA
TT_00831	621	166.313	177.028	145.971	163.104	15.775	9.67171	9.10768	215.306	232.973	267.29	238.523	26.4325	11.0818	15.2608	119.559	79.3776	117.81	105.582	22.7107	21.5099	13.112	199.893	177.345	239.804	205.68	31.6294	15.3779	18.2613	NA	NA	NA	NA	gi|114152871|sp|P11792.3|SCH9_YEAST	41.667	0.033	RecName: Full=Serine/threonine-protein kinase SCH9
TT_04093	1923	165.531	140.388	183.24	163.053	21.5333	13.2063	12.4323	135.168	138.93	204.092	159.397	38.753	24.3123	22.374	48.0478	36.9036	46.9682	43.9732	6.14622	13.9772	3.54852	4.48986	4.70445	4.84517	4.67983	0.178934	3.82351	0.103307	NA	NA	NA	NA	gi|166203660|sp|Q7RVY5.2|HEM1_NEUCR	75.645	0	RecName: Full=5-aminolevulinate synthase, mitochondrial
TT_03426	360	167.374	136.768	184.832	162.991	24.3302	14.9273	14.0471	310.665	280.388	285.255	292.103	16.2586	5.56605	9.38689	225.201	291.559	207.066	241.275	44.4806	18.4356	25.6809	523.24	638.624	552.28	571.381	60.0163	10.5037	34.6505	NA	NA	NA	NA	gi|1730748|sp|P53937.1|SWS2_YEAST	48.333	3.4e-33	RecName: Full=37S ribosomal protein SWS2, mitochondrial
TT_05204	3915	139.29	229.137	120.524	162.984	58.0535	35.6192	33.5172	58.7275	113.973	121.492	98.0641	34.2733	34.9499	19.7877	11.9797	9.95334	12.3363	11.4231	1.2853	11.2517	0.742068	1.17942	1.03085	1.436	1.21543	0.204959	16.8632	0.118333	NA	NA	NA	NA	gi|2497214|sp|Q03516.1|RSN1_YEAST	30	7.84e-86	RecName: Full=Uncharacterized protein RSN1
TT_05387	606	161.132	163.207	164.543	162.961	1.71861	1.05462	0.992242	106.65	149.114	149.35	135.038	24.5849	18.2059	14.1941	225.092	315.622	177.816	239.51	70.0255	29.237	40.4292	55.0591	32.2706	35.9619	41.0972	12.2314	29.7621	7.0618	NA	NA	NA	NA	gi|378405194|sp|Q10215.2|RDL_SCHPO	38.686	1.17e-28	RecName: Full=Putative thiosulfate sulfurtransferase, mitochondrial
TT_05431	564	162.481	194.06	132.255	162.932	30.905	18.968	17.843	119.732	144.45	141.732	135.305	13.5549	10.018	7.82591	122.03	139.915	144.929	135.625	12.037	8.87523	6.94957	249.59	271.483	286.832	269.301	18.7162	6.94992	10.8058	NA	NA	NA	NA	gi|123642310|sp|Q49WP9.1|COAD_STAS1	34.247	0.1	RecName: Full=Phosphopantetheine adenylyltransferase
TT_08936	1671	168.787	142.077	177.806	162.89	18.5801	11.4065	10.7272	216.699	146.383	144.08	169.054	41.2779	24.417	23.8318	188.542	184.88	135.349	169.59	29.7102	17.5188	17.1532	3.80425	5.47876	5.55696	4.94666	0.990128	20.0161	0.571651	NA	NA	NA	NA	gi|586830463|sp|Q7S5N8.2|GLYM_NEUCR	80.328	0	RecName: Full=Putative serine hydroxymethyltransferase, mitochondrial
TT_08555	2388	169.294	170.962	148.205	162.821	12.6848	7.79067	7.32358	201.914	180.544	251.199	211.219	36.2348	17.1551	20.9202	66.2351	50.0928	72.0711	62.7997	11.3848	18.1287	6.573	4.58238	5.65989	4.54978	4.93068	0.631725	12.8121	0.364726	NA	NA	NA	NA	gi|1175374|sp|Q09702.1|NRD1_SCHPO	48.435	2.02e-161	RecName: Full=Negative regulator of differentiation 1
TT_00161	669	149.787	152.744	185.445	162.658	19.789	12.166	11.4252	108.987	230.432	248.171	195.863	75.758	38.679	43.7389	102.097	97.3115	75.7088	91.7059	14.059	15.3305	8.11697	4.34921	3.88676	4.81549	4.35049	0.464369	10.6739	0.268103	NA	NA	NA	NA	gi|75247620|sp|Q8RWT0.1|LUP2_ARATH	27.381	0.11	RecName: Full=Amyrin synthase LUP2
TT_09799	897	184.286	157.351	145.941	162.526	19.6891	12.1144	11.3675	186.238	207.39	263.831	219.153	40.1119	18.3032	23.1586	275.935	161.924	229.82	222.56	57.3512	25.7689	33.1117	53.0279	21.3486	29.0488	34.4751	16.5221	47.9246	9.53901	NA	NA	NA	NA	gi|75075769|sp|Q4R4P5.1|RCAN2_MACFA	33.083	2.31e-09	RecName: Full=Calcipressin-2
TT_06346	2097	158.48	180.804	146.951	162.078	17.2113	10.6191	9.93696	142.055	156.259	176.363	158.225	17.2383	10.8948	9.95252	73.7031	78.2204	82.2924	78.072	4.29656	5.50333	2.48062	2.69963	3.60369	3.22316	3.17549	0.453915	14.2943	0.262068	NA	NA	NA	NA	gi|74626934|sp|O74965.1|EIF2A_SCHPO	51.859	0	RecName: Full=Eukaryotic translation initiation factor 2A
TT_03175	1431	150.139	173.088	162.981	162.069	11.5013	7.09652	6.64027	233.635	154.74	149.67	179.348	47.0816	26.2515	27.1826	124.14	90.6606	156.663	123.821	33.0025	26.6533	19.054	230.446	106.659	150.747	162.617	62.7414	38.5823	36.2238	NA	NA	NA	NA	gi|54036423|sp|Q870W0.1|SC61A_NEUCR	97.689	0	RecName: Full=Protein transport protein SEC61 subunit alpha
TT_02211	897	151.166	151.832	181.957	161.652	17.5875	10.8799	10.1542	112.155	133.86	104.592	116.869	15.1932	13.0002	8.77179	114.51	104.08	92.9257	103.839	10.7943	10.3952	6.23209	224.346	190.658	217.179	210.728	17.7467	8.42162	10.2461	NA	NA	NA	NA	gi|357529485|sp|P56859.3|MET16_EMENI	62.182	5.86e-122	RecName: Full=Phosphoadenosine phosphosulfate reductase
TT_04825	462	186.662	157.936	140.059	161.553	23.5108	14.553	13.574	183.993	93.0288	96.8832	124.635	51.4414	41.2737	29.6997	529.051	423.472	661.576	538.033	119.306	22.1745	68.8813	529.57	508.533	531.868	523.324	12.8604	2.45744	7.42494	NA	NA	NA	NA	NA	NA	NA	NA
TT_01828	1245	153.271	182.479	148.834	161.528	18.2794	11.3166	10.5536	69.6294	79.8818	88.1533	79.2215	9.27956	11.7134	5.35756	54.5072	46.7609	57.0957	52.7879	5.37766	10.1873	3.10479	91.0686	61.5251	71.8186	74.8041	14.9963	20.0475	8.65814	NA	NA	NA	NA	gi|74671934|sp|Q4WQY9.1|TPCI_ASPFU	26.684	8.58e-12	RecName: Full=Questin oxidase
TT_09244	1368	175.503	141.803	166.469	161.258	17.4439	10.8174	10.0712	284.777	282.841	343.711	303.776	34.5985	11.3895	19.9754	52.16	52.9316	33.6186	46.2367	10.9344	23.6488	6.313	15.4202	19.1462	19.1628	17.9097	2.15603	12.0383	1.24479	NA	NA	NA	NA	gi|39931958|sp|Q8DTG3.1|LEU3_STRMU	27.381	0.71	RecName: Full=3-isopropylmalate dehydrogenase
TT_01483	798	162.159	151.586	169.243	160.996	8.88613	5.51947	5.13041	158.762	193.428	179.637	177.276	17.4528	9.84503	10.0764	187.489	178.711	178.792	181.664	5.04508	2.77715	2.91278	346.661	287.592	345.088	326.447	33.6589	10.3107	19.433	NA	NA	NA	NA	gi|130882|sp|P23724.1|PSB6_YEAST	54.733	6.53e-90	RecName: Full=Proteasome subunit beta type-6
TT_04436	261	160.211	125.557	197.118	160.962	35.7861	22.2326	20.6611	276.502	246.148	257.77	260.14	15.315	5.88722	8.84212	283.237	390.59	240.54	304.789	77.3117	25.3656	44.6359	451.978	573.991	473.88	499.95	65.0501	13.0113	37.5567	NA	NA	NA	NA	gi|51701989|sp|Q7RYI0.1|MIC10_NEUCR	87.805	3.71e-49	RecName: Full=MICOS complex subunit mic10
TT_09967	1434	147.228	187.698	147.409	160.778	23.3135	14.5004	13.46	76.066	95.7058	124.414	98.7285	24.3152	24.6283	14.0384	88.1779	66.7938	80.5803	78.5173	10.8403	13.8063	6.25865	2.11724	2.43659	2.15846	2.23743	0.173704	7.76356	0.100288	NA	NA	NA	NA	gi|408360223|sp|O94695.2|YG1B_SCHPO	48.214	1.17e-92	RecName: Full=Putative transporter C83.11
TT_07670	600	200.073	129.593	152.607	160.758	35.9399	22.3566	20.7499	310.082	27.5868	9.07032	115.58	168.698	145.958	97.398	1403.14	1497.86	1670.24	1523.74	135.419	8.88728	78.1845	2774.63	1893.66	2360.16	2342.82	440.742	18.8125	254.462	NA	NA	NA	NA	gi|166223578|sp|A6Q162.1|RF1_NITSB	30.435	0.5	RecName: Full=Peptide chain release factor 1
TT_06909	1296	163.156	180.738	138.215	160.703	21.3672	13.2961	12.3363	74.4943	130.055	191.43	131.993	58.4918	44.3143	33.7702	37.4281	22.6899	28.1185	29.4122	7.4538	25.3426	4.30346	0.854107	1.12858	1.04792	1.0102	0.141069	13.9645	0.0814465	NA	NA	NA	NA	gi|21542186|sp|Q9P7W4.1|POF10_SCHPO	26.554	4.94e-10	RecName: Full=F-box/WD repeat-containing protein pof10
TT_09931	648	184.678	146.732	150.679	160.696	20.8621	12.9823	12.0448	125.939	94.4671	118.004	112.804	16.368	14.5102	9.45009	300.107	315.232	206.084	273.808	59.1361	21.5977	34.1422	49.0989	26.626	29.9755	35.2335	12.124	34.4106	6.99982	NA	NA	NA	NA	gi|3025313|sp|Q09652.1|GSTK1_CAEEL	26.761	1.21e-18	RecName: Full=Glutathione S-transferase kappa 1
TT_08303	1470	167.791	132.073	181.651	160.505	25.5794	15.9368	14.7683	147.937	135.558	108.114	130.536	20.3807	15.6131	11.7668	188.946	234.124	131.357	184.809	51.5083	27.8711	29.7383	3.76504	4.58801	4.08228	4.14511	0.415065	10.0134	0.239638	NA	NA	NA	NA	gi|27151547|sp|O94284.1|HMT2_SCHPO	47.38	2.11e-124	RecName: Full=Sulfide:quinone oxidoreductase, mitochondrial
TT_05190	1617	193.372	148.619	139.433	160.474	28.8576	17.9827	16.6609	97.8653	72.2613	68.9218	79.6828	15.8348	19.8723	9.14221	91.3352	97.9447	124.008	104.429	17.2748	16.5421	9.97359	22.4142	18.3922	22.9311	21.2458	2.48478	11.6954	1.43459	NA	NA	NA	NA	gi|125935|sp|P07921.1|LACP_KLULA	28.151	1.03e-61	RecName: Full=Lactose permease
TT_00475	954	157.168	152.011	171.742	160.307	10.2331	6.38346	5.90811	188.914	193.293	195.941	192.716	3.54868	1.8414	2.04883	152.327	171.18	134.227	152.578	18.4776	12.1103	10.6681	7.4922	6.78565	8.2105	7.49612	0.712433	9.50403	0.411324	NA	NA	NA	NA	gi|2501556|sp|Q03161.1|YMY9_YEAST	37	2.09e-52	RecName: Full=Glucose-6-phosphate 1-epimerase
TT_00338	864	156.617	140.131	182.433	159.727	21.3217	13.3489	12.3101	107.012	115.984	162.674	128.557	29.885	23.2465	17.2541	244.135	229.342	212.704	228.727	15.7244	6.87476	9.07851	110.875	32.7287	60.1338	67.9126	39.6497	58.3835	22.8918	NA	NA	NA	NA	gi|74626929|sp|O74943.1|YJB6_SCHPO	30.556	3.14e-19	RecName: Full=Uncharacterized protein C553.06
TT_01353	672	154.592	133.725	190.788	159.701	28.8726	18.0791	16.6696	277.968	215.543	237.791	243.767	31.6389	12.9792	18.2667	113.413	137.538	78.3912	109.781	29.74	27.0904	17.1704	84.431	42.9262	57.9039	61.7537	21.0185	34.0361	12.1351	NA	NA	NA	NA	gi|585899|sp|P36532.2|RM37_YEAST	42.308	1.11e-09	RecName: Full=54S ribosomal protein L37, mitochondrial
TT_01266	1455	151.919	186.209	140.575	159.568	23.759	14.8896	13.7173	91.7984	114.956	147.906	118.22	28.1958	23.8503	16.2789	55.4438	36.0107	59.8562	50.4369	12.6868	25.1538	7.32472	12.4766	8.8983	9.44262	10.2725	1.92813	18.7698	1.11321	NA	NA	NA	NA	gi|74626925|sp|O74919.1|RNC1_SCHPO	33.333	4.53e-45	RecName: Full=RNA-binding protein rnc1
TT_08689	1449	166.592	156.751	155.233	159.525	6.16641	3.86547	3.56018	196.494	205.248	287.538	229.76	50.2285	21.8613	28.9994	145.876	86.543	148.732	127.05	35.1094	27.6343	20.2704	57.8834	26.0577	33.2187	39.0533	16.6958	42.7514	9.63933	NA	NA	NA	NA	gi|75335895|sp|Q9M427.1|UBP1_NICPL	44.746	6.7e-72	RecName: Full=Oligouridylate-binding protein 1
TT_07954	306	162.063	141.208	174.433	159.235	16.792	10.5455	9.69487	168.083	152.19	140.346	153.54	13.9175	9.06442	8.03528	240.928	252.328	268.933	254.063	14.0827	5.543	8.13066	339.208	365.924	372.505	359.212	17.6339	4.90905	10.181	NA	NA	NA	NA	gi|50401503|sp|Q7SA04.1|SEM1_NEUCR	69.307	1.98e-29	RecName: Full=Putative 26S proteasome complex subunit sem-1
TT_04622	783	157.357	149.06	170.884	159.1	11.016	6.92394	6.3601	203.938	162.988	158.299	175.075	25.1062	14.3403	14.4951	158.208	100.836	219.744	159.596	59.4663	37.2605	34.3329	370.347	234.433	310.152	304.977	68.105	22.3312	39.3205	NA	NA	NA	NA	gi|12643713|sp|Q09717.1|RANG_SCHPO	71.154	4.82e-70	RecName: Full=Ran-specific GTPase-activating protein 1
TT_04538	303	151.22	141.008	184.753	158.993	22.8851	14.3938	13.2127	239.632	228.324	211.758	226.571	14.0197	6.18775	8.09426	166.98	185.404	172.031	174.805	9.52041	5.4463	5.49661	343.297	307.062	308.543	319.634	20.5062	6.41554	11.8393	NA	NA	NA	NA	gi|400383|sp|Q02365.2|NDUB3_BOVIN	41.071	0.005	RecName: Full=NADH dehydrogenase [ubiquinone] 1 beta subcomplex subunit 3
TT_03028	1230	184.442	151.544	140.496	158.827	22.8602	14.3931	13.1983	65.6304	71.7098	84.1625	73.8342	9.44698	12.7949	5.45422	120.66	101.261	118.922	113.614	10.7335	9.44732	6.19699	40.8057	19.0261	24.2657	28.0325	11.3679	40.5525	6.56325	NA	NA	NA	NA	NA	NA	NA	NA
TT_10195	3780	141.443	200.45	134.09	158.661	36.3768	22.9274	21.0021	67.033	192.692	203.493	154.406	75.8596	49.13	43.7976	4.70596	5.1263	3.6732	4.50182	0.747749	16.6099	0.431713	2.11679	2.19266	2.34791	2.21912	0.117809	5.30879	0.0680168	NA	NA	NA	NA	gi|74654526|sp|Q9USG8.1|MU190_SCHPO	36.76	0	RecName: Full=Meiotically up-regulated gene 190 protein
TT_05332	996	166.81	141.819	165.081	157.903	13.9561	8.8384	8.05757	116.252	131.315	164.832	137.466	24.8672	18.0897	14.3571	85.9536	86.226	77.2978	83.1592	5.07788	6.10622	2.93172	93.7677	104.4	102.14	100.103	5.60146	5.59571	3.234	NA	NA	NA	NA	gi|121927619|sp|Q2H0C0.1|DOHH_CHAGB	85.22	0	RecName: Full=Deoxyhypusine hydroxylase
TT_08845	1509	160.122	174.589	138.101	157.604	18.3739	11.6582	10.6082	199.731	202.088	250.938	217.586	28.908	13.2858	16.69	86.2435	59.616	77.4924	74.4506	13.5718	18.2293	7.8357	19.0303	10.8236	14.7141	14.856	4.10521	27.6334	2.37014	GT15			N	gi|408360171|sp|O94565.2|OMH4_SCHPO	46.19	4.15e-134	RecName: Full=O-glycoside alpha-1,2-mannosyltransferase homolog 4
TT_03389	282	153.399	110.673	208.599	157.557	49.095	31.1601	28.345	306.525	243.039	227.667	259.077	41.8042	16.1358	24.1356	276.811	348.544	180.261	268.539	84.4458	31.4464	48.7548	435.03	365.755	365.903	388.896	39.9535	10.2736	23.0672	NA	NA	NA	NA	gi|112797|sp|P11434.1|41_XENLA	28.049	0.54	RecName: Full=Cytoskeletal protein 4.1
TT_02023	2196	161.195	149.497	160.329	157.007	6.51801	4.15142	3.76318	148.499	145.574	193.194	162.422	26.6893	16.432	15.4091	109.566	86.1498	128.114	107.943	21.0291	19.4817	12.1412	10.1245	8.58458	9.56436	9.42447	0.779415	8.27012	0.449995	NA	NA	NA	NA	NA	NA	NA	NA
TT_05378	1977	166.074	165.513	139.432	157.006	15.2223	9.69535	8.78861	178.494	215.978	308.508	234.327	66.9206	28.5587	38.6367	32.8021	27.7277	43.8887	34.8062	8.26475	23.7451	4.77166	11.118	4.01424	5.79918	6.97714	3.69548	52.9656	2.13359	NA	NA	NA	NA	gi|1008808733|sp|G0S8F1.2|NOG1_CHATD	85.888	0	RecName: Full=Nucleolar GTP-binding protein 1
TT_09755	1404	160.953	126.362	182.36	156.558	28.2563	18.0484	16.3138	117.019	162.452	218.612	166.028	50.8911	30.6522	29.382	26.2264	30.3272	22.3086	26.2874	4.00962	15.253	2.31495	3.44646	4.66864	4.45415	4.18975	0.65258	15.5756	0.376767	NA	NA	NA	NA	gi|52782761|sp|Q9P3I3.1|ARGD_NEUCR	73.638	0	RecName: Full=Acetylornithine aminotransferase, mitochondrial
TT_03227	1569	173.824	127.752	167.423	156.333	24.9578	15.9645	14.4094	178.562	115.257	125.321	139.714	34.0183	24.3486	19.6405	696.834	697.731	587.148	660.571	63.5879	9.62621	36.7125	4.53533	4.74736	4.48899	4.59056	0.137755	3.00083	0.0795329	NA	NA	NA	NA	gi|549755|sp|P36035.1|JEN1_YEAST	31.126	7.5e-65	RecName: Full=Carboxylic acid transporter protein homolog
TT_08781	828	129.065	187.036	152.862	156.321	29.1398	18.641	16.8239	51.4813	128.278	113.117	97.6253	40.6745	41.6639	23.4834	24.2965	16.8848	17.9389	19.7067	4.00963	20.3465	2.31496	22.3447	10.1081	14.5713	15.6747	6.19246	39.506	3.57522	NA	NA	NA	NA	gi|121989847|sp|Q295G5.1|EIF3A_DROPS	32.407	0.019	RecName: Full=Eukaryotic translation initiation factor 3 subunit A
TT_00317	1098	175.784	163.097	130.072	156.318	23.5979	15.0961	13.6242	109.124	99.7489	124.271	111.048	12.3735	11.1425	7.14385	228.384	115.873	268.285	204.181	79.0365	38.7091	45.6318	118.786	76.8912	108.991	101.556	21.9146	21.5788	12.6524	NA	NA	NA	NA	gi|259016461|sp|O13938.3|YEP4_SCHPO	34.125	1.54e-52	RecName: Full=UPF0658 Golgi apparatus membrane protein C23H3.04
TT_00844	861	163.869	149.056	155.908	156.278	7.4132	4.74361	4.28001	351.271	306.48	348.513	335.421	25.1015	7.48357	14.4924	195.97	139.526	218.803	184.766	40.8088	22.0868	23.561	202.651	91.9849	120.283	138.306	57.4924	41.5689	33.1933	NA	NA	NA	NA	gi|3334166|sp|O42772.1|SDHB_ZYMTR	86.752	3.32e-159	RecName: Full=Succinate dehydrogenase [ubiquinone] iron-sulfur subunit, mitochondrial
TT_04355	729	164.222	134.193	170.38	156.265	19.3612	12.39	11.1782	244.229	210.966	214.383	223.193	18.2979	8.19825	10.5643	150.649	127.833	153.066	143.849	13.9232	9.679	8.03855	460.339	419.663	432.211	437.404	20.8294	4.76204	12.0258	NA	NA	NA	NA	gi|1351729|sp|Q10113.1|MAL3_SCHPO	44.444	1.3e-66	RecName: Full=Microtubule integrity protein mal3
TT_10226	288	173.486	127.052	167.421	155.986	25.2406	16.1813	14.5727	108.898	94.781	91.7438	98.4741	9.15382	9.29566	5.28496	477.395	477.176	537.526	497.366	34.7803	6.9929	20.0804	182.95	218.379	219.333	206.887	20.7362	10.0229	11.972	NA	NA	NA	NA	gi|47117605|sp|Q8WZY3.1|YBG3_NEUCR	54.444	6.68e-30	RecName: Full=Uncharacterized protein B24G3.190
TT_06890	153	136.955	188.512	141.5	155.655	28.5448	18.3385	16.4804	138.941	224.802	260.588	208.11	62.5174	30.0405	36.0944	122.564	97.7648	82.0064	100.778	20.4459	20.288	11.8044	202.781	110.468	136.451	149.9	47.6033	31.7568	27.4838	NA	NA	NA	NA	NA	NA	NA	NA
TT_08577	1905	153.285	171.797	141.715	155.599	15.1739	9.75193	8.76066	86.0698	128.314	143.875	119.419	29.9113	25.0472	17.2693	146.538	117.98	142.599	135.706	15.4766	11.4045	8.93542	11.422	10.6495	15.021	12.3642	2.3331	18.8698	1.34701	NA	NA	NA	NA	gi|586830535|sp|Q7RYY1.3|ATG15_NEUCR	72.344	0	RecName: Full=Putative lipase atg15
TT_00670	525	165.593	151.079	149.886	155.519	8.74432	5.62266	5.04854	246.367	264.406	286.945	265.906	20.3305	7.64574	11.7378	258.29	280.382	263.68	267.451	11.5184	4.30673	6.65015	552.467	570.66	545.229	556.119	13.1026	2.35608	7.56478	NA	NA	NA	NA	NA	NA	NA	NA
TT_08524	174	177.963	152.772	135.784	155.506	21.222	13.647	12.2525	172.946	82.0671	89.7513	114.921	50.3972	43.8536	29.0968	486.933	298.926	537.902	441.254	125.866	28.5247	72.669	527.288	482.097	496.267	501.884	23.1131	4.60526	13.3443	NA	NA	NA	NA	NA	NA	NA	NA
TT_02679	2430	155.024	141.612	169.831	155.489	14.1156	9.07822	8.14967	136.812	142.616	198.187	159.205	33.8839	21.2832	19.5629	38.2874	40.973	26.3294	35.1966	7.79574	22.1491	4.50087	2.98043	3.68947	2.95043	3.20678	0.418293	13.044	0.241501	NA	NA	NA	NA	gi|74596317|sp|Q5B6D6.1|ACON2_EMENI	69.712	0	RecName: Full=Putative aconitate hydratase, mitochondrial
TT_01529	1386	173.156	143.882	149.07	155.369	15.6207	10.0539	9.01861	237.435	259.129	300.523	265.696	32.0523	12.0635	18.5054	183.477	170.131	150.567	168.058	16.5528	9.84944	9.55677	3.44558	5.4328	4.46642	4.44827	0.993732	22.3398	0.573732	NA	NA	NA	NA	gi|75337798|sp|Q9SX31.1|PERK9_ARATH	33.824	0.000123	RecName: Full=Proline-rich receptor-like protein kinase PERK9
TT_01472	1665	171.856	141.329	152.789	155.324	15.4208	9.9281	8.90318	100.582	58.1476	59.4266	72.7188	24.1388	33.1948	13.9366	226.289	217.627	324.008	255.975	59.0777	23.0795	34.1085	153.231	99.3798	148.473	133.695	29.8126	22.299	17.2123	NA	NA	NA	NA	gi|74674436|sp|Q4WY53.1|PGM_ASPFU	74.955	0	RecName: Full=Phosphoglucomutase
TT_03583	951	129.656	164.599	170.864	155.04	22.2048	14.322	12.8199	62.7345	116.967	101.638	93.78	27.9572	29.8115	16.1411	52.3573	61.5744	40.1139	51.3486	10.7657	20.966	6.21559	6.05257	5.92413	7.00759	6.3281	0.591948	9.35428	0.341761	NA	NA	NA	NA	gi|52000881|sp|Q9Y385.2|UB2J1_HUMAN	56.291	6.07e-57	RecName: Full=Ubiquitin-conjugating enzyme E2 J1
TT_02081	2673	144.572	177.193	143.172	154.979	19.2508	12.4215	11.1144	84.2592	147.199	168.087	133.182	43.6364	32.7646	25.1935	62.538	43.2416	53.2731	53.0175	9.65075	18.2029	5.57186	1.56179	2.18875	2.49316	2.08124	0.4749	22.8182	0.274184	NA	NA	NA	NA	gi|74676230|sp|P78898.2|TGCE2_SCHPO	46.501	3.04e-144	RecName: Full=Probable lipase C16A3.12c
TT_06772	2079	148.631	154.805	160.817	154.751	6.0931	3.93737	3.51786	175.633	135.225	160.173	157.01	20.3888	12.9856	11.7715	128.499	84.1507	138.43	117.027	28.9011	24.6962	16.6861	140.79	92.5921	124.513	119.298	24.5183	20.5521	14.1556	NA	NA	NA	NA	gi|322518635|sp|A2QS05.1|NCPR_ASPNC	70.259	0	RecName: Full=NADPH--cytochrome P450 reductase
TT_04162	228	153.582	121.781	188.216	154.526	33.2276	21.5029	19.1839	240.842	206.594	204.791	217.409	20.3137	9.34354	11.7281	333.39	440.04	206.365	326.598	116.986	35.8194	67.5417	302.67	378.132	317.363	332.722	40.0071	12.0242	23.0981	NA	NA	NA	NA	NA	NA	NA	NA
TT_08012	693	177.725	129.44	156.201	154.455	24.1901	15.6616	13.9662	65.2549	50.6841	42.9644	52.9678	11.3194	21.3703	6.53525	786.58	1229.15	690.997	902.242	287.115	31.8224	165.766	18.0722	7.73881	7.10981	10.9736	6.1556	56.0946	3.55394	NA	NA	NA	NA	gi|254765199|sp|Q73WV2.2|Y2558_MYCPA	33.766	8.59e-16	RecName: Full=Putative O-methyltransferase MAP_2558
TT_00566	252	165.194	130.895	166.655	154.248	20.2372	13.1199	11.684	180.327	213.302	238.964	210.865	29.3944	13.9399	16.9708	198.383	165.256	183.05	182.23	16.579	9.09783	9.57187	310.867	352.976	342.535	335.459	21.9281	6.53673	12.6602	NA	NA	NA	NA	gi|51701980|sp|Q75BV8.1|RPAB5_ASHGO	64.615	5.28e-29	RecName: Full=DNA-directed RNA polymerases I, II, and III subunit RPABC5,
TT_02700	1668	153.066	171.238	138.205	154.17	16.544	10.731	9.55167	85.6207	141.853	195.242	140.905	54.8168	38.9033	31.6485	26.5291	20.4574	28.8995	25.2953	4.35417	17.2133	2.51388	3.92485	4.07586	4.60126	4.20066	0.355052	8.45228	0.204989	NA	NA	NA	NA	gi|74676196|sp|O94432.1|YHKF_SCHPO	57.143	5.64e-92	RecName: Full=Uncharacterized RNA-binding protein C660.15
TT_01113	1557	155.246	176.499	130.375	154.04	23.0855	14.9867	13.3284	143.979	227.931	203.412	191.774	43.1687	22.5102	24.9235	261.431	205.294	306.043	257.589	50.4842	19.5987	29.147	250.634	197.325	251.921	233.293	31.1564	13.355	17.9882	NA	NA	NA	NA	gi|238054296|sp|P80581.2|HXK_EMENI	72.234	0	RecName: Full=Hexokinase
TT_08481	1293	156.152	160.64	144.428	153.74	8.37097	5.44489	4.83298	276.228	287.313	296.854	286.798	10.3227	3.59927	5.95979	104.471	70.7582	106.135	93.7879	19.9617	21.2838	11.5249	423.739	323.459	440.221	395.806	63.1945	15.966	36.4854	NA	NA	NA	NA	gi|1352619|sp|P19262.2|ODO2_YEAST	61.084	2.71e-163	RecName: Full=Dihydrolipoyllysine-residue succinyltransferase component of 2-oxoglutarate dehydrogenase complex, mitochondrial
TT_05917	1254	123.393	202.067	134.654	153.371	42.5461	27.7406	24.564	14.5745	26.891	27.8946	23.1201	7.41768	32.0833	4.2826	1.08872	1.15216	0.698918	0.979934	0.245425	25.045	0.141696	1.33668	0.583188	0.906716	0.942195	0.377997	40.1188	0.218237	NA	NA	NA	NA	NA	NA	NA	NA
TT_01504	960	162.637	149.267	147.163	153.022	8.39269	5.48462	4.84552	210.654	185.89	193.977	196.84	12.6279	6.4153	7.29071	69.7688	61.9267	68.0877	66.5944	4.12883	6.19996	2.38378	148.907	62.4103	77.1504	96.156	46.2747	48.1246	26.7167	NA	NA	NA	NA	gi|418426|sp|P32611.1|RML2_YEAST	60.39	9.19e-123	RecName: Full=54S ribosomal protein RML2, mitochondrial
TT_02040	1647	142.634	153.23	162.422	152.762	9.902	6.48197	5.71692	93.2666	193.076	155.733	147.359	50.4291	34.222	29.1152	202.407	125.935	143.483	157.275	40.0581	25.4701	23.1276	3.43723	4.67054	5.33111	4.47963	0.961266	21.4586	0.554987	NA	NA	NA	NA	gi|1239396242|sp|I1RF63.1|AURS_GIBZE	32.258	2.9e-20	RecName: Full=Aurofusarin biosynthesis cluster protein S
TT_10104	1305	152.004	161.884	144.208	152.699	8.85855	5.80132	5.11448	233.683	249.071	281.916	254.89	24.6372	9.66581	14.2243	86.1557	67.5677	103.533	85.7521	17.9861	20.9745	10.3843	62.6953	37.173	44.4596	48.1093	13.1468	27.3269	7.59029	NA	NA	NA	NA	gi|6016450|sp|Q12265.1|KPR5_YEAST	46.078	8.11e-137	RecName: Full=Ribose-phosphate pyrophosphokinase 5
TT_06705	1566	153.996	175.691	128.363	152.684	23.6909	15.5163	13.678	186.785	227.893	234.779	216.485	25.9508	11.9873	14.9827	73.3605	51.1778	63.8613	62.7999	11.1294	17.722	6.42557	41.8049	21.6375	26.0981	29.8469	10.5934	35.4926	6.11613	NA	NA	NA	NA	gi|74582220|sp|O59731.1|YHXB_SCHPO	47.321	4.53e-60	RecName: Full=Uncharacterized J domain-containing protein C3E7.11c
TT_09425	1245	157.572	139.085	161.227	152.628	11.87	7.77705	6.85313	149.371	145.207	163.193	152.59	9.41531	6.17033	5.43593	77.5679	61.4376	54.9838	64.6631	11.6324	17.9893	6.71598	12.7521	12.8141	11.2383	12.2682	0.892439	7.27442	0.51525	NA	NA	NA	NA	gi|731024|sp|P38891.1|BCA1_YEAST	61.236	1.1e-161	RecName: Full=Branched-chain-amino-acid aminotransferase, mitochondrial
TT_08266	906	149.973	155.254	152.528	152.585	2.64073	1.73066	1.52463	135.48	199.849	251.547	195.625	58.1489	29.7246	33.5723	64.1323	75.8426	37.524	59.1663	19.636	33.1878	11.3369	5.72486	6.45755	5.33371	5.83871	0.570502	9.77103	0.329379	NA	NA	NA	NA	gi|74654575|sp|O13844.1|YFG5_SCHPO	60	1.45e-119	RecName: Full=Uncharacterized mitochondrial carrier C19G12.05
TT_07976	2805	136.557	183.588	137.604	152.583	26.8564	17.6012	15.5055	118.197	161.175	172.633	150.669	28.6988	19.0477	16.5693	131.501	86.64	130.969	116.37	25.7484	22.1263	14.8658	3.63055	3.93976	4.08733	3.88588	0.233111	5.99894	0.134587	NA	NA	NA	NA	NA	NA	NA	NA
TT_01852	1029	151.776	170.896	134.764	152.479	18.076	11.8548	10.4362	178.606	252.517	264.326	231.816	46.4582	20.041	26.8226	49.6373	47.9868	45.5458	47.7233	2.05842	4.31323	1.18843	3.19644	5.13288	4.91101	4.41345	1.05978	24.0125	0.611863	NA	NA	NA	NA	gi|121786194|sp|Q2H608.1|S2538_CHAGB	80.347	0	RecName: Full=Mitochondrial glycine transporter
TT_07548	1284	153.91	185.905	117.201	152.339	34.3791	22.5676	19.8488	33.0477	168.96	111.429	104.479	68.2221	65.2976	39.3881	0.281458	0.264762	0.143703	0.229974	0.0751783	32.6899	0.0434042	118.205	114.883	137.454	123.514	12.1864	9.8664	7.0358	NA	NA	NA	NA	gi|221222447|sp|P47734.2|FADH_METMR	37.129	5.83e-77	RecName: Full=S-(hydroxymethyl)glutathione dehydrogenase
TT_09669	258	149.801	147.04	160.163	152.335	6.91888	4.5419	3.99462	156.337	165.39	156.828	159.518	5.09116	3.19158	2.93939	110.659	104.424	123.367	112.817	9.65413	8.55736	5.57382	319.941	340.253	321.716	327.303	11.2497	3.43708	6.49501	NA	NA	NA	NA	gi|1063797034|sp|Q4I9U7.2|DPH3_GIBZE	66.279	1.7e-36	RecName: Full=Diphthamide biosynthesis protein 3
TT_00273	2040	165.715	150.695	140.066	152.159	12.8872	8.46959	7.44044	120.635	137.439	183.011	147.028	32.2745	21.9512	18.6337	19.6837	17.0394	27.5415	21.4215	5.46247	25.4999	3.15376	24.743	26.3157	24.5705	25.2097	0.961717	3.81487	0.555248	NA	NA	NA	NA	gi|121789911|sp|Q2HCV1.1|PESC_CHAGB	80.712	0	RecName: Full=Pescadillo homolog
TT_08603	1242	145.355	156.232	154.357	151.981	5.81433	3.82569	3.3569	129.348	141.695	140.186	137.076	6.73534	4.91357	3.88865	110.345	110.684	106.593	109.207	2.26997	2.07859	1.31057	5.60209	6.54247	6.12861	6.09106	0.471313	7.73779	0.272113	NA	NA	NA	NA	gi|347595668|sp|Q08970.2|MMT2_YEAST	38.636	2.38e-60	RecName: Full=Mitochondrial metal transporter 2
TT_04881	1098	142.366	131.977	181.144	151.829	25.9133	17.0674	14.961	341.98	246.408	278.89	289.093	48.5959	16.8098	28.0568	645.693	352.726	549.846	516.089	149.372	28.9431	86.2401	66.1907	23.9529	36.474	42.2059	21.6944	51.4014	12.5253	NA	NA	NA	NA	gi|50400559|sp|Q8NK50.1|MTDH_HYPJE	40.154	3.19e-56	RecName: Full=NADP-dependent mannitol dehydrogenase
TT_00882	1494	156.618	178.467	120.123	151.736	29.4766	19.4262	17.0183	99.6395	196.963	192.825	163.143	55.0341	33.7338	31.774	132.156	81.1773	86.1438	99.8256	28.1086	28.1577	16.2285	87.6816	57.58	91.771	79.0109	18.672	23.6321	10.7803	NA	NA	NA	NA	gi|74667644|sp|Q4WDN4.1|OPSB_ASPFU	40.865	7.42e-87	RecName: Full=Probable aspartic-type endopeptidase opsB
TT_00145	1794	141.199	158.011	155.671	151.627	9.10619	6.00565	5.25746	50.1065	70.3393	98.3706	72.9388	24.2368	33.229	13.9931	64.3505	48.345	47.26	53.3185	9.56937	17.9476	5.52488	10.0485	8.12273	9.29561	9.15561	0.970491	10.6	0.560313	NA	NA	NA	NA	gi|547888|sp|P36013.1|MAOM_YEAST	50.772	0	RecName: Full=NAD-dependent malic enzyme, mitochondrial
TT_03179	4320	133.906	198.712	122.239	151.619	41.1985	27.1724	23.786	131.208	188.127	190.489	169.941	33.5652	19.751	19.3789	101.335	62.8858	83.9925	82.7377	19.2552	23.2726	11.117	10.7983	12.6024	14.7392	12.7133	1.97275	15.5172	1.13897	NA	NA	NA	NA	gi|31340488|sp|Q9UT43.2|YFRD_SCHPO	41.726	0	RecName: Full=Putative phospholipid-transporting ATPase C821.13c
TT_00259	2094	148.255	146.372	159.918	151.515	7.33769	4.84288	4.23642	270.989	302.489	296.468	289.982	16.7215	5.76639	9.65416	46.5212	39.5924	35.8411	40.6516	5.41823	13.3285	3.12822	3.68521	5.85954	4.76625	4.77033	1.08717	22.7903	0.627679	NA	NA	NA	NA	gi|327488160|sp|D1Z5G1.1|MIC60_SORMK	69.744	0	RecName: Full=MICOS complex subunit MIC60
TT_02811	1287	137.776	185.304	131.276	151.452	29.4963	19.4756	17.0297	106.634	175.324	174.199	152.052	39.3371	25.8708	22.7113	36.2859	29.6503	45.7343	37.2235	8.08291	21.7145	4.66667	2.70311	2.79908	3.46025	2.98748	0.412232	13.7987	0.238003	NA	NA	NA	NA	gi|125399|sp|P06242.1|KIN28_YEAST	47.315	8.75e-95	RecName: Full=Serine/threonine-protein kinase KIN28
TT_02649	1143	128.898	155.593	169.456	151.316	20.6144	13.6235	11.9018	125.576	157.453	159.401	147.477	18.9916	12.8777	10.9648	78.5177	93.9858	72.4013	81.6349	11.1247	13.6274	6.42288	9.21397	9.33667	9.72664	9.42576	0.267693	2.84001	0.154553	NA	NA	NA	NA	gi|75075986|sp|Q4R5C3.1|ERGI2_MACFA	29.973	1.19e-44	RecName: Full=Endoplasmic reticulum-Golgi intermediate compartment protein 2
TT_04273	1422	149.42	160.825	143.193	151.146	8.94181	5.91601	5.16256	199.138	174.659	195.461	189.753	13.1999	6.95638	7.62098	61.9546	57.1971	79.8654	66.339	11.9533	18.0185	6.90124	173.144	69.067	92.2864	111.499	54.6339	48.9994	31.5429	NA	NA	NA	NA	gi|121922805|sp|Q2H9N4.1|EIF3L_CHAGB	91.772	0	RecName: Full=Eukaryotic translation initiation factor 3 subunit L
TT_00958	2772	131.278	196.683	125.344	151.102	39.586	26.1983	22.855	49.3894	75.6315	93.8387	72.9532	22.3454	30.6298	12.9011	38.0398	19.9441	31.3681	29.784	9.15123	30.7253	5.28346	1.92816	1.5634	1.94836	1.8133	0.216663	11.9485	0.125091	NA	NA	NA	NA	gi|74582002|sp|O14267.1|YFPC_SCHPO	47.034	2.99e-141	RecName: Full=Uncharacterized UPF0442 protein C7D4.12c
TT_02980	339	139.007	190.637	122.747	150.797	35.4474	23.5066	20.4655	154.001	125.624	170.425	150.017	22.6645	15.108	13.0854	144.628	125.728	147.911	139.422	11.9726	8.58727	6.91237	81.0717	52.4938	72.4847	68.6834	14.6633	21.3491	8.46584	NA	NA	NA	NA	NA	NA	NA	NA
TT_06025	1245	135.206	163.246	153.714	150.722	14.2575	9.45945	8.23155	155.18	187.818	190.561	177.853	19.6828	11.0669	11.3639	91.2108	93.7948	83.6243	89.5433	5.28631	5.90364	3.05206	13.8191	11.0736	11.1622	12.0183	1.56013	12.9813	0.900743	NA	NA	NA	NA	gi|12643615|sp|O59778.1|BIOB_SCHPO	60.116	3.83e-156	RecName: Full=Biotin synthase
TT_04967	468	153.126	134.985	163.918	150.676	14.6208	9.70346	8.44134	192.134	164.909	144.009	167.018	24.1315	14.4485	13.9323	312.572	291.922	431.716	345.403	75.4591	21.8467	43.5663	406.48	423.129	447.304	425.638	20.5276	4.82279	11.8516	NA	NA	NA	NA	gi|1723880|sp|P53152.1|MMS2_YEAST	50.993	4.76e-48	RecName: Full=Ubiquitin-conjugating enzyme variant MMS2
TT_04525	828	156.622	151.552	142.963	150.379	6.90466	4.59151	3.98641	158.478	144.27	150.124	150.958	7.14073	4.73029	4.1227	29.6311	34.8988	30.1396	31.5565	2.90565	9.20778	1.67758	51.7939	38.9931	42.5315	44.4395	6.61022	14.8747	3.81642	NA	NA	NA	NA	gi|704000363|sp|G0S616.2|MRT4_CHATD	75.812	8.35e-154	RecName: Full=Ribosome assembly factor mrt4
TT_06580	669	144.149	148.803	158.057	150.336	7.07988	4.70937	4.08757	77.2524	97.2468	114.123	96.2075	18.4573	19.1849	10.6563	113.382	166.547	117.425	132.451	29.5973	22.3459	17.088	114.971	128.141	142.765	128.626	13.9036	10.8094	8.02727	NA	NA	NA	NA	gi|2492823|sp|Q12284.1|ERV2_YEAST	42.564	8.72e-49	RecName: Full=FAD-linked sulfhydryl oxidase ERV2
TT_04739	441	159.65	170.338	120.816	150.268	26.06	17.3423	15.0457	2783.95	1579.63	639.653	1667.74	1074.86	64.4499	620.57	13457.5	13799.5	14792.6	14016.5	693.542	4.94803	400.417	3093.79	3310.43	3509.11	3304.44	207.727	6.2863	119.931	NA	NA	NA	NA	NA	NA	NA	NA
[truncated: 8,948 more rows]
