# Supplementary material for: Genomic and transcriptomic analysis of the thermophilic lignocellulose-degrading fungus Thielavia terrestris LPH172
Source: Biotechnol Biofuels. 2021 Jun 3;14:131. doi: 10.1186/s13068-021-01975-1 (PMC8176577; doi:10.1186/s13068-021-01975-1)
Supplement: Supplementary file 6 — Additional file 6: The complete list of all upregulated putative CAZyme encoding genes on the four tested substrates. [file 13068_2021_1975_MOESM6_ESM.xlsx]

## Sheet: GLCvsAVICEL
gene_id	Start	End	Strand	logFC	logCPM	LR	PValue	FDR	cazy_domain_1	cazy_domain_2	cazy_domain_3	signalp	gi	pident	evalue	description
TT_00106	NA	NA	NA	NA	NA	NA	NA	NA	NA	NA	NA	NA	gi|1076761185|sp|W7MLD3.1|FUS6_GIBM7	36.494	4.62e-119	RecName: Full=Efflux pump FUS6
TT_00128	NA	NA	NA	NA	NA	NA	NA	NA	NA	NA	NA	NA	gi|128445|sp|P04340.1|NODC_RHILV	25.623	9.35e-05	RecName: Full=N-acetylglucosaminyltransferase
TT_00151	NA	NA	NA	NA	NA	NA	NA	NA	NA	NA	NA	NA	gi|342165220|sp|E4UW91.1|P20D1_ARTGP	31.746	0.47	RecName: Full=Probable carboxypeptidase MGYG_04702
TT_00165	NA	NA	NA	NA	NA	NA	NA	NA	NA	NA	NA	NA	gi|961512611|sp|D4B4P8.1|LYSM2_ARTBC	36.957	1.01e-16	RecName: Full=LysM domain-containing protein ARB_03438
TT_00173	NA	NA	NA	NA	NA	NA	NA	NA	NA	NA	NA	NA	gi|218512105|sp|Q8N8A2.3|ANR44_HUMAN	25.778	0.000728	RecName: Full=Serine/threonine-protein phosphatase 6 regulatory ankyrin repeat subunit B
TT_00180	NA	NA	NA	NA	NA	NA	NA	NA	NA	NA	NA	NA	gi|73919362|sp|Q38931.2|FKB62_ARATH	38.333	0.12	RecName: Full=Peptidyl-prolyl cis-trans isomerase FKBP62
TT_00227	NA	NA	NA	NA	NA	NA	NA	NA	NA	NA	NA	NA	gi|332278141|sp|Q93VK0.2|PPCK2_ARATH	28.98	6.84e-13	RecName: Full=Phosphoenolpyruvate carboxylase kinase 2
TT_00229	NA	NA	NA	NA	NA	NA	NA	NA	NA	NA	NA	NA	gi|114354|sp|P21114.1|A26_VACCC	29.63	0.79	RecName: Full=Putative A-type inclusion protein
TT_00231	NA	NA	NA	NA	NA	NA	NA	NA	NA	NA	NA	NA	gi|11132923|sp|P57207.1|HIS2_BUCAI	30	0.37	RecName: Full=Histidine biosynthesis bifunctional protein HisIE
TT_00612	NA	NA	NA	NA	NA	NA	NA	NA	GH125			N	gi|1723558|sp|Q10449.1|MU157_SCHPO	36.637	6.94e-103	RecName: Full=Meiotically up-regulated gene 157 protein
TT_00613	NA	NA	NA	NA	NA	NA	NA	NA	NA	NA	NA	NA	gi|74676452|sp|Q07950.1|YEH2_YEAST	34.066	4.58e-74	RecName: Full=Sterol esterase 2
TT_00785	NA	NA	NA	NA	NA	NA	NA	NA	NA	NA	NA	NA	gi|75535512|sp|Q9ZNN8.1|BUDC_CORGT	65	8.94e-10	RecName: Full=L-2,3-butanediol dehydrogenase
TT_00915	NA	NA	NA	NA	NA	NA	NA	NA	NA	NA	NA	NA	gi|357529148|sp|Q12609.3|STCF_EMENI	41.176	2.67e-12	RecName: Full=Probable sterigmatocystin biosynthesis P450 monooxygenase stcF
TT_01035	NA	NA	NA	NA	NA	NA	NA	NA	NA	NA	NA	NA	gi|123785747|sp|Q4KLY0.1|CEP63_RAT	28.947	0.68	RecName: Full=Centrosomal protein of 63 kDa
TT_01064	NA	NA	NA	NA	NA	NA	NA	NA	NA	NA	NA	NA	gi|134271|sp|P27009.1|SCRY1_ENTDO	23.457	0.23	RecName: Full=S-crystallin 1
TT_01079	NA	NA	NA	NA	NA	NA	NA	NA	NA	NA	NA	NA	gi|121791253|sp|Q2HF90.1|DAPB_CHAGB	81.134	0	RecName: Full=Probable dipeptidyl-aminopeptidase B
TT_01080	NA	NA	NA	NA	NA	NA	NA	NA	NA	NA	NA	NA	gi|226706123|sp|B1VSF5.1|Y4080_STRGG	50	5.11e-29	RecName: Full=UPF0145 protein SGR_4080
TT_01281	NA	NA	NA	NA	NA	NA	NA	NA	NA	NA	NA	NA	gi|82186704|sp|Q6P9I7.1|SMC6_XENLA	31.818	0.97	RecName: Full=Structural maintenance of chromosomes protein 6
TT_01630	NA	NA	NA	NA	NA	NA	NA	NA	NA	NA	NA	NA	gi|3334319|sp|Q04307.1|RPC10_YEAST	50.485	7.06e-28	RecName: Full=DNA-directed RNA polymerase III subunit RPC10
TT_01631	NA	NA	NA	NA	NA	NA	NA	NA	NA	NA	NA	NA	gi|74618368|sp|Q7SF81.1|MED31_NEUCR	66.129	1.03e-60	RecName: Full=Mediator of RNA polymerase II transcription subunit 31
TT_01652	NA	NA	NA	NA	NA	NA	NA	NA	NA	NA	NA	NA	gi|1076761185|sp|W7MLD3.1|FUS6_GIBM7	45.455	0.003	RecName: Full=Efflux pump FUS6
TT_01685	NA	NA	NA	NA	NA	NA	NA	NA	NA	NA	NA	NA	gi|57015413|sp|Q9ESJ4.2|SPN90_MOUSE	40.541	0.14	RecName: Full=NCK-interacting protein with SH3 domain
TT_01692	NA	NA	NA	NA	NA	NA	NA	NA	NA	NA	NA	NA	gi|3334276|sp|Q13823.1|NOG2_HUMAN	32.258	0.046	RecName: Full=Nucleolar GTP-binding protein 2
TT_01716	NA	NA	NA	NA	NA	NA	NA	NA	NA	NA	NA	NA	gi|395398440|sp|O74465.2|HRR1_SCHPO	32.475	6.85e-130	RecName: Full=Helicase required for RNAi-mediated heterochromatin assembly 1
TT_01732	NA	NA	NA	NA	NA	NA	NA	NA	NA	NA	NA	NA	gi|544584795|sp|C3U0S3.3|SNMP2_AEDAE	37.143	0.14	RecName: Full=Sensory neuron membrane protein 2
TT_01734	NA	NA	NA	NA	NA	NA	NA	NA	NA	NA	NA	NA	gi|465603|sp|P33026.1|SETB_ECOLI	26.49	0.092	RecName: Full=Sugar efflux transporter B
TT_01740	NA	NA	NA	NA	NA	NA	NA	NA	NA	NA	NA	NA	gi|327478595|sp|Q9Y2G4.3|ANKR6_HUMAN	30.719	1.8e-05	RecName: Full=Ankyrin repeat domain-containing protein 6
TT_01747	NA	NA	NA	NA	NA	NA	NA	NA	NA	NA	NA	NA	gi|74734914|sp|Q9P2T0.1|THEG_HUMAN	35.185	0.49	RecName: Full=Testicular haploid expressed gene protein
TT_01754	NA	NA	NA	NA	NA	NA	NA	NA	NA	NA	NA	NA	gi|262527549|sp|Q8K099.2|LRIT1_MOUSE	36.957	0.59	RecName: Full=Leucine-rich repeat, immunoglobulin-like domain and transmembrane domain-containing protein 1
TT_01761	NA	NA	NA	NA	NA	NA	NA	NA	NA	NA	NA	NA	gi|357528823|sp|Q8TFN1.2|NMT_EMENI	23.944	0.3	RecName: Full=Glycylpeptide N-tetradecanoyltransferase
TT_01762	NA	NA	NA	NA	NA	NA	NA	NA	NA	NA	NA	NA	gi|132577|sp|P22244.2|RIP1_HORVU	27.551	0.28	RecName: Full=Protein synthesis inhibitor I
TT_01883	NA	NA	NA	NA	NA	NA	NA	NA	NA	NA	NA	NA	gi|21362464|sp|Q8XV63.1|DGTL1_RALSO	46.667	0.086	RecName: Full=Deoxyguanosinetriphosphate triphosphohydrolase-like protein
TT_01884	NA	NA	NA	NA	NA	NA	NA	NA	NA	NA	NA	NA	gi|3915140|sp|O13317.1|TRI11_FUSSP	36.419	1.87e-94	RecName: Full=Trichothecene C-15 hydroxylase
TT_01885	NA	NA	NA	NA	NA	NA	NA	NA	NA	NA	NA	NA	gi|48474408|sp|Q87TH4.1|UBIE_VIBPA	30.392	1.42e-15	RecName: Full=Ubiquinone/menaquinone biosynthesis C-methyltransferase UbiE
TT_01886	NA	NA	NA	NA	NA	NA	NA	NA	NA	NA	NA	NA	gi|1100152782|sp|B3FWT8.1|RDC3_METCM	48	3.13e-125	RecName: Full=Efflux pump rdc3
TT_02012	NA	NA	NA	NA	NA	NA	NA	NA	NA	NA	NA	NA	gi|75427882|sp|P96712.1|BMR3_BACSU	26.923	9.89e-11	RecName: Full=Multidrug resistance protein 3
TT_02074	NA	NA	NA	NA	NA	NA	NA	NA	NA	NA	NA	NA	gi|544584808|sp|Q6A070.3|TGRM1_MOUSE	27.434	0.67	RecName: Full=TOG array regulator of axonemal microtubules protein 1
TT_02329	NA	NA	NA	NA	NA	NA	NA	NA	NA	NA	NA	NA	gi|74675933|sp|O13871.1|YE16_SCHPO	29.514	9.95e-30	RecName: Full=Uncharacterized methyltransferase C1B3.06c
TT_02331	NA	NA	NA	NA	NA	NA	NA	NA	NA	NA	NA	NA	gi|1210274799|sp|A0A1R3RGJ7.1|OTA3_ASPC5	57.353	8.32e-22	RecName: Full=Cyrochrome P450 monooxygenase
TT_02332	NA	NA	NA	NA	NA	NA	NA	NA	NA	NA	NA	NA	gi|1718188|sp|P52583.1|VGFR2_COTJA	25.352	0.12	RecName: Full=Vascular endothelial growth factor receptor 2
TT_02343	NA	NA	NA	NA	NA	NA	NA	NA	NA	NA	NA	NA	gi|30315956|sp|Q9UV10.1|HET6_NEUCR	34.211	0.76	RecName: Full=Heterokaryon incompatibility protein 6, OR allele
TT_02408	NA	NA	NA	NA	NA	NA	NA	NA	NA	NA	NA	NA	gi|74592255|sp|Q5AR44.1|ASQA_EMENI	34.043	0.21	RecName: Full=Transcription factor asqA
TT_02409	NA	NA	NA	NA	NA	NA	NA	NA	NA	NA	NA	NA	gi|74696524|sp|Q7S9B7.1|REXO4_NEUCR	40.206	3.75e-09	RecName: Full=RNA exonuclease 4
TT_02424	NA	NA	NA	NA	NA	NA	NA	NA	NA	NA	NA	NA	gi|74624693|sp|Q9HFE1.1|FET4_SCHPO	34.921	1.14e-14	RecName: Full=Low-affinity iron/zinc ion transport protein fet4
TT_02518	NA	NA	NA	NA	NA	NA	NA	NA	NA	NA	NA	NA	gi|75192772|sp|Q9MB58.1|F26_ARATH	33.898	0.49	RecName: Full=6-phosphofructo-2-kinase/fructose-2,6-bisphosphatase
TT_02528	NA	NA	NA	NA	NA	NA	NA	NA	NA	NA	NA	NA	gi|189081426|sp|A7MFA6.1|BETI_CROS8	25.735	0.044	RecName: Full=HTH-type transcriptional regulator BetI
TT_02533	NA	NA	NA	NA	NA	NA	NA	NA	NA	NA	NA	NA	gi|269849658|sp|Q8N9S9.3|SNX31_HUMAN	32.258	0.94	RecName: Full=Sorting nexin-31
TT_02537	NA	NA	NA	NA	NA	NA	NA	NA	NA	NA	NA	NA	gi|130480|sp|P03303.3|POLG_HRV14	37.255	0.87	RecName: Full=Genome polyprotein
TT_02549	NA	NA	NA	NA	NA	NA	NA	NA	NA	NA	NA	NA	gi|2499592|sp|Q92398.1|SPM1_SCHPO	71.053	0	RecName: Full=Mitogen-activated protein kinase spm1
TT_02550	NA	NA	NA	NA	NA	NA	NA	NA	NA	NA	NA	NA	gi|74676186|sp|O94365.1|UTP15_SCHPO	36.754	6.94e-103	RecName: Full=U3 small nucleolar RNA-associated protein 15
TT_02989	NA	NA	NA	NA	NA	NA	NA	NA	NA	NA	NA	NA	gi|1035664363|sp|Q7Z5P9.3|MUC19_HUMAN	40.741	0.96	RecName: Full=Mucin-19
TT_03016	NA	NA	NA	NA	NA	NA	NA	NA	NA	NA	NA	NA	gi|325530237|sp|P0CL19.1|RPIB_COCIM	68.212	2.87e-72	RecName: Full=Putative ribose 5-phosphate isomerase
TT_03024	NA	NA	NA	NA	NA	NA	NA	NA	GH10			Y	gi|74663936|sp|Q8J1Y4.1|XYN5_MAGGR	58.457	8.58e-135	RecName: Full=Endo-1,4-beta-xylanase 5
TT_03067	NA	NA	NA	NA	NA	NA	NA	NA	NA	NA	NA	NA	gi|251764575|sp|A6TVN9.1|ADDB_ALKMQ	38.235	0.45	RecName: Full=ATP-dependent helicase/deoxyribonuclease subunit B
TT_03082	NA	NA	NA	NA	NA	NA	NA	NA	NA	NA	NA	NA	gi|939319631|sp|D4B388.1|FLA_ARTBC	33.529	2.05e-40	RecName: Full=Fasciclin-like arabinogalactan protein ARB_02922
TT_03120	NA	NA	NA	NA	NA	NA	NA	NA	AA11			Y	NA	NA	NA	NA
TT_03145	NA	NA	NA	NA	NA	NA	NA	NA	NA	NA	NA	NA	gi|224487939|sp|B4II46.1|EI3F2_DROSE	28.431	0.98	RecName: Full=Eukaryotic translation initiation factor 3 subunit F-2
TT_03148	NA	NA	NA	NA	NA	NA	NA	NA	NA	NA	NA	NA	gi|584868|sp|P17140.2|CO4A2_CAEEL	35	0.068	RecName: Full=Collagen alpha-2(IV) chain
TT_03158	NA	NA	NA	NA	NA	NA	NA	NA	NA	NA	NA	NA	gi|961512660|sp|D4AY86.2|LYSM6_ARTBC	40.541	0.13	RecName: Full=LysM domain-containing protein ARB_01155/01156
TT_03159	NA	NA	NA	NA	NA	NA	NA	NA	NA	NA	NA	NA	gi|1279751573|sp|A0A084AFG9.1|SAT20_STACB	23.322	7.52e-16	RecName: Full=Satratoxin biosynthesis SC3 cluster transcription factor SAT20
TT_03160	NA	NA	NA	NA	NA	NA	NA	NA	NA	NA	NA	NA	gi|1279751569|sp|A0A084AFG6.1|SAT17_STACB	36.544	1.73e-56	RecName: Full=Taurine hydroxylase-like protein SAT17
TT_03167	NA	NA	NA	NA	NA	NA	NA	NA	NA	NA	NA	NA	gi|1239396288|sp|E9F8M1.1|SWNN_METRA	25.449	1.51e-14	RecName: Full=Oxidoreductase swnN
TT_03206	NA	NA	NA	NA	NA	NA	NA	NA	NA	NA	NA	NA	gi|74667389|sp|Q4WCX9.1|YA280_ASPFU	29.851	1.84e-05	RecName: Full=Uncharacterized protein AFUA_6G02800
TT_03232	NA	NA	NA	NA	NA	NA	NA	NA	NA	NA	NA	NA	gi|745998055|sp|M4HY05.1|TPSD1_PINCO	43.182	0.001	RecName: Full=Bifunctional levopimaradiene synthase, chloroplastic
TT_03234	NA	NA	NA	NA	NA	NA	NA	NA	NA	NA	NA	NA	gi|121940586|sp|Q17RN3.1|FA98C_HUMAN	27.907	0.58	RecName: Full=Protein FAM98C
TT_03240	NA	NA	NA	NA	NA	NA	NA	NA	GH18	CBM18	CBM50	Y	gi|125727|sp|P09805.1|KTXA_KLULA	34.307	2.67e-103	RecName: Full=Killer toxin subunits alpha/beta
TT_03247	NA	NA	NA	NA	NA	NA	NA	NA	NA	NA	NA	NA	gi|75330958|sp|Q8S8S7.1|PUB34_ARATH	26.496	0.004	RecName: Full=U-box domain-containing protein 34
TT_03252	NA	NA	NA	NA	NA	NA	NA	NA	NA	NA	NA	NA	gi|544584788|sp|Q11116.2|YX0A_CAEEL	42.857	0.075	RecName: Full=Uncharacterized protein C03B1.10
TT_03268	NA	NA	NA	NA	NA	NA	NA	NA	NA	NA	NA	NA	gi|1239396302|sp|A0A1B4XBH0.1|SDNE_SORAA	38.462	1.84e-36	RecName: Full=Cytochrome P450 monooxygenase sdnE
TT_03269	NA	NA	NA	NA	NA	NA	NA	NA	NA	NA	NA	NA	gi|1279695544|sp|Q12612.2|TRI4_FUSSP	35.531	1.02e-41	RecName: Full=Cytochrome P450 monooxygenase TRI4
TT_03431	NA	NA	NA	NA	NA	NA	NA	NA	NA	NA	NA	NA	gi|296439558|sp|A2R5N0.1|EGLD_ASPNC	36	0.21	RecName: Full=Probable endo-beta-1,4-glucanase D
TT_03458	NA	NA	NA	NA	NA	NA	NA	NA	NA	NA	NA	NA	gi|29427821|sp|Q8KDS9.1|COAD_CHLTE	31.707	0.061	RecName: Full=Phosphopantetheine adenylyltransferase
TT_03479	NA	NA	NA	NA	NA	NA	NA	NA	NA	NA	NA	NA	gi|162416106|sp|A5GFY4.1|NELFD_PIG	40	0.14	RecName: Full=Negative elongation factor D
TT_03487	NA	NA	NA	NA	NA	NA	NA	NA	NA	NA	NA	NA	gi|290457677|sp|Q6E0U4.3|DMKN_HUMAN	40.426	0.14	RecName: Full=Dermokine
TT_03509	NA	NA	NA	NA	NA	NA	NA	NA	NA	NA	NA	NA	gi|81945490|sp|Q89703.1|POL_CSVMV	46.341	0.000168	RecName: Full=Putative enzymatic polyprotein
TT_03570	NA	NA	NA	NA	NA	NA	NA	NA	AA1_3			N	gi|1338317953|sp|A0A067XMP2.2|PTAK_PESFW	38	7.46e-88	RecName: Full=Oxydoreductase ptaK
TT_03584	NA	NA	NA	NA	NA	NA	NA	NA	NA	NA	NA	NA	gi|75274500|sp|Q9MBH1.1|AIG2C_ARATH	25.166	5.07e-06	RecName: Full=Protein AIG2 C
TT_03682	NA	NA	NA	NA	NA	NA	NA	NA	NA	NA	NA	NA	gi|1064302968|sp|A1CFL1.1|PATD_ASPCL	64.474	8.65e-29	RecName: Full=Alcohol dehydrogenase patD
TT_03969	NA	NA	NA	NA	NA	NA	NA	NA	NA	NA	NA	NA	gi|74698439|sp|Q9UT73.1|YIPH_SCHPO	32.095	4.98e-86	RecName: Full=Uncharacterized WD repeat-containing protein C343.17c
TT_04291	NA	NA	NA	NA	NA	NA	NA	NA	NA	NA	NA	NA	gi|334305698|sp|C5MED4.1|AIM9_CANTT	31.776	3.95e-08	RecName: Full=Altered inheritance of mitochondria protein 9, mitochondrial
TT_04304	NA	NA	NA	NA	NA	NA	NA	NA	NA	NA	NA	NA	gi|81440184|sp|Q88FY2.1|6HN3M_PSEPK	42.857	0.004	RecName: Full=6-hydroxynicotinate 3-monooxygenase
TT_04305	NA	NA	NA	NA	NA	NA	NA	NA	NA	NA	NA	NA	gi|1239396284|sp|A0A1B4XBH7.1|SDNN_SORAA	38.889	2.23e-05	RecName: Full=FAD-dependent monooxygenase sdnN
TT_04336	NA	NA	NA	NA	NA	NA	NA	NA	NA	NA	NA	NA	gi|81479641|sp|Q8L2J6.1|CAPD_RICTY	30.189	0.54	RecName: Full=UDP-glucose 4-epimerase
TT_04347	NA	NA	NA	NA	NA	NA	NA	NA	NA	NA	NA	NA	gi|332313340|sp|D9HP25.1|CNR9_MAIZE	27.957	0.67	RecName: Full=Cell number regulator 9
TT_04522	NA	NA	NA	NA	NA	NA	NA	NA	NA	NA	NA	NA	gi|52783452|sp|Q7S2Z9.1|TPIS_NEUCR	70.4	3.75e-129	RecName: Full=Triosephosphate isomerase
TT_04523	NA	NA	NA	NA	NA	NA	NA	NA	NA	NA	NA	NA	gi|74693934|sp|Q758S3.1|RM51_ASHGO	52.239	6.14e-41	RecName: Full=54S ribosomal protein L51, mitochondrial
TT_04573	NA	NA	NA	NA	NA	NA	NA	NA	NA	NA	NA	NA	gi|1160421820|sp|Q59XL0.2|IFF6_CANAL	59.375	0.15	RecName: Full=Cell wall protein IFF6
TT_04620	NA	NA	NA	NA	NA	NA	NA	NA	NA	NA	NA	NA	gi|61212685|sp|Q7MSY2.1|DNAA_WOLSU	27.174	0.12	RecName: Full=Chromosomal replication initiator protein DnaA
TT_04660	NA	NA	NA	NA	NA	NA	NA	NA	GH55			N	gi|1352399|sp|P49426.1|EXG1_COCCA	34.091	3.22e-72	RecName: Full=Glucan 1,3-beta-glucosidase
TT_04662	NA	NA	NA	NA	NA	NA	NA	NA	NA	NA	NA	NA	gi|45593858|sp|Q89DI3.3|Y7456_BRADU	36.207	0.18	RecName: Full=Probable tautomerase bsl7456
TT_04702	NA	NA	NA	NA	NA	NA	NA	NA	NA	NA	NA	NA	gi|91207949|sp|Q9GL21.2|UACA_CANFA	38.947	3.02e-13	RecName: Full=Uveal autoantigen with coiled-coil domains and ankyrin repeats
TT_04703	NA	NA	NA	NA	NA	NA	NA	NA	NA	NA	NA	NA	gi|1133968577|sp|A0A0U1LQF6.1|CCTO_TALIS	22.527	0.000318	RecName: Full=Cyclochlorotine biosynthesis protein O
TT_04704	NA	NA	NA	NA	NA	NA	NA	NA	NA	NA	NA	NA	gi|1133968577|sp|A0A0U1LQF6.1|CCTO_TALIS	30	4.99e-06	RecName: Full=Cyclochlorotine biosynthesis protein O
TT_04706	NA	NA	NA	NA	NA	NA	NA	NA	NA	NA	NA	NA	gi|34395959|sp|P35160.2|RESA_BACSU	30.159	0.21	RecName: Full=Thiol-disulfide oxidoreductase ResA
TT_04707	NA	NA	NA	NA	NA	NA	NA	NA	NA	NA	NA	NA	gi|1133968577|sp|A0A0U1LQF6.1|CCTO_TALIS	26.061	7.18e-10	RecName: Full=Cyclochlorotine biosynthesis protein O
TT_04711	NA	NA	NA	NA	NA	NA	NA	NA	NA	NA	NA	NA	gi|123573|sp|P19752.1|HSP30_NEUCR	45.946	2.75e-61	RecName: Full=30 kDa heat shock protein
TT_04712	NA	NA	NA	NA	NA	NA	NA	NA	NA	NA	NA	NA	gi|122401508|sp|Q1I3Q8.1|HUTU_PSEE4	42.105	0.18	RecName: Full=Urocanate hydratase
TT_04713	NA	NA	NA	NA	NA	NA	NA	NA	NA	NA	NA	NA	gi|28201768|sp|Q60718.2|ADAM2_MOUSE	39.286	0.45	RecName: Full=Disintegrin and metalloproteinase domain-containing protein 2
TT_04714	NA	NA	NA	NA	NA	NA	NA	NA	NA	NA	NA	NA	gi|62510573|sp|Q5N3S5.1|HEM6_SYNP6	46.667	0.12	RecName: Full=Oxygen-dependent coproporphyrinogen-III oxidase
TT_04715	NA	NA	NA	NA	NA	NA	NA	NA	PL7_4			N	gi|3913044|sp|Q59478.1|ALYA_KLEPN	24	3.26e-05	RecName: Full=Alginate lyase
TT_04729	NA	NA	NA	NA	NA	NA	NA	NA	NA	NA	NA	NA	gi|74997510|sp|Q55FT4.1|TSUA_DICDI	28.571	0.86	RecName: Full=Probable serine/threonine-protein kinase tsuA
TT_04730	NA	NA	NA	NA	NA	NA	NA	NA	NA	NA	NA	NA	gi|42559507|sp|Q8U4M7.1|REG1_PYRFU	34.921	0.82	RecName: Full=Uncharacterized HTH-type transcriptional regulator PF0054
TT_04771	NA	NA	NA	NA	NA	NA	NA	NA	NA	NA	NA	NA	gi|20532103|sp|Q8Y0Q3.1|HTPG_RALSO	27.857	0.88	RecName: Full=Chaperone protein HtpG
TT_04823	NA	NA	NA	NA	NA	NA	NA	NA	NA	NA	NA	NA	gi|158517786|sp|P0C5D8.1|FMP52_CHAGB	55.238	1.41e-23	RecName: Full=Protein FMP52, mitochondrial
TT_04824	NA	NA	NA	NA	NA	NA	NA	NA	NA	NA	NA	NA	gi|158517786|sp|P0C5D8.1|FMP52_CHAGB	55.238	1.41e-23	RecName: Full=Protein FMP52, mitochondrial
TT_04884	NA	NA	NA	NA	NA	NA	NA	NA	NA	NA	NA	NA	gi|75168931|sp|Q9C5C8.1|MSRB2_ARATH	65.248	1.09e-59	RecName: Full=Peptide methionine sulfoxide reductase B2, chloroplastic
TT_04888	NA	NA	NA	NA	NA	NA	NA	NA	NA	NA	NA	NA	gi|122956099|sp|Q0SI81.1|KCY_RHOJR	31.034	0.22	RecName: Full=Cytidylate kinase
TT_04930	NA	NA	NA	NA	NA	NA	NA	NA	NA	NA	NA	NA	gi|730589|sp|P32904.2|RM06_YEAST	43.779	1.63e-59	RecName: Full=54S ribosomal protein L6, mitochondrial
TT_04987	NA	NA	NA	NA	NA	NA	NA	NA	NA	NA	NA	NA	gi|123028463|sp|Q0C5U8.1|Y161_HYPNA	39.583	0.12	RecName: Full=Probable transcriptional regulatory protein HNE_0161
TT_04995	NA	NA	NA	NA	NA	NA	NA	NA	NA	NA	NA	NA	gi|122093171|sp|Q16HE8.1|NKD_AEDAE	32.468	0.27	RecName: Full=Protein naked cuticle homolog
TT_05069	NA	NA	NA	NA	NA	NA	NA	NA	NA	NA	NA	NA	gi|75333429|sp|Q9C6K9.1|LRL11_ARATH	36.25	3.43e-09	RecName: Full=LEAF RUST 10 DISEASE-RESISTANCE LOCUS RECEPTOR-LIKE PROTEIN KINASE-like 1.1
TT_05084	NA	NA	NA	NA	NA	NA	NA	NA	NA	NA	NA	NA	gi|1075594226|sp|B8NM67.1|USTYA_ASPFN	39.062	5.77e-06	RecName: Full=Oxidase ustYa
TT_05086	NA	NA	NA	NA	NA	NA	NA	NA	NA	NA	NA	NA	gi|387912917|sp|Q01484.4|ANK2_HUMAN	38.824	1.75e-08	RecName: Full=Ankyrin-2
TT_05102	NA	NA	NA	NA	NA	NA	NA	NA	GH55			Y	gi|1352399|sp|P49426.1|EXG1_COCCA	46.073	0	RecName: Full=Glucan 1,3-beta-glucosidase
TT_05121	NA	NA	NA	NA	NA	NA	NA	NA	NA	NA	NA	NA	gi|1279751577|sp|A0A084B9Z2.1|SAT4_STACB	22.84	0.02	RecName: Full=Satratoxin biosynthesis SC1 cluster protein 4
TT_05158	NA	NA	NA	NA	NA	NA	NA	NA	NA	NA	NA	NA	gi|62286614|sp|Q60HC5.2|DHC24_MACFA	29.927	1.2e-54	RecName: Full=Delta(24)-sterol reductase
TT_05180	NA	NA	NA	NA	NA	NA	NA	NA	GH16			Y	gi|1170128|sp|P04957.2|GUB_BACSU	26.63	5.53e-07	RecName: Full=Beta-glucanase
TT_05217	NA	NA	NA	NA	NA	NA	NA	NA	NA	NA	NA	NA	gi|75315967|sp|Q9ZW95.1|C7352_ARATH	33.962	0.68	RecName: Full=Cytokinin hydroxylase
TT_05228	NA	NA	NA	NA	NA	NA	NA	NA	NA	NA	NA	NA	gi|189027647|sp|A7ND36.2|ALR_FRATF	36	0.43	RecName: Full=Alanine racemase
TT_05312	NA	NA	NA	NA	NA	NA	NA	NA	NA	NA	NA	NA	gi|75262593|sp|Q9FK54.1|FB260_ARATH	37.838	0.44	RecName: Full=F-box protein At5g18160
TT_05313	NA	NA	NA	NA	NA	NA	NA	NA	NA	NA	NA	NA	gi|1723493|sp|Q10412.1|RSC58_SCHPO	42.424	0.42	RecName: Full=Chromatin structure-remodeling complex subunit rsc58
TT_05502	NA	NA	NA	NA	NA	NA	NA	NA	NA	NA	NA	NA	gi|81920599|sp|O36399.1|VGA6_ALHV1	32.653	0.27	RecName: Full=Uncharacterized gene A6 protein [Alcelaphine herpesvirus 1 strain C500]
TT_05506	NA	NA	NA	NA	NA	NA	NA	NA	NA	NA	NA	NA	gi|14549161|sp|Q01725.4|LIFO_PSEAE	27.907	0.99	RecName: Full=Lipase chaperone
TT_05507	NA	NA	NA	NA	NA	NA	NA	NA	NA	NA	NA	NA	gi|81902472|sp|Q91Z22.1|PORIM_MOUSE	32.353	0.012	RecName: Full=Porimin
TT_05516	NA	NA	NA	NA	NA	NA	NA	NA	NA	NA	NA	NA	gi|81870504|sp|O70600.1|RSAD2_RAT	58.419	3.69e-117	RecName: Full=Radical S-adenosyl methionine domain-containing protein 2
TT_05517	NA	NA	NA	NA	NA	NA	NA	NA	NA	NA	NA	NA	gi|2497486|sp|O04905.1|KCY3_ARATH	33.158	1.35e-28	RecName: Full=UMP-CMP kinase 3
TT_05520	NA	NA	NA	NA	NA	NA	NA	NA	NA	NA	NA	NA	gi|81820797|sp|Q5NH94.1|ALR_FRATT	32.075	0.34	RecName: Full=Alanine racemase
TT_05536	NA	NA	NA	NA	NA	NA	NA	NA	NA	NA	NA	NA	gi|442570140|sp|Q75EV6.2|EF3_ASHGO	66.057	0	RecName: Full=Elongation factor 3
TT_05537	NA	NA	NA	NA	NA	NA	NA	NA	NA	NA	NA	NA	gi|32129697|sp|Q8K4G6.2|MACD1_RAT	54.19	2.27e-57	RecName: Full=O-acetyl-ADP-ribose deacetylase MACROD1
TT_05635	NA	NA	NA	NA	NA	NA	NA	NA	NA	NA	NA	NA	gi|172046251|sp|Q163Y0.2|TRPD_ROSDO	33.929	0.31	RecName: Full=Anthranilate phosphoribosyltransferase
TT_05724	NA	NA	NA	NA	NA	NA	NA	NA	NA	NA	NA	NA	gi|74654871|sp|O94490.1|YC79_SCHPO	27.344	0.000105	RecName: Full=Uncharacterized transcriptional regulatory protein C417.09c
TT_05758	NA	NA	NA	NA	NA	NA	NA	NA	NA	NA	NA	NA	gi|75265547|sp|Q9SB36.1|PP337_ARATH	30.986	0.17	RecName: Full=Pentatricopeptide repeat-containing protein At4g25270, chloroplastic
TT_05786	NA	NA	NA	NA	NA	NA	NA	NA	NA	NA	NA	NA	gi|158564330|sp|Q66IN2.2|QSER1_XENLA	41.667	0.65	RecName: Full=Glutamine and serine-rich protein 1
TT_05800	NA	NA	NA	NA	NA	NA	NA	NA	NA	NA	NA	NA	gi|1042851654|sp|F1DBB3.1|MPAG_PENBR	34.392	3.28e-59	RecName: Full=O-methyltransferase mpaG
TT_05820	NA	NA	NA	NA	NA	NA	NA	NA	NA	NA	NA	NA	gi|74637447|sp|Q6FNQ2.1|AQR1_CANGA	38.136	1.43e-18	RecName: Full=Multidrug transporter AQR1
TT_05826	NA	NA	NA	NA	NA	NA	NA	NA	GH11			Y	gi|549460|sp|P36218.1|XYN1_HYPJR	47.807	2.34e-62	RecName: Full=Endo-1,4-beta-xylanase 1
TT_05839	NA	NA	NA	NA	NA	NA	NA	NA	NA	NA	NA	NA	gi|34395789|sp|Q8TC12.2|RDH11_HUMAN	35.922	7.02e-46	RecName: Full=Retinol dehydrogenase 11
TT_05862	NA	NA	NA	NA	NA	NA	NA	NA	NA	NA	NA	NA	gi|229890554|sp|B2GKH0.1|MIAB_KOCRD	38	0.38	RecName: Full=tRNA-2-methylthio-N(6)-dimethylallyladenosine synthase
TT_05895	NA	NA	NA	NA	NA	NA	NA	NA	NA	NA	NA	NA	gi|75321844|sp|Q5XF57.1|Y5576_ARATH	31.707	0.25	RecName: Full=Probable receptor-like serine/threonine-protein kinase At5g57670
TT_05902	NA	NA	NA	NA	NA	NA	NA	NA	NA	NA	NA	NA	gi|380877147|sp|D7UQ40.1|SOL5_ALTSO	29.078	0.003	RecName: Full=Bifunctional solanapyrone synthase
TT_05941	NA	NA	NA	NA	NA	NA	NA	NA	NA	NA	NA	NA	gi|74597349|sp|Q5BA83.1|EASB_EMENI	27.778	0.001	RecName: Full=Highly reducing polyketide synthase easB
TT_05945	NA	NA	NA	NA	NA	NA	NA	NA	NA	NA	NA	NA	gi|3023956|sp|Q00808.1|HETE1_PODAS	24.906	0.64	RecName: Full=Vegetative incompatibility protein HET-E-1
TT_05946	NA	NA	NA	NA	NA	NA	NA	NA	NA	NA	NA	NA	gi|74620997|sp|Q8NKB6.1|OPSB_ASPOR	32.891	4.06e-38	RecName: Full=Probable aspartic-type endopeptidase opsB
TT_05984	NA	NA	NA	NA	NA	NA	NA	NA	NA	NA	NA	NA	gi|1239396225|sp|W7LL82.1|FUM13_GIBM7	31.806	1.58e-28	RecName: Full=NAD-dependent epimerase/dehydratase FUM13
TT_06051	NA	NA	NA	NA	NA	NA	NA	NA	NA	NA	NA	NA	gi|6014737|sp|O33948.3|CATA1_ACILW	34.545	5.83e-08	RecName: Full=Catechol 1,2-dioxygenase 1
TT_06081	NA	NA	NA	NA	NA	NA	NA	NA	NA	NA	NA	NA	gi|527504060|sp|P86242.2|PAPI_STRMB	42.857	2.2e-15	RecName: Full=Papain inhibitor
TT_06083	NA	NA	NA	NA	NA	NA	NA	NA	NA	NA	NA	NA	gi|510791460|sp|B6SSW8.1|C14B3_MAIZE	29.114	0.004	RecName: Full=Cytochrome P450 714B3
TT_06084	NA	NA	NA	NA	NA	NA	NA	NA	NA	NA	NA	NA	gi|254801231|sp|B9K206.1|1A1D_AGRVS	44.737	0.16	RecName: Full=1-aminocyclopropane-1-carboxylate deaminase
TT_06110	NA	NA	NA	NA	NA	NA	NA	NA	NA	NA	NA	NA	gi|91207294|sp|Q46JH1.1|MURA_PROMT	24.779	0.44	RecName: Full=UDP-N-acetylglucosamine 1-carboxyvinyltransferase
TT_06112	NA	NA	NA	NA	NA	NA	NA	NA	NA	NA	NA	NA	gi|20138463|sp|O24646.1|HY5_ARATH	45	0.094	RecName: Full=Transcription factor HY5
TT_06159	NA	NA	NA	NA	NA	NA	NA	NA	NA	NA	NA	NA	gi|1175353|sp|Q09676.1|YA03_SCHPO	33.495	1.7e-21	RecName: Full=Probable phosphatase SPAC5H10.03
TT_06166	NA	NA	NA	NA	NA	NA	NA	NA	NA	NA	NA	NA	gi|74855524|sp|Q54U89.1|GRLL_DICDI	30.882	0.53	RecName: Full=Metabotropic glutamate receptor-like protein L
TT_06202	NA	NA	NA	NA	NA	NA	NA	NA	NA	NA	NA	NA	gi|75535804|sp|Q4UJM2.1|Y1158_RICFE	30.928	0.000231	RecName: Full=Putative ankyrin repeat protein RF_1158
TT_06217	NA	NA	NA	NA	NA	NA	NA	NA	NA	NA	NA	NA	gi|2497078|sp|Q03629.1|YMH9_YEAST	35.484	0.02	RecName: Full=Uncharacterized protein YML079W
TT_06218	NA	NA	NA	NA	NA	NA	NA	NA	NA	NA	NA	NA	gi|2497078|sp|Q03629.1|YMH9_YEAST	30	1.6e-06	RecName: Full=Uncharacterized protein YML079W
TT_06267	NA	NA	NA	NA	NA	NA	NA	NA	NA	NA	NA	NA	gi|239948612|sp|O76042.2|ERIT1_HUMAN	48.148	0.034	RecName: Full=Putative uncharacterized protein encoded by ERC2-IT1
TT_06291	NA	NA	NA	NA	NA	NA	NA	NA	NA	NA	NA	NA	gi|20178342|sp|P50100.2|Y525_METKA	57.895	0.052	RecName: Full=Uncharacterized protein MK0525
TT_06300	NA	NA	NA	NA	NA	NA	NA	NA	NA	NA	NA	NA	gi|81620849|sp|Q9A1E0.1|SSTT_STRP1	25.962	0.18	RecName: Full=Serine/threonine transporter SstT
TT_06319	NA	NA	NA	NA	NA	NA	NA	NA	NA	NA	NA	NA	gi|408407682|sp|F1QBY1.1|NIPLB_DANRE	29.167	0.16	RecName: Full=Nipped-B-like protein B
TT_06330	NA	NA	NA	NA	NA	NA	NA	NA	NA	NA	NA	NA	gi|74582942|sp|O94586.1|HNT1_SCHPO	49.66	2.35e-41	RecName: Full=Hit family protein 1
TT_06367	NA	NA	NA	NA	NA	NA	NA	NA	NA	NA	NA	NA	gi|417589|sp|P32253.1|RASC_DICDI	36.321	4.27e-31	RecName: Full=Ras-like protein rasC
TT_06368	NA	NA	NA	NA	NA	NA	NA	NA	NA	NA	NA	NA	gi|38258854|sp|Q9ZVJ2.1|AMERL_ARATH	47.771	8.95e-42	RecName: Full=Uncharacterized protein At2g38710
TT_06421	NA	NA	NA	NA	NA	NA	NA	NA	NA	NA	NA	NA	gi|139186|sp|P17458.1|MVP_CRV	33.333	0.46	RecName: Full=Movement protein
TT_06435	NA	NA	NA	NA	NA	NA	NA	NA	NA	NA	NA	NA	gi|81545365|sp|Q9KU87.1|RLME_VIBCH	50	0.51	RecName: Full=Ribosomal RNA large subunit methyltransferase E
TT_06502	NA	NA	NA	NA	NA	NA	NA	NA	NA	NA	NA	NA	gi|1042851773|sp|G3Y424.1|YANF_ASPNA	44.444	1.03e-05	RecName: Full=FAD-dependent monooxygenase yanF
TT_06504	NA	NA	NA	NA	NA	NA	NA	NA	NA	NA	NA	NA	gi|2492751|sp|Q00278.1|AFLD_ASPPU	47.727	9.76e-19	RecName: Full=Norsolorinic acid ketoreductase
TT_06505	NA	NA	NA	NA	NA	NA	NA	NA	NA	NA	NA	NA	gi|1352912024|sp|M2Y1A3.1|NOR1_DOTSN	46.667	7.47e-36	RecName: Full=Norsolorinic acid ketoreductase nor1
TT_06516	NA	NA	NA	NA	NA	NA	NA	NA	NA	NA	NA	NA	gi|74654577|sp|O13899.1|YF38_SCHPO	23.554	1.59e-07	RecName: Full=Uncharacterized CDP-alcohol phosphatidyltransferase class-I family protein C22A12.08c
TT_06519	NA	NA	NA	NA	NA	NA	NA	NA	NA	NA	NA	NA	gi|130582|sp|P10978.1|POLX_TOBAC	39.655	0.007	RecName: Full=Retrovirus-related Pol polyprotein from transposon TNT 1-94
TT_06543	NA	NA	NA	NA	NA	NA	NA	NA	NA	NA	NA	NA	gi|60390959|sp|Q9FF61.1|SM3L1_ARATH	36.275	3.59e-08	RecName: Full=Putative SWI/SNF-related matrix-associated actin-dependent regulator of chromatin subfamily A member 3-like 1
TT_06613	NA	NA	NA	NA	NA	NA	NA	NA	NA	NA	NA	NA	gi|298351524|sp|B8MZ41.1|AGDC_ASPFN	51.471	1.17e-16	RecName: Full=Probable alpha/beta-glucosidase agdC
TT_06686	NA	NA	NA	NA	NA	NA	NA	NA	NA	NA	NA	NA	gi|1133968733|sp|A0A0E0RTV6.2|ZEB1_GIBZE	52.778	7.47e-06	RecName: Full=FAD-linked oxidoreductase ZEB1
TT_06730	NA	NA	NA	NA	NA	NA	NA	NA	NA	NA	NA	NA	gi|1703431|sp|Q10723.1|ARS_VOLCA	38.321	1.37e-115	RecName: Full=Arylsulfatase
TT_06734	NA	NA	NA	NA	NA	NA	NA	NA	NA	NA	NA	NA	gi|1279751566|sp|A0A084API4.1|SAT14_STACB	49.412	2.05e-20	RecName: Full=Putative O-acetyltransferase SAT14
TT_06757	NA	NA	NA	NA	NA	NA	NA	NA	NA	NA	NA	NA	gi|123043660|sp|Q0QLE4.1|DML_EUBBA	31.132	4.95e-07	RecName: Full=2,3-dimethylmalate lyase
TT_06794	NA	NA	NA	NA	NA	NA	NA	NA	NA	NA	NA	NA	gi|46576535|sp|Q87M30.1|EFG2_VIBPA	38.776	0.36	RecName: Full=Elongation factor G 2
TT_06795	NA	NA	NA	NA	NA	NA	NA	NA	NA	NA	NA	NA	gi|1076761170|sp|S0DXJ2.1|FUB8_GIBF5	28.169	0.02	RecName: Full=Non-canonical non-ribosomal peptide synthetase FUB8
TT_06880	NA	NA	NA	NA	NA	NA	NA	NA	NA	NA	NA	NA	gi|229462806|sp|P52747.2|ZN143_HUMAN	29.016	5.32e-16	RecName: Full=Zinc finger protein 143
TT_06950	NA	NA	NA	NA	NA	NA	NA	NA	NA	NA	NA	NA	gi|75206861|sp|Q9SN39.1|PP320_ARATH	30.263	0.21	RecName: Full=Pentatricopeptide repeat-containing protein DOT4, chloroplastic
TT_06973	NA	NA	NA	NA	NA	NA	NA	NA	NA	NA	NA	NA	gi|3913786|sp|Q42434.1|BIP_SPIOL	44.681	0.27	RecName: Full=Luminal-binding protein
TT_06989	NA	NA	NA	NA	NA	NA	NA	NA	GH18	CBM50	CBM18	N	gi|125727|sp|P09805.1|KTXA_KLULA	42.495	3.77e-116	RecName: Full=Killer toxin subunits alpha/beta
TT_07000	NA	NA	NA	NA	NA	NA	NA	NA	NA	NA	NA	NA	gi|81911988|sp|Q7TMQ7.1|WDR91_MOUSE	55.556	0.88	RecName: Full=WD repeat-containing protein 91
TT_07051	NA	NA	NA	NA	NA	NA	NA	NA	NA	NA	NA	NA	gi|121938270|sp|Q2TZY0.1|PLYB_ASPOR	46.552	1.02e-06	RecName: Full=Probable pectate lyase B
TT_07087	NA	NA	NA	NA	NA	NA	NA	NA	NA	NA	NA	NA	gi|74573145|sp|Q96YD0.1|UDGA_SULTO	41.304	0.16	RecName: Full=Type-4 uracil-DNA glycosylase
TT_07093	NA	NA	NA	NA	NA	NA	NA	NA	NA	NA	NA	NA	gi|20139097|sp|Q98AT3.1|NIFW_RHILO	36	0.18	RecName: Full=Nitrogenase-stabilizing/protective protein NifW
TT_07099	NA	NA	NA	NA	NA	NA	NA	NA	NA	NA	NA	NA	gi|408387552|sp|P86360.1|ALL2_THAPI	32.258	0.66	RecName: Full=Allergen Tha p 2
TT_07101	NA	NA	NA	NA	NA	NA	NA	NA	NA	NA	NA	NA	gi|82196776|sp|Q5U752.1|MX_SOLSE	26.75	4.51e-40	RecName: Full=Interferon-induced GTP-binding protein Mx
TT_07102	NA	NA	NA	NA	NA	NA	NA	NA	PL26			N	gi|251757355|sp|O31530.2|YETA_BACSU	33.566	2.63e-134	RecName: Full=Uncharacterized protein YetA
TT_07103	NA	NA	NA	NA	NA	NA	NA	NA	NA	NA	NA	NA	gi|731893|sp|P40445.1|YIQ6_YEAST	42.166	1.25e-143	RecName: Full=Uncharacterized transporter YIL166C
TT_07150	NA	NA	NA	NA	NA	NA	NA	NA	NA	NA	NA	NA	gi|952543468|sp|C7BKP9.1|PATOX_PHOAA	35.526	1.6e-05	RecName: Full=Toxin PAU_02230
TT_07181	NA	NA	NA	NA	NA	NA	NA	NA	NA	NA	NA	NA	gi|254799152|sp|B3R010.1|RL15_PHYMT	27.679	0.59	RecName: Full=50S ribosomal protein L15
TT_07186	NA	NA	NA	NA	NA	NA	NA	NA	NA	NA	NA	NA	gi|74592879|sp|Q5ATG7.1|APDF_EMENI	45.131	7.73e-132	RecName: Full=Aspyridones efflux protein apdF
TT_07201	NA	NA	NA	NA	NA	NA	NA	NA	NA	NA	NA	NA	gi|121739917|sp|Q0CS59.1|ATAA_ASPTN	44.444	6.86e-09	RecName: Full=MFS acetylaranotin efflux transporter ataA
TT_07245	NA	NA	NA	NA	NA	NA	NA	NA	NA	NA	NA	NA	gi|130405|sp|P04323.1|POL3_DROME	46.512	0.001	RecName: Full=Retrovirus-related Pol polyprotein from transposon 17.6
TT_07252	NA	NA	NA	NA	NA	NA	NA	NA	NA	NA	NA	NA	gi|9297081|sp|P94453.3|ALF_GEOSE	38.182	0.053	RecName: Full=Fructose-bisphosphate aldolase
TT_07506	NA	NA	NA	NA	NA	NA	NA	NA	NA	NA	NA	NA	gi|51316438|sp|Q870L2.1|MIRB_EMENI	28.926	5.91e-05	RecName: Full=Siderophore iron transporter mirB
TT_07518	NA	NA	NA	NA	NA	NA	NA	NA	NA	NA	NA	NA	gi|1076761144|sp|A0A0B5EMG9.1|FUB11_FUSOX	37.398	2.35e-117	RecName: Full=Efflux pump FUBT
TT_07521	NA	NA	NA	NA	NA	NA	NA	NA	NA	NA	NA	NA	gi|74629669|sp|Q8J0F3.1|MLCE_PENCI	42.857	1.77e-127	RecName: Full=Efflux pump mlcE
TT_07523	NA	NA	NA	NA	NA	NA	NA	NA	NA	NA	NA	NA	gi|1064305642|sp|B8M9J8.1|TROPB_TALSN	44.622	1.22e-125	RecName: Full=FAD-dependent monooxygenase tropB
TT_07524	NA	NA	NA	NA	NA	NA	NA	NA	NA	NA	NA	NA	gi|281312469|sp|A8XU68.2|TYDP2_CAEBR	20.93	0.096	RecName: Full=5'-tyrosyl-DNA phosphodiesterase
TT_07525	NA	NA	NA	NA	NA	NA	NA	NA	NA	NA	NA	NA	gi|1109546000|sp|B8NJH1.1|LEPG_ASPFN	38.462	7.37e-69	RecName: Full=Trans-enoyl reductase lepG
TT_07527	NA	NA	NA	NA	NA	NA	NA	NA	AA1_3			N	gi|74697989|sp|Q96WM9.1|LAC2_BOTFU	38.301	4.74e-125	RecName: Full=Laccase-2
TT_07532	NA	NA	NA	NA	NA	NA	NA	NA	NA	NA	NA	NA	gi|1133968582|sp|A0A0U1LQE2.1|CCTT_TALIS	45.353	6.6e-76	RecName: Full=Short-chain dehydrogenase cctT
TT_07533	NA	NA	NA	NA	NA	NA	NA	NA	NA	NA	NA	NA	gi|1099384168|sp|G3XMB8.1|AZAD_ASPNA	47.684	3.63e-111	RecName: Full=O-acetyltransferase azaD
TT_07563	NA	NA	NA	NA	NA	NA	NA	NA	NA	NA	NA	NA	gi|74625909|sp|Q9UT59.1|YKJ7_SCHPO	34.932	5.14e-45	RecName: Full=Putative uncharacterized oxidoreductase C513.07
TT_07578	NA	NA	NA	NA	NA	NA	NA	NA	NA	NA	NA	NA	gi|597500948|sp|A7LXS9.1|BGH2A_BACO1	42.105	0.000347	RecName: Full=Beta-galactosidase BoGH2A
TT_07579	NA	NA	NA	NA	NA	NA	NA	NA	NA	NA	NA	NA	gi|1075593551|sp|B8NM70.1|USTYB_ASPFN	63.415	1.24e-10	RecName: Full=Oxidase ustYb
TT_07640	NA	NA	NA	NA	NA	NA	NA	NA	NA	NA	NA	NA	gi|380877147|sp|D7UQ40.1|SOL5_ALTSO	36.364	9.62e-78	RecName: Full=Bifunctional solanapyrone synthase
TT_07641	NA	NA	NA	NA	NA	NA	NA	NA	NA	NA	NA	NA	gi|1042851785|sp|G3Y423.2|YANE_ASPNA	67.143	6.43e-26	RecName: Full=Probable oxidoreductase yanE
TT_07643	NA	NA	NA	NA	NA	NA	NA	NA	NA	NA	NA	NA	gi|1042851773|sp|G3Y424.1|YANF_ASPNA	43.023	2.18e-30	RecName: Full=FAD-dependent monooxygenase yanF
TT_07718	NA	NA	NA	NA	NA	NA	NA	NA	NA	NA	NA	NA	gi|218511691|sp|P60882.2|MEGF8_MOUSE	40.909	0.92	RecName: Full=Multiple epidermal growth factor-like domains protein 8
TT_07723	NA	NA	NA	NA	NA	NA	NA	NA	NA	NA	NA	NA	gi|46577497|sp|Q8K4Q0.1|RPTOR_MOUSE	32.432	0.83	RecName: Full=Regulatory-associated protein of mTOR
TT_07757	NA	NA	NA	NA	NA	NA	NA	NA	NA	NA	NA	NA	gi|2494620|sp|Q59662.1|SDHB_PARDE	36	0.6	RecName: Full=Succinate dehydrogenase iron-sulfur subunit
TT_07828	NA	NA	NA	NA	NA	NA	NA	NA	NA	NA	NA	NA	gi|558446106|sp|P0CT34.1|TF21_SCHPO	26.087	6.1e-11	RecName: Full=Transposon Tf2-1 polyprotein
TT_07860	NA	NA	NA	NA	NA	NA	NA	NA	NA	NA	NA	NA	gi|20137954|sp|Q9FL76.2|EXP24_ARATH	25	0.26	RecName: Full=Expansin-A24
TT_07882	NA	NA	NA	NA	NA	NA	NA	NA	NA	NA	NA	NA	gi|74676047|sp|O60177.1|YG42_SCHPO	28.94	8.93e-70	RecName: Full=Uncharacterized ATP-dependent helicase C23E6.02
TT_07898	NA	NA	NA	NA	NA	NA	NA	NA	NA	NA	NA	NA	gi|74675933|sp|O13871.1|YE16_SCHPO	37.168	4.62e-37	RecName: Full=Uncharacterized methyltransferase C1B3.06c
TT_07912	NA	NA	NA	NA	NA	NA	NA	NA	NA	NA	NA	NA	gi|1099384174|sp|G3XMC6.1|AZAJ_ASPNA	39.467	3.24e-77	RecName: Full=Dehydrogenase azaJ
TT_07913	NA	NA	NA	NA	NA	NA	NA	NA	NA	NA	NA	NA	gi|81879603|sp|Q91WL8.1|WWOX_MOUSE	30.573	2.97e-17	RecName: Full=WW domain-containing oxidoreductase
TT_07917	NA	NA	NA	NA	NA	NA	NA	NA	NA	NA	NA	NA	gi|74680306|sp|Q5AJC0.1|UTR2_CANAL	43.548	2.82e-06	RecName: Full=Extracellular glycosidase UTR2
TT_07935	NA	NA	NA	NA	NA	NA	NA	NA	NA	NA	NA	NA	gi|1160578123|sp|F4J1H7.1|RNZ4_ARATH	40	0.082	RecName: Full=tRNAse Z TRZ4, mitochondrial
TT_07936	NA	NA	NA	NA	NA	NA	NA	NA	NA	NA	NA	NA	gi|226739471|sp|B7MXS8.1|RHMD_ECO81	36.957	0.22	RecName: Full=L-rhamnonate dehydratase
TT_07966	NA	NA	NA	NA	NA	NA	NA	NA	NA	NA	NA	NA	gi|224493287|sp|B2Y1Z2.1|RR11_WELMI	27.551	0.4	RecName: Full=30S ribosomal protein S11, chloroplastic
TT_07977	NA	NA	NA	NA	NA	NA	NA	NA	NA	NA	NA	NA	gi|113762|sp|P19571.1|AMT6_BACS7	40.476	0.98	RecName: Full=Glucan 1,4-alpha-maltohexaosidase
TT_07981	NA	NA	NA	NA	NA	NA	NA	NA	NA	NA	NA	NA	gi|229904900|sp|Q93YS2.2|P2C51_ARATH	27.16	0.18	RecName: Full=Probable protein phosphatase 2C 51
TT_07984	NA	NA	NA	NA	NA	NA	NA	NA	NA	NA	NA	NA	gi|20138696|sp|Q99JB0.1|KLF7_MOUSE	29.907	1.98e-05	RecName: Full=Krueppel-like factor 7
TT_08037	NA	NA	NA	NA	NA	NA	NA	NA	NA	NA	NA	NA	gi|38503052|sp|Q8NLK2.2|YIDC_CORGL	36.765	0.094	RecName: Full=Membrane protein insertase YidC
TT_08038	NA	NA	NA	NA	NA	NA	NA	NA	NA	NA	NA	NA	gi|952543402|sp|D4AMW3.1|A5566_ARTBC	25.731	5.8e-07	RecName: Full=Uncharacterized secreted protein ARB_05566
TT_08039	NA	NA	NA	NA	NA	NA	NA	NA	NA	NA	NA	NA	gi|75337508|sp|Q9SPK4.1|PPCK1_ARATH	24.183	5.87e-05	RecName: Full=Phosphoenolpyruvate carboxylase kinase 1
TT_08079	NA	NA	NA	NA	NA	NA	NA	NA	NA	NA	NA	NA	gi|41016785|sp|O13340.1|CARP_PODAS	30.844	1.3e-28	RecName: Full=Podosporapepsin
TT_08127	NA	NA	NA	NA	NA	NA	NA	NA	NA	NA	NA	NA	gi|226710768|sp|B2GHT4.1|PYRD_KOCRD	38.158	0.11	RecName: Full=Dihydroorotate dehydrogenase (quinone)
TT_08184	NA	NA	NA	NA	NA	NA	NA	NA	NA	NA	NA	NA	gi|74865958|sp|Q8MXL9.2|Y5547_DICDI	31.579	7.56e-14	RecName: Full=PA-phosphatase related-family protein DDB_G0275547
TT_08192	NA	NA	NA	NA	NA	NA	NA	NA	NA	NA	NA	NA	gi|81423686|sp|Q7VN59.1|CORA_HAEDU	39.394	0.21	RecName: Full=Magnesium transport protein CorA [[Haemophilus] ducreyi 35000HP]
TT_08193	NA	NA	NA	NA	NA	NA	NA	NA	NA	NA	NA	NA	gi|90111761|sp|Q47NB5.1|UVRC_THEFY	40.476	0.068	RecName: Full=UvrABC system protein C
TT_08195	NA	NA	NA	NA	NA	NA	NA	NA	NA	NA	NA	NA	gi|85717884|sp|Q24574.2|UBPE_DROME	34.426	0.84	RecName: Full=Ubiquitin carboxyl-terminal hydrolase 47
TT_08196	NA	NA	NA	NA	NA	NA	NA	NA	AA3_2			Y	gi|121737119|sp|Q0CJ60.1|ATC_ASPTN	45.408	5.16e-147	RecName: Full=Cyclase atC
TT_08232	NA	NA	NA	NA	NA	NA	NA	NA	NA	NA	NA	NA	gi|84027752|sp|Q08219.2|RRT8_YEAST	24.265	0.004	RecName: Full=Outer spore wall protein RRT8
TT_08233	NA	NA	NA	NA	NA	NA	NA	NA	NA	NA	NA	NA	gi|115679|sp|P18122.1|CATA1_MAIZE	40.741	0.012	RecName: Full=Catalase isozyme 1
TT_08245	NA	NA	NA	NA	NA	NA	NA	NA	NA	NA	NA	NA	gi|254782371|sp|C0ZG86.1|SYI_BREBN	25	0.12	RecName: Full=Isoleucine--tRNA ligase
TT_08246	NA	NA	NA	NA	NA	NA	NA	NA	NA	NA	NA	NA	gi|82000348|sp|Q5UR16.1|YR659_MIMIV	30.841	0.003	RecName: Full=Putative EGF-like domain-containing protein R659
TT_08280	NA	NA	NA	NA	NA	NA	NA	NA	NA	NA	NA	NA	gi|259563679|sp|C5D4S3.1|RECO_GEOSW	43.478	0.83	RecName: Full=DNA repair protein RecO
TT_08282	NA	NA	NA	NA	NA	NA	NA	NA	NA	NA	NA	NA	gi|74593261|sp|Q5AUW8.1|ORSC_EMENI	41.449	3.84e-75	RecName: Full=Tyrosinase-like protein orsC
TT_08285	NA	NA	NA	NA	NA	NA	NA	NA	GH55			Y	gi|1706550|sp|P53626.1|E13B_TRIHA	57.39	0	RecName: Full=Glucan endo-1,3-beta-glucosidase BGN13.1
TT_08289	NA	NA	NA	NA	NA	NA	NA	NA	NA	NA	NA	NA	gi|1133968582|sp|A0A0U1LQE2.1|CCTT_TALIS	38.462	1.56e-08	RecName: Full=Short-chain dehydrogenase cctT
TT_08294	NA	NA	NA	NA	NA	NA	NA	NA	NA	NA	NA	NA	gi|187611400|sp|A0LGJ7.1|RNH_SYNFM	24.54	7.99e-05	RecName: Full=Ribonuclease H
TT_08306	NA	NA	NA	NA	NA	NA	NA	NA	NA	NA	NA	NA	gi|54035763|sp|Q6MD97.1|CLPB_PARUW	35.938	0.71	RecName: Full=Chaperone protein ClpB
TT_08308	NA	NA	NA	NA	NA	NA	NA	NA	NA	NA	NA	NA	gi|1075594226|sp|B8NM67.1|USTYA_ASPFN	32.787	0.005	RecName: Full=Oxidase ustYa
TT_08331	NA	NA	NA	NA	NA	NA	NA	NA	NA	NA	NA	NA	gi|1076761140|sp|A0A0D2YFZ9.1|FUB10_FUSO4	29.231	0.18	RecName: Full=Fusaric acid cluster transcription factor FUB10
TT_08334	NA	NA	NA	NA	NA	NA	NA	NA	NA	NA	NA	NA	gi|81910233|sp|Q5U1W5.1|U1SBP_RAT	28.409	0.041	RecName: Full=U11/U12 small nuclear ribonucleoprotein 35 kDa protein
TT_08338	NA	NA	NA	NA	NA	NA	NA	NA	NA	NA	NA	NA	gi|408407796|sp|F4J2Z7.1|SDR4_ARATH	33.333	3.37e-06	RecName: Full=Short-chain dehydrogenase reductase 4
TT_08359	NA	NA	NA	NA	NA	NA	NA	NA	NA	NA	NA	NA	gi|74694701|sp|Q75BE7.1|ASA1_ASHGO	42.424	0.15	RecName: Full=ASTRA-associated protein 1
TT_08706	NA	NA	NA	NA	NA	NA	NA	NA	NA	NA	NA	NA	gi|961512605|sp|D4AV38.1|LIP4_ARTBC	24.227	0.11	RecName: Full=Probable secreted lipase ARB_00047
TT_08735	NA	NA	NA	NA	NA	NA	NA	NA	NA	NA	NA	NA	gi|1075591037|sp|B8NM73.1|USTF2_ASPFN	44.942	4.81e-137	RecName: Full=Flavin-containing monooxygenase ustF2
TT_08737	NA	NA	NA	NA	NA	NA	NA	NA	NA	NA	NA	NA	gi|75334997|sp|Q9LHE4.1|CHR27_ARATH	36.424	8.7e-28	RecName: Full=Helicase-like transcription factor CHR27
TT_08738	NA	NA	NA	NA	NA	NA	NA	NA	NA	NA	NA	NA	gi|74681569|sp|Q5BHD6.1|RAD5_EMENI	49.206	1.38e-12	RecName: Full=DNA repair protein rad5
TT_08779	NA	NA	NA	NA	NA	NA	NA	NA	NA	NA	NA	NA	gi|32129946|sp|Q87DW7.1|QUEA_XYLFT	33.962	0.097	RecName: Full=S-adenosylmethionine:tRNA ribosyltransferase-isomerase
TT_08783	NA	NA	NA	NA	NA	NA	NA	NA	NA	NA	NA	NA	gi|126302582|sp|P84675.2|PFM_CHAGB	72.973	4.58e-112	RecName: Full=Putative fungistatic metabolite
TT_08790	NA	NA	NA	NA	NA	NA	NA	NA	NA	NA	NA	NA	gi|52783462|sp|Q8TFM8.1|THIO_FUSCU	40.876	1.01e-30	RecName: Full=Thioredoxin-like protein
TT_08806	NA	NA	NA	NA	NA	NA	NA	NA	NA	NA	NA	NA	gi|152112311|sp|Q4WXZ5.2|RNY1_ASPFU	36.364	0.69	RecName: Full=Ribonuclease T2-like
TT_08809	NA	NA	NA	NA	NA	NA	NA	NA	NA	NA	NA	NA	gi|1352911958|sp|B6HLP5.1|CHYH_PENRW	30.508	0.37	RecName: Full=FAD-linked oxidoreductase chyH
TT_08853	NA	NA	NA	NA	NA	NA	NA	NA	NA	NA	NA	NA	gi|62297096|sp|P06809.2|COX4_NEUCR	76.22	2.26e-84	RecName: Full=Cytochrome c oxidase subunit 4, mitochondrial
TT_08863	NA	NA	NA	NA	NA	NA	NA	NA	NA	NA	NA	NA	gi|68565756|sp|Q6PR54.2|RIF1_MOUSE	22.115	0.25	RecName: Full=Telomere-associated protein RIF1
TT_08866	NA	NA	NA	NA	NA	NA	NA	NA	NA	NA	NA	NA	gi|74747285|sp|Q5VVS0.1|CA140_HUMAN	40.816	0.75	RecName: Full=Putative uncharacterized protein C1orf140
TT_08886	NA	NA	NA	NA	NA	NA	NA	NA	NA	NA	NA	NA	gi|74623770|sp|Q9C1K0.2|PEP2_NECHA	39.496	5.98e-48	RecName: Full=Pea pathogenicity protein 2 [[Nectria] haematococca]
TT_08946	NA	NA	NA	NA	NA	NA	NA	NA	NA	NA	NA	NA	gi|1148367352|sp|A8DYP0.1|OBSCN_DROME	37.5	0.58	RecName: Full=Obscurin
TT_08955	NA	NA	NA	NA	NA	NA	NA	NA	NA	NA	NA	NA	gi|1133968582|sp|A0A0U1LQE2.1|CCTT_TALIS	40.769	1.02e-54	RecName: Full=Short-chain dehydrogenase cctT
TT_09021	NA	NA	NA	NA	NA	NA	NA	NA	NA	NA	NA	NA	gi|119419|sp|P11261.1|ENV_FLVLB	30.769	0.16	RecName: Full=Envelope glycoprotein
TT_09029	NA	NA	NA	NA	NA	NA	NA	NA	NA	NA	NA	NA	gi|74638722|sp|Q9P6J7.1|YHD3_SCHPO	51.351	2.1e-05	RecName: Full=Uncharacterized MFS-type transporter C1683.03c
TT_09030	NA	NA	NA	NA	NA	NA	NA	NA	NA	NA	NA	NA	gi|1708421|sp|P52580.1|IFRH_MAIZE	31.692	1e-13	RecName: Full=Isoflavone reductase homolog IRL
TT_09039	NA	NA	NA	NA	NA	NA	NA	NA	NA	NA	NA	NA	gi|1239396258|sp|A0A0E3VJW8.1|FSA4_FUSSF	35.294	3.12e-44	RecName: Full=Methyltransferase fsa4
TT_09040	NA	NA	NA	NA	NA	NA	NA	NA	NA	NA	NA	NA	gi|1027923583|sp|B8N8R1.1|AFVC_ASPFN	31.683	0.000578	RecName: Full=O-methyltransferase afvC
TT_09064	NA	NA	NA	NA	NA	NA	NA	NA	NA	NA	NA	NA	gi|1100163459|sp|N4WHE3.1|PKS1_COCH4	42.466	6.52e-09	RecName: Full=Reducing polyketide synthase PKS1
TT_09065	NA	NA	NA	NA	NA	NA	NA	NA	NA	NA	NA	NA	gi|1099384166|sp|G3XMD1.1|AZAB_ASPNA	35.185	0.048	RecName: Full=Highly reducing polyketide synthase azaB
TT_09066	NA	NA	NA	NA	NA	NA	NA	NA	NA	NA	NA	NA	gi|1099384166|sp|G3XMD1.1|AZAB_ASPNA	35.185	0.048	RecName: Full=Highly reducing polyketide synthase azaB
TT_09067	NA	NA	NA	NA	NA	NA	NA	NA	NA	NA	NA	NA	gi|60390101|sp|Q8CAL5.1|GPC5_MOUSE	26.667	0.026	RecName: Full=Glypican-5
TT_09199	NA	NA	NA	NA	NA	NA	NA	NA	NA	NA	NA	NA	gi|1076761182|sp|S0EES1.1|FUS5_GIBF5	29.134	6.01e-20	RecName: Full=Esterase FUS5
TT_09588	NA	NA	NA	NA	NA	NA	NA	NA	NA	NA	NA	NA	gi|1352923|sp|P47159.1|YJ94_YEAST	32.5	7.85e-70	RecName: Full=Uncharacterized membrane protein YJR124C
TT_09592	NA	NA	NA	NA	NA	NA	NA	NA	NA	NA	NA	NA	gi|226723048|sp|B7GW85.1|MUTS_ACIB3	41.176	0.039	RecName: Full=DNA mismatch repair protein MutS
TT_09597	NA	NA	NA	NA	NA	NA	NA	NA	NA	NA	NA	NA	gi|1076761184|sp|S0EEY7.1|FUS6_GIBF5	41.348	3.14e-153	RecName: Full=Efflux pump FUS6
TT_09600	NA	NA	NA	NA	NA	NA	NA	NA	AA3_2			N	gi|1209747835|sp|A0A142PTM2.1|CITC_MONPU	32.385	2.94e-79	RecName: Full=Dehydrogenase mpl7
TT_09632	NA	NA	NA	NA	NA	NA	NA	NA	NA	NA	NA	NA	gi|410516935|sp|Q4HWB3.3|YA745_GIBZE	42.287	1.18e-70	RecName: Full=Uncharacterized protein FGSG_10745
TT_09646	NA	NA	NA	NA	NA	NA	NA	NA	NA	NA	NA	NA	gi|73619540|sp|Q5NZF6.1|BIOH_AROAE	30.435	0.79	RecName: Full=Pimeloyl-[acyl-carrier protein] methyl ester esterase
TT_09695	NA	NA	NA	NA	NA	NA	NA	NA	NA	NA	NA	NA	gi|1705966|sp|Q00955.2|ACAC_YEAST	31.868	0.29	RecName: Full=Acetyl-CoA carboxylase
TT_09701	NA	NA	NA	NA	NA	NA	NA	NA	NA	NA	NA	NA	gi|54039991|sp|P64744.1|SMASE_MYCBO	24.638	0.000135	RecName: Full=Sphingomyelinase
TT_09738	NA	NA	NA	NA	NA	NA	NA	NA	NA	NA	NA	NA	gi|123261541|sp|Q1MG23.1|PURL_RHIL3	27.559	0.73	RecName: Full=Phosphoribosylformylglycinamidine synthase subunit PurL
TT_09739	NA	NA	NA	NA	NA	NA	NA	NA	NA	NA	NA	NA	gi|81784416|sp|Q9JYL2.1|DAPE_NEIMB	34.426	0.3	RecName: Full=Succinyl-diaminopimelate desuccinylase
TT_09760	NA	NA	NA	NA	NA	NA	NA	NA	NA	NA	NA	NA	gi|3023425|sp|P79222.1|CALCR_RABIT	56.522	0.5	RecName: Full=Calcitonin receptor
TT_09828	NA	NA	NA	NA	NA	NA	NA	NA	NA	NA	NA	NA	gi|147640257|sp|Q5SUQ9.2|CTC1_MOUSE	42.424	0.8	RecName: Full=CST complex subunit CTC1
TT_09900	NA	NA	NA	NA	NA	NA	NA	NA	NA	NA	NA	NA	gi|27923796|sp|O61267.1|LOK_DROME	34.653	1.43e-10	RecName: Full=Ovarian-specific serine/threonine-protein kinase Lok
TT_10074	NA	NA	NA	NA	NA	NA	NA	NA	NA	NA	NA	NA	gi|122313196|sp|Q0AE53.1|PNP_NITEC	33.898	0.2	RecName: Full=Polyribonucleotide nucleotidyltransferase
TT_10176	NA	NA	NA	NA	NA	NA	NA	NA	NA	NA	NA	NA	gi|25008170|sp|Q8K9P0.1|BIOA_BUCAP	31.25	0.011	RecName: Full=Adenosylmethionine-8-amino-7-oxononanoate aminotransferase
TT_01736	5824428;5824672;5824892;5825024;5825134;5825438	5824540;5824842;5824965;5825068;5825351;5825731	+;+;+;+;+;+	13.0921	8.74105	1082.37	2.24e-237	2.02e-233	AA9	CBM1		Y	gi|296439559|sp|A1DBS6.1|EGLD_NEOFI	31.373	5.93e-36	RecName: Full=Probable endo-beta-1,4-glucanase D
TT_05512	1214774;1215504	1215439;1216109	-;-	12.1085	5.16645	475.617	1.92e-105	1.24e-102	GH7			Y	gi|121734694|sp|Q0CC84.1|CELB_ASPTN	58.578	8.68e-162	RecName: Full=Probable endo-beta-1,4-glucanase celB
TT_05096	1004580	1005146	-	11.9223	2.53244	282.054	2.68e-63	3.9e-61	NA	NA	NA	NA	gi|1179881403|sp|A0A1B8YAB1.1|KBTB8_XENTR	29.06	0.025	RecName: Full=Kelch repeat and BTB domain-containing protein 8
TT_07740	500204	501190	+	11.8892	2.13706	129.64	4.91e-30	1.13e-28	NA	NA	NA	NA	NA	NA	NA	NA
TT_00219	345274;345432;345532;345627;345758;346447	345370;345470;345561;345658;346299;346600	+;+;+;+;+;+	11.5315	3.26838	375.365	1.27e-83	4.98e-81	NA	NA	NA	NA	NA	NA	NA	NA
TT_08370	2796702;2796820;2797338	2796756;2797179;2797624	+;+;+	11.4517	10.2359	669.358	1.38e-147	2.49e-144	AA9			Y	gi|296439556|sp|B0Y9G4.1|EGLD_ASPFC	40.816	4.13e-27	RecName: Full=Probable endo-beta-1,4-glucanase D
TT_00217	341810;341906	341833;342112	-;-	11.3652	1.60424	216.792	4.53e-49	3.24e-47	NA	NA	NA	NA	gi|82051608|sp|Q65192.1|NIFSL_ASFB7	32.203	0.48	RecName: Full=NifS-like protein
TT_07456	156835;157225	157118;157621	-;-	11.0295	10.6149	965.262	6.39e-212	2.88e-208	AA9			N	gi|296439558|sp|A2R5N0.1|EGLD_ASPNC	38.579	4.59e-26	RecName: Full=Probable endo-beta-1,4-glucanase D	1
TT_00218	342832;343037;343299;344007	342987;343228;343935;344044	+;+;+;+	10.8549	3.92438	290.704	3.49e-65	5.43e-63	NA	NA	NA	NA	NA	NA	NA	NA
TT_01013	3261144;3261455	3261368;3261799	-;-	10.2458	7.01173	569.551	7.03e-126	6.34e-123	NA	NA	NA	NA	gi|961512535|sp|D4ATM6.1|A7590_ARTBC	27.568	0.001	RecName: Full=Uncharacterized secreted protein ARB_07590
TT_07549	123323	124198	+	10.0588	3.41347	110.013	9.74e-26	1.56e-24	NA	NA	NA	NA	gi|6648093|sp|P37959.2|YUSZ_BACSU	31.325	1.41e-29	RecName: Full=Uncharacterized oxidoreductase YusZ
TT_05095	1004030;1004537	1004487;1004564	-;-	10.037	2.56307	248.939	4.42e-56	4.53e-54	NA	NA	NA	NA	NA	NA	NA	NA
TT_04292	1174142;1174342;1174728;1175302;1175529	1174261;1174669;1175236;1175469;1177124	+;+;+;+;+	9.92285	9.35009	356.061	2.03e-79	5.9e-77	NA	NA	NA	NA	gi|1723487|sp|Q10327.1|YD72_SCHPO	26.46	8.56e-85	RecName: Full=Uncharacterized protein C32A11.02c
TT_07962	1417362;1417502;1417860;1417995;1418321;1418400;1418486	1417405;1417754;1417920;1418219;1418334;1418408;1418578	-;-;-;-;-;-;-	9.80049	3.80977	381.503	5.86e-85	2.4e-82	AA9			N	gi|408407604|sp|G2Q9T3.1|CEL61_THIHA	40.891	1.5e-43	RecName: Full=Polysaccharide monooxygenase Cel61a	2
TT_07617	43081;43593	43522;43861	-;-	9.77729	4.42833	201.374	1.05e-45	6.34e-44	NA	NA	NA	NA	NA	NA	NA	NA
TT_09011	294516;294643;294925;295504;295657;295953	294579;294871;295436;295583;295877;296247	+;+;+;+;+;+	9.77114	1.65435	241.389	1.96e-54	1.84e-52	NA	NA	NA	NA	gi|74625806|sp|Q9URX1.1|YLX5_SCHPO	23.543	1.98e-30	RecName: Full=UNC93-like protein C922.05c
TT_04350	1368200;1368314;1369049	1368253;1368988;1369294	-;-;-	9.70688	9.60308	387.201	3.37e-86	1.45e-83	AA9	CBM1		Y	gi|296439559|sp|A1DBS6.1|EGLD_NEOFI	35.294	4.2e-53	RecName: Full=Probable endo-beta-1,4-glucanase D	3
TT_06407	2125942;2126443;2126603	2126381;2126539;2127019	+;+;+	9.65548	9.30883	630.689	3.54e-139	5.32e-136	AA9			N	gi|121735604|sp|Q0CEU4.1|EGLD_ASPTN	38.04	9.72e-58	RecName: Full=Probable endo-beta-1,4-glucanase D
TT_00206	315679	316116	+	9.58251	-0.142416	142.372	8.06e-33	2.23e-31	NA	NA	NA	NA	gi|46396844|sp|Q82V29.1|PURA_NITEU	29.545	0.75	RecName: Full=Adenylosuccinate synthetase
TT_05588	1489067	1489426	+	9.43266	7.64991	280.455	5.98e-63	8.55e-61	NA	NA	NA	NA	NA	NA	NA	NA
TT_04380	1492567;1493054;1493372;1493517;1493622;1493775;1494464;1495346;1495595	1492923;1493286;1493463;1493565;1493715;1494392;1495279;1495530;1495643	-;-;-;-;-;-;-;-;-	9.41812	9.35273	738.491	1.28e-162	2.88e-159	AA3_1	AA8		Y	gi|6831496|sp|Q01738.1|CDH_PHACH	39.547	3.62e-155	RecName: Full=Cellobiose dehydrogenase
TT_00224	361487;362697	362595;362838	+;+	9.40284	9.95559	604.415	1.83e-133	2.07e-130	GH5_5			Y	gi|121794|sp|P07982.1|GUN2_HYPJE	71.059	0	RecName: Full=Endoglucanase EG-II
TT_07548	118655;118913;119059;119610;119959;120087;120245	118850;118995;119537;119820;120023;120182;120398	-;-;-;-;-;-;-	9.36183	7.56755	247.022	1.16e-55	1.16e-53	NA	NA	NA	NA	gi|221222447|sp|P47734.2|FADH_METMR	37.129	5.83e-77	RecName: Full=S-(hydroxymethyl)glutathione dehydrogenase
TT_09640	210712;211523;211924	211452;211849;212097	-;-;-	9.23839	4.12755	485.705	1.23e-107	8.5e-105	GH5_7			Y	gi|121733403|sp|Q0C8J3.1|MANC_ASPTN	71.007	0	RecName: Full=Probable mannan endo-1,4-beta-mannosidase C	0
TT_06197	1401685	1402872	-	9.2039	5.90168	363.653	4.51e-81	1.51e-78	GH10			Y	gi|74631028|sp|Q5ZNB1.1|XYND_PENFN	50.122	1.68e-116	RecName: Full=Endo-1,4-beta-xylanase D
TT_08364	2763216;2764382	2764310;2765728	+;+	9.15353	2.42509	266.573	6.34e-60	8.16e-58	NA	NA	NA	NA	NA	NA	NA	NA
TT_07210	161190;161717	161643;162702	-;-	9.14302	10.1543	186.546	1.8e-42	8.75e-41	GH30_7			N	gi|74956938|sp|O16580.2|GLCM1_CAEEL	24.691	5.4e-16	RecName: Full=Putative glucosylceramidase 1
TT_05637	1695286;1695702;1696680	1695288;1696610;1697120	-;-;-	9.02754	-0.211208	114.136	1.22e-26	2.1e-25	NA	NA	NA	NA	NA	NA	NA	NA
TT_06499	2447054;2447397;2448069	2447328;2447991;2448143	+;+;+	8.96244	9.95557	889.755	1.66e-195	4.98e-192	CBM1			Y	gi|25090320|sp|Q9HE18.1|FAEB_PENFN	86.486	2.15e-14	RecName: Full=Feruloyl esterase B
TT_00910	2873998	2875197	-	8.88729	5.83534	233.689	9.35e-53	8.27e-51	CBM50			N	gi|961512610|sp|D4ALG0.1|LYSM1_ARTBC	30.227	6.43e-62	RecName: Full=LysM domain-containing protein ARB_05157
TT_05813	171563;171792;172026;172659	171733;171921;172550;173035	+;+;+;+	8.81638	6.6884	210.629	1e-47	6.69e-46	NA	NA	NA	NA	gi|74625590|sp|Q9P900.1|OMTB_ASPFN	30.127	2.08e-53	RecName: Full=Demethylsterigmatocystin 6-O-methyltransferase
TT_05812	169455	170867	-	8.7676	7.68644	161.635	4.97e-37	1.81e-35	NA	NA	NA	NA	gi|121802570|sp|Q2UG11.1|CPAO_ASPOR	31.91	3.91e-65	RecName: Full=Beta-cyclopiazonate dehydrogenase
TT_01007	3237209	3237862	+	8.51609	-1.0544	98.5128	3.23e-23	4.15e-22	NA	NA	NA	NA	NA	NA	NA	NA
TT_03025	2158485;2159012;2159606	2158955;2159546;2160078	-;-;-	8.43758	-1.02146	51.5391	7.02e-13	3.77e-12	AA7			Y	gi|81555736|sp|O06997.1|YVDP_BACSU	27.332	8.69e-29	RecName: Full=Uncharacterized FAD-linked oxidoreductase YvdP
TT_05636	1691860;1692389	1692309;1692874	-;-	8.37151	5.6901	113.246	1.91e-26	3.26e-25	CE1			Y	gi|294956499|sp|A1DBP9.1|AXE1_NEOFI	70.397	1.9e-143	RecName: Full=Probable acetylxylan esterase A
TT_06013	721289;722936	721798;723253	+;+	8.34972	2.40845	357.686	8.99e-80	2.79e-77	NA	NA	NA	NA	NA	NA	NA	NA
TT_00212	332333	333754	+	8.34016	2.27157	226.94	2.77e-51	2.25e-49	NA	NA	NA	NA	gi|19860702|sp|P53693.2|RDS1_SCHPO	50.258	1.67e-122	RecName: Full=Protein rds1
TT_08365	2766100;2766540	2766417;2767094	-;-	8.29803	-1.27628	85.5147	2.3e-20	2.34e-19	NA	NA	NA	NA	gi|254766694|sp|A9W6Q3.1|NADD_METEP	61.538	0.13	RecName: Full=Probable nicotinate-nucleotide adenylyltransferase
TT_06010	713681	714232	-	8.26546	3.33928	304.94	2.76e-68	5.19e-66	NA	NA	NA	NA	gi|302595889|sp|B8MDP8.1|SKP1_TALSN	44.586	2.81e-35	RecName: Full=E3 ubiquitin ligase complex SCF subunit sconC
TT_00928	2917334	2918437	-	8.21816	-0.50731	79.2672	5.43e-19	5.04e-18	NA	NA	NA	NA	NA	NA	NA	NA
TT_01717	5774694;5774808;5775066;5775219;5775420;5775687;5776009;5776136	5774731;5774980;5775151;5775360;5775622;5775923;5776063;5776311	-;-;-;-;-;-;-;-	8.19086	-1.04382	93.4054	4.26e-22	5.02e-21	NA	NA	NA	NA	NA	NA	NA	NA
TT_01255	4129927;4130556;4130879	4130483;4130747;4130918	-;-;-	8.16012	-0.536361	92.2723	7.55e-22	8.68e-21	NA	NA	NA	NA	NA	NA	NA	NA
TT_04745	2771511;2771629	2771571;2771885	+;+	8.11325	1.20168	108.045	2.63e-25	4.1e-24	NA	NA	NA	NA	gi|122344006|sp|Q0FPQ4.1|HPBD_PELBH	40.909	0.068	RecName: Full=4-hydroxyproline betaine 2-epimerase
TT_06050	859874;860309	860204;860352	-;-	8.04157	12.1696	308.333	5.04e-69	1.06e-66	NA	NA	NA	NA	NA	NA	NA	NA
TT_02185	7467766	7468782	+	8.02938	-0.096663	77.1889	1.55e-18	1.38e-17	NA	NA	NA	NA	gi|127487|sp|P09795.1|MTS1_SALIN	28.125	5.22e-09	RecName: Full=Modification methylase SinI
TT_05692	1877134;1877373	1877281;1877524	-;-	8.02068	3.93032	160.441	9.06e-37	3.23e-35	NA	NA	NA	NA	NA	NA	NA	NA
TT_08965	179069;179187;179333	179117;179209;180070	+;+;+	8.01933	-1.33291	76.2629	2.48e-18	2.18e-17	NA	NA	NA	NA	gi|74671937|sp|Q4WQZ2.1|TPCF_ASPFU	45.714	8.47e-59	RecName: Full=Glutathione S-transferase-like protein tpcF
TT_05797	121245;122622	122564;122696	+;+	7.9254	10.0679	512.131	2.18e-113	1.79e-110	GH7	CBM1		Y	gi|817033842|sp|G2QCS4.1|CEL7A_THIHA	74.784	0	RecName: Full=Endoglucanase 7a
TT_08243	2323724	2326132	+	7.91474	3.23192	174.553	7.5e-40	3.22e-38	NA	NA	NA	NA	gi|2499460|sp|Q55905.1|PPSA_SYNY3	54.963	0	RecName: Full=Phosphoenolpyruvate synthase
TT_05818	186130;186282;186437;187069;187248;187687	186228;186371;186880;187173;187613;188010	-;-;-;-;-;-	7.91067	5.75756	194.81	2.83e-44	1.54e-42	NA	NA	NA	NA	gi|1109545963|sp|B8NYW9.1|FLUA_ASPFN	49.688	8.25e-177	RecName: Full=Cytochrome P450 monooxygenase AFLA_114810
TT_05546	1353116;1353583	1353524;1354754	+;+	7.88053	11.616	475.093	2.5e-105	1.5e-102	GH7	CBM1		Y	gi|1346226|sp|P15828.2|GUX1_HUMGT	72.137	0	RecName: Full=Exoglucanase 1
TT_05995	653219	654019	+	7.87442	0.136293	65.5606	5.64e-16	4.07e-15	NA	NA	NA	NA	gi|19858892|sp|P36616.2|DSK1_SCHPO	30	8.93e-11	RecName: Full=Protein kinase dsk1
TT_05915	363946	364362	+	7.80165	4.00093	269.804	1.25e-60	1.74e-58	NA	NA	NA	NA	NA	NA	NA	NA
TT_05093	996871;997524;998034;999229;1001079;1001450	997475;997619;999174;1000818;1001392;1001486	-;-;-;-;-;-	7.72947	4.92777	241.022	2.35e-54	2.19e-52	NA	NA	NA	NA	gi|114152816|sp|P51979.3|HFM1_YEAST	36.121	2.03e-178	RecName: Full=ATP-dependent DNA helicase MER3
TT_05822	8477;8545;9378;11071;12985	8484;9272;9594;11971;13053	+;+;+;+;+	7.72915	5.80122	369.859	2.01e-82	7.55e-80	NA	NA	NA	NA	gi|122144946|sp|Q2TBM9.1|SRAC1_BOVIN	26.923	1.7e-06	RecName: Full=Protein SERAC1
TT_07885	1208847;1210165;1210424;1210556;1210761;1210926;1211526	1210099;1210346;1210501;1210685;1210775;1211201;1211625	+;+;+;+;+;+;+	7.68266	3.30779	197.683	6.69e-45	3.75e-43	NA	NA	NA	NA	gi|74676047|sp|O60177.1|YG42_SCHPO	31.579	6.12e-27	RecName: Full=Uncharacterized ATP-dependent helicase C23E6.02
TT_01887	6328012	6329097	-	7.63433	-1.71371	67.5206	2.08e-16	1.57e-15	NA	NA	NA	NA	gi|3287833|sp|P94210.1|DHLO_AGRVI	28.571	1.11e-34	RecName: Full=Protein ocs
TT_07767	584143;584708	584643;585589	+;+	7.60273	-1.38364	66.0374	4.42e-16	3.22e-15	NA	NA	NA	NA	gi|189046870|sp|A5FYZ9.1|SUCC_ACICJ	33.333	0.58	RecName: Full=Succinate--CoA ligase [ADP-forming] subunit beta
TT_05184	1273316	1274983	-	7.56953	2.24714	220.105	8.58e-50	6.5e-48	NA	NA	NA	NA	gi|544107|sp|P36615.1|CSK1_SCHPO	28	0.002	RecName: Full=Serine/threonine-protein kinase csk1
TT_03845	5220047;5220277;5220745;5220852	5220214;5220495;5220789;5221913	-;-;-;-	7.55935	0.447501	87.2701	9.47e-21	9.99e-20	NA	NA	NA	NA	gi|123917562|sp|Q1LUA6.1|TRIO_DANRE	24.204	0.03	RecName: Full=Triple functional domain protein
TT_06655	286690;286981;287090;288256	286910;287022;288180;288347	-;-;-;-	7.54312	11.0671	406.381	2.25e-90	1.01e-87	GH6			Y	gi|803374849|sp|B2ABX7.1|CEL6A_PODAN	73.77	0	RecName: Full=1,4-beta-D-glucan cellobiohydrolase CEL6A
TT_01764	5896705;5896892;5897281;5897816	5896813;5897162;5897760;5897852	+;+;+;+	7.45902	6.94896	112.913	2.25e-26	3.83e-25	NA	NA	NA	NA	gi|1351194|sp|P03070.2|LT_SV40	32.394	0.14	RecName: Full=Large T antigen
TT_01839	6187441;6187768	6187694;6188182	+;+	7.41029	12.3719	218.095	2.35e-49	1.74e-47	GH11			Y	gi|2851624|sp|P55331.2|XYNA_ASPTU	76.471	4.49e-118	RecName: Full=Endo-1,4-beta-xylanase A
TT_07037	890075;890233	890217;890290	-;-	7.38889	0.627916	113.82	1.43e-26	2.45e-25	NA	NA	NA	NA	NA	NA	NA	NA
TT_06537	2604951;2605248;2605393;2605659;2609061;2609285	2605162;2605337;2605607;2606498;2609232;2609612	-;-;-;-;-;-	7.38516	7.16761	299.608	4.01e-67	7.09e-65	GH5_7			N	gi|294958177|sp|Q5AR04.2|MANF_EMENI	53.88	2.09e-156	RecName: Full=Probable mannan endo-1,4-beta-mannosidase F
TT_08236	2305197;2305262	2305253;2305384	+;+	7.38468	-1.81255	60.2984	8.15e-15	5.33e-14	NA	NA	NA	NA	NA	NA	NA	NA
TT_01869	6281305	6281898	+	7.38012	-1.15174	51.73	6.37e-13	3.44e-12	NA	NA	NA	NA	NA	NA	NA	NA
TT_07968	1447661;1447909;1448145;1448705;1448912	1447801;1447957;1448462;1448783;1449050	+;+;+;+;+	7.35486	-0.936798	65.9128	4.71e-16	3.42e-15	NA	NA	NA	NA	gi|961512612|sp|D4AZ68.1|LYSM3_ARTBC	31.633	2.63e-08	RecName: Full=LysM domain-containing protein ARB_01488
TT_06607	21804;22063	21972;22898	-;-	7.33469	10.2521	208.095	3.58e-47	2.34e-45	NA	NA	NA	NA	NA	NA	NA	NA
TT_08844	1147955	1148719	+	7.31903	1.39995	186.327	2.01e-42	9.66e-41	NA	NA	NA	NA	gi|1209747850|sp|P0DO01.1|DJA7A_ORYSJ	32.075	0.053	RecName: Full=Chaperone protein dnaJ A7A, chloroplastic
TT_05917	369065;370087	370012;370392	-;-	7.30855	5.21594	438.184	2.69e-97	1.35e-94	NA	NA	NA	NA	NA	NA	NA	NA
TT_00942	2970544	2971488	+	7.25981	3.79399	164.653	1.09e-37	4.13e-36	NA	NA	NA	NA	gi|75268095|sp|Q9ZW86.1|P4H1_ARATH	29.958	3.61e-17	RecName: Full=Prolyl 4-hydroxylase 1
TT_03075	2332690;2333032	2332970;2333623	+;+	7.15673	9.74131	293.23	9.84e-66	1.56e-63	GH11	CBM1		Y	gi|74629676|sp|Q8J0K5.1|XYNB_PENFN	52.74	3.19e-85	RecName: Full=Endo-1,4-beta-xylanase B
TT_05656	1771297;1771704	1771627;1771726	-;-	7.13657	2.76721	145.682	1.52e-33	4.45e-32	NA	NA	NA	NA	gi|125989|sp|P23913.1|LBR_CHICK	51.724	0.3	RecName: Full=Lamin-B receptor
TT_03114	2448125	2449759	-	7.09601	2.24867	160.275	9.85e-37	3.46e-35	NA	NA	NA	NA	gi|257051061|sp|Q12955.3|ANK3_HUMAN	26.332	1.81e-15	RecName: Full=Ankyrin-3
TT_02930	1797127;1797396;1797655;1797805;1797968;1798115;1798533;1798707;1799257;1799443	1797185;1797540;1797744;1797907;1798061;1798466;1798642;1799190;1799381;1799770	+;+;+;+;+;+;+;+;+;+	7.08768	2.19565	168.277	1.76e-38	7.05e-37	NA	NA	NA	NA	gi|74582848|sp|O94300.1|YOOH_SCHPO	51.089	0	RecName: Full=Putative xanthine/uracil permease C887.17
TT_02689	821693;822096	821901;822168	+;+	7.08107	7.69865	98.0434	4.09e-23	5.24e-22	NA	NA	NA	NA	gi|2851470|sp|P55270.2|SCNNA_BOVIN	50	0.085	RecName: Full=Amiloride-sensitive sodium channel subunit alpha
TT_07519	15613;16495	16440;16854	-;-	7.05861	1.77064	93.017	5.18e-22	6.04e-21	NA	NA	NA	NA	gi|19860702|sp|P53693.2|RDS1_SCHPO	26.846	4.4e-08	RecName: Full=Protein rds1
TT_02647	687967;688267;690182;690369;690657	688138;690114;690314;690528;690749	-;-;-;-;-	7.03295	1.93586	158.408	2.52e-36	8.71e-35	NA	NA	NA	NA	NA	NA	NA	NA
TT_00929	2919346;2919542;2920211	2919360;2920107;2920751	+;+;+	7.02658	1.90041	145.772	1.46e-33	4.26e-32	NA	NA	NA	NA	gi|325530307|sp|Q5RGL7.2|SMY2B_DANRE	30.698	2.67e-13	RecName: Full=N-lysine methyltransferase SMYD2-B
TT_09215	1052340;1052710;1052885;1053111;1053303;1053716;1054222	1052629;1052813;1053031;1053221;1053634;1054120;1054404	+;+;+;+;+;+;+	6.97728	11.9279	366.055	1.35e-81	4.69e-79	NA	NA	NA	NA	gi|125935|sp|P07921.1|LACP_KLULA	28.571	9.4e-66	RecName: Full=Lactose permease
TT_05343	534294;534404;535050;535222;535505	534297;534993;535167;535448;535648	-;-;-;-;-	6.9737	1.21071	179.724	5.57e-41	2.54e-39	NA	NA	NA	NA	NA	NA	NA	NA
TT_06022	763082;763221;763390	763150;763299;763661	+;+;+	6.95945	-0.497323	116.813	3.15e-27	5.85e-26	NA	NA	NA	NA	NA	NA	NA	NA
TT_03046	2233721;2234043;2234279	2233953;2234194;2234343	+;+;+	6.9168	6.73753	348.257	1.02e-77	2.69e-75	NA	NA	NA	NA	gi|257096311|sp|P86326.1|CVNH_CERRI	39.286	0.011	RecName: Full=Cyanovirin-N homolog
TT_04445	1688870;1689132;1690252	1689017;1690049;1690385	+;+;+	6.91625	6.66406	249.801	2.87e-56	3.01e-54	NA	NA	NA	NA	NA	NA	NA	NA
TT_06012	719632;719872;720580	719818;720513;720908	+;+;+	6.90045	8.20701	462.737	1.22e-102	6.47e-100	CE16			Y	gi|1008808671|sp|G2QJ27.1|AES1_MYCTT	76.384	1.19e-153	RecName: Full=Acetylesterase
TT_06031	786835;787344;787415;787505;787773;787848;788460;788766	787273;787359;787439;787698;787785;788296;788679;788774	+;+;+;+;+;+;+;+	6.87473	5.75489	625.604	4.52e-138	5.82e-135	GH28			Y	gi|2499718|sp|Q00001.1|RHGA_ASPAC	58.087	9.04e-178	RecName: Full=Rhamnogalacturonase A
TT_00907	2860563;2860897;2861165;2861427;2861777	2860833;2861096;2861350;2861688;2861907	-;-;-;-;-	6.84633	0.721722	124.782	5.68e-29	1.21e-27	NA	NA	NA	NA	gi|74625383|sp|Q9P7F4.1|YKK1_SCHPO	29.494	8.21e-25	RecName: Full=Zinc-type alcohol dehydrogenase-like protein C2E1P3.01
TT_04302	1208454;1209099	1208949;1209487	+;+	6.79415	4.41675	171.234	3.98e-39	1.65e-37	NA	NA	NA	NA	gi|575773374|sp|Q6F7B8.2|ACR1_ACIAD	34.921	6.31e-24	RecName: Full=Fatty acyl-CoA reductase
TT_01090	3562544;3563404	3562980;3563416	-;-	6.79375	1.0607	170.483	5.8e-39	2.37e-37	NA	NA	NA	NA	gi|81665019|sp|Q7VDV0.1|SYI_PROMA	26.613	0.28	RecName: Full=Isoleucine--tRNA ligase
TT_09012	296831;296959;297151;297417;297487;297628;298267;298503	296897;297099;297355;297429;297546;298184;298444;298715	+;+;+;+;+;+;+;+	6.73215	2.19203	166.033	5.44e-38	2.11e-36	NA	NA	NA	NA	gi|403399366|sp|E9JFX9.1|DMOA_HYPSL	49.541	7.07e-138	RecName: Full=Dimethyl-sulfide monooxygenase
TT_00986	3128824;3129425;3129850;3130256;3130411;3131356	3129372;3129793;3130194;3130355;3131301;3132407	+;+;+;+;+;+	6.70666	2.03047	192.913	7.35e-44	3.95e-42	NA	NA	NA	NA	gi|30316344|sp|O15457.2|MSH4_HUMAN	27.845	7.8e-93	RecName: Full=MutS protein homolog 4
TT_03956	5674396;5674690	5674640;5674906	+;+	6.69584	1.85632	219.893	9.55e-50	7.17e-48	NA	NA	NA	NA	NA	NA	NA	NA
TT_03844	5219025;5219499	5219368;5219934	-;-	6.69555	0.23148	73.2313	1.15e-17	9.52e-17	NA	NA	NA	NA	NA	NA	NA	NA
TT_00937	2946484;2947533;2948601;2949089	2946731;2948534;2949021;2949802	+;+;+;+	6.67697	1.56766	160.396	9.27e-37	3.29e-35	NA	NA	NA	NA	gi|124932|sp|P29139.1|ISP_PAEPO	28.958	1.58e-06	RecName: Full=Intracellular serine protease
TT_00799	2495612;2496928;2497293;2497495	2496874;2497182;2497423;2497786	-;-;-;-	6.67694	4.144	170.792	4.97e-39	2.05e-37	NA	NA	NA	NA	gi|182705235|sp|P00440.5|TYRO_NEUCR	33.383	5.64e-99	RecName: Full=Tyrosinase
TT_06021	761128;761318;761476;761907;762501	761253;761417;761802;762423;762588	+;+;+;+;+	6.67275	3.91574	243.177	7.98e-55	7.66e-53	NA	NA	NA	NA	gi|961512614|sp|D4AMB9.1|GALM_ARTBC	36.22	9.61e-64	RecName: Full=Probable aldose 1-epimerase ARB_05372
TT_08975	210128;210192;210335	210130;210284;210970	-;-;-	6.62439	2.32626	144.679	2.52e-33	7.25e-32	NA	NA	NA	NA	NA	NA	NA	NA
TT_02324	7957861;7958925	7958874;7958996	-;-	6.61601	9.19302	162.788	2.78e-37	1.02e-35	NA	NA	NA	NA	gi|74626009|sp|Q9UUD1.1|SREBP_SCHPO	39.869	2.81e-19	RecName: Full=Sterol regulatory element-binding protein 1
TT_01426	4705749;4705891;4706065;4706180	4705825;4706009;4706121;4706379	-;-;-;-	6.59899	0.146257	115.271	6.86e-27	1.24e-25	NA	NA	NA	NA	gi|11467947|sp|P81180.2|CVN_NOSEL	27.778	0.49	RecName: Full=Cyanovirin-N
TT_09050	425844;428284	427414;428719	-;-	6.59811	2.50168	255.269	1.84e-57	2e-55	NA	NA	NA	NA	gi|166203476|sp|P18142.3|D2_DICDI	26.747	8.5e-32	RecName: Full=cAMP-regulated D2 protein
TT_07212	163680;164373	164181;164503	-;-	6.58135	0.122638	74.9705	4.78e-18	4.09e-17	NA	NA	NA	NA	gi|7531223|sp|O26293.3|Y191_METTH	32.407	0.66	RecName: Full=Putative glutamine amidotransferase MTH_191
TT_09010	291956;292325	292258;293866	+;+	6.57978	1.97305	184.815	4.31e-42	2.04e-40	NA	NA	NA	NA	gi|121808081|sp|Q30DW9.1|MOXY_DOTSE	34.066	1.06e-92	RecName: Full=FAD-binding monooxygenase moxY
TT_09261	1194918;1195810	1195738;1196704	-;-	6.56528	-0.109777	167.881	2.15e-38	8.57e-37	AA1_3			Y	gi|74697989|sp|Q96WM9.1|LAC2_BOTFU	47.797	2.42e-174	RecName: Full=Laccase-2
TT_07768	585674;586232;587344;587644	586109;587064;587560;587651	+;+;+;+	6.54242	-0.81733	73.9512	8.01e-18	6.67e-17	NA	NA	NA	NA	NA	NA	NA	NA
TT_03556	4037245;4037627;4037824	4037519;4037768;4037904	-;-;-	6.53017	-0.401956	65.4548	5.95e-16	4.29e-15	NA	NA	NA	NA	NA	NA	NA	NA
TT_03905	5461563;5461952;5462211	5461832;5462140;5462333	-;-;-	6.52854	12.1082	356.712	1.46e-79	4.4e-77	NA	NA	NA	NA	gi|62292293|sp|Q98J52.2|Y2098_RHILO	44.444	0.025	RecName: Full=UPF0337 protein mlr2098
TT_05967	567913;568571	568507;568593	+;+	6.46201	6.86689	62.5083	2.65e-15	1.8e-14	NA	NA	NA	NA	gi|82000039|sp|Q5UQ11.1|YL191_MIMIV	27.083	0.13	RecName: Full=Uncharacterized protein L191
TT_05123	1089376;1089462	1089382;1090408	-;-	6.45814	5.88081	330.32	8.19e-74	1.94e-71	NA	NA	NA	NA	gi|74762569|sp|Q8NFD2.1|ANKK1_HUMAN	26.667	2.84e-06	RecName: Full=Ankyrin repeat and protein kinase domain-containing protein 1
TT_04872	134911;135009;135863;136022;136308	134914;135797;135967;136253;136800	-;-;-;-;-	6.44698	2.10412	141.281	1.4e-32	3.83e-31	NA	NA	NA	NA	NA	NA	NA	NA
TT_08286	2458328;2458436;2458767;2458956;2459255;2459372;2459549;2459664;2459895;2460022	2458365;2458671;2458869;2459178;2459306;2459493;2459606;2459778;2459949;2460504	-;-;-;-;-;-;-;-;-;-	6.44326	4.16706	359.956	2.88e-80	9.27e-78	NA	NA	NA	NA	gi|1316032355|sp|A8NVB7.3|N6235_COPC7	28.369	1.65e-42	RecName: Full=Adenylate-forming reductase 06235
TT_05889	251031;251350;251631;251974;252737	251271;251570;251898;252633;252978	-;-;-;-;-	6.41906	3.68084	135.434	2.65e-31	6.59e-30	NA	NA	NA	NA	gi|74627016|sp|O94491.1|YC7A_SCHPO	32.11	1.48e-85	RecName: Full=Uncharacterized transporter C417.10
TT_01156	3785567;3785857;3786216;3786411;3786947;3787193;3787838	3785782;3786108;3786310;3786842;3787116;3787672;3787875	+;+;+;+;+;+;+	6.41289	2.09812	187.996	8.7e-43	4.34e-41	NA	NA	NA	NA	gi|586301|sp|P38288.1|TOS1_YEAST	40.284	7.1e-41	RecName: Full=Protein TOS1
TT_07876	1178071	1178652	+	6.41257	1.57356	74.4544	6.21e-18	5.25e-17	NA	NA	NA	NA	gi|597439583|sp|P20824.2|NUC1_NEUCR	32.258	1.51e-08	RecName: Full=Phosphorus acquisition-controlling protein
TT_09395	1650138;1650268;1650794;1651824;1652047	1650179;1650695;1651716;1651957;1652232	-;-;-;-;-	6.36998	1.34993	183.793	7.2e-42	3.36e-40	NA	NA	NA	NA	gi|1064302995|sp|A1CFL0.1|PATC_ASPCL	42.366	4.61e-135	RecName: Full=Efflux pump patC
TT_06996	781865;782122	782022;782290	-;-	6.36204	4.94168	114.389	1.07e-26	1.86e-25	NA	NA	NA	NA	NA	NA	NA	NA
TT_00160	170740	171381	-	6.35461	1.76809	112.911	2.26e-26	3.83e-25	NA	NA	NA	NA	gi|961512535|sp|D4ATM6.1|A7590_ARTBC	34.951	3.99e-14	RecName: Full=Uncharacterized secreted protein ARB_07590
TT_03187	2763039;2764119;2764406	2764043;2764369;2765276	+;+;+	6.32703	2.27733	97.6454	5e-23	6.37e-22	NA	NA	NA	NA	gi|961512658|sp|D4B4Q2.2|LYSM4_ARTBC	30.028	1.72e-37	RecName: Full=LysM domain-containing protein ARB_03442
TT_10066	1705043	1705294	-	6.29659	6.12034	228.671	1.16e-51	9.62e-50	NA	NA	NA	NA	NA	NA	NA	NA
TT_02368	8103230;8103964	8103876;8104108	-;-	6.27987	-0.888576	72.0335	2.12e-17	1.72e-16	CE12			Y	gi|74597364|sp|Q5BAA2.1|RHA1_EMENI	56.338	4.03e-75	RecName: Full=Rhamnogalacturonan acetylesterase
TT_07154	1214642;1214964;1215224;1215816;1216596	1214891;1215155;1215745;1216396;1216952	-;-;-;-;-	6.25273	1.20691	161.734	4.73e-37	1.73e-35	NA	NA	NA	NA	gi|110816206|sp|Q4K6M3.1|QUEC2_PSEF5	31.395	0.38	RecName: Full=7-cyano-7-deazaguanine synthase 2
TT_04379	1489026;1490165	1489663;1491623	+;+	6.25072	0.730708	186.669	1.7e-42	8.27e-41	NA	NA	NA	NA	NA	NA	NA	NA
TT_00114	35893	36717	+	6.21312	1.43017	151.299	9.02e-35	2.81e-33	NA	NA	NA	NA	NA	NA	NA	NA
TT_09076	488460;488778	488501;489860	+;+	6.21266	8.16201	105.835	8.01e-25	1.18e-23	NA	NA	NA	NA	gi|66774046|sp|Q9JTB8.1|ANIA_NEIMA	45.171	4.4e-79	RecName: Full=Copper-containing nitrite reductase
TT_04518	1955749	1956585	+	6.1774	2.54287	199.868	2.23e-45	1.3e-43	NA	NA	NA	NA	gi|1018741935|sp|G4NEE4.1|VELC_MAGO7	76.757	7.31e-102	RecName: Full=Sexual development regulator VELC
TT_05503	1186872;1187102	1187033;1187218	-;-	6.17547	5.59706	135.688	2.33e-31	5.83e-30	NA	NA	NA	NA	NA	NA	NA	NA
TT_00578	1719452;1719598	1719525;1720237	-;-	6.16346	11.2005	415.252	2.64e-92	1.25e-89	NA	NA	NA	NA	gi|74624934|sp|Q9P3B2.1|RCF2_SCHPO	28.384	4.05e-26	RecName: Full=Respiratory supercomplex factor 2 homolog C1565.01
TT_02176	7431394;7431725	7431624;7431745	-;-	6.15229	9.9788	203.229	4.12e-46	2.56e-44	NA	NA	NA	NA	NA	NA	NA	NA
TT_05657	1772260	1773564	-	6.14795	3.42287	147.971	4.81e-34	1.45e-32	NA	NA	NA	NA	gi|3183308|sp|O14197.1|YDQ4_SCHPO	22.171	2.69e-12	RecName: Full=Uncharacterized transporter C5D6.04
TT_06049	858171;859452	859221;859486	+;+	6.13299	1.87564	109.689	1.15e-25	1.83e-24	NA	NA	NA	NA	gi|51701660|sp|Q75AB5.1|MPI_ASHGO	34.795	3.35e-67	RecName: Full=Mannose-6-phosphate isomerase
TT_08231	2293314;2294681;2298063;2299921;2300600;2300860	2294629;2297993;2299856;2300511;2300798;2302013	-;-;-;-;-;-	6.12584	6.04347	104.177	1.85e-24	2.63e-23	NA	NA	NA	NA	NA	NA	NA	NA
TT_06663	310101	310934	+	6.11357	1.35321	149.774	1.94e-34	5.9e-33	NA	NA	NA	NA	gi|81552814|sp|Q9S4X5.1|YUBA_ECOLI	35.556	0.34	RecName: Full=Uncharacterized protein YubA
TT_09793	764381;765319	765249;765532	-;-	6.10063	3.54643	202.513	5.91e-46	3.65e-44	NA	NA	NA	NA	gi|1351673|sp|Q09923.1|YAKC_SCHPO	45.098	1.03e-86	RecName: Full=Aldo-keto reductase yakc [NADP(
TT_06102	1065335	1066093	+	6.09167	9.42935	157.947	3.18e-36	1.08e-34	NA	NA	NA	NA	NA	NA	NA	NA
TT_05143	1143522;1143594;1143864	1143526;1143809;1144077	-;-;-	6.0884	2.31199	199.77	2.34e-45	1.36e-43	NA	NA	NA	NA	NA	NA	NA	NA
TT_05878	209170	210702	-	6.00963	5.10233	262.12	5.92e-59	7.52e-57	NA	NA	NA	NA	gi|75289266|sp|Q681I0.1|ORTHL_ARATH	31.757	3.74e-09	RecName: Full=E3 ubiquitin-protein ligase ORTHRUS-LIKE 1
TT_05196	1307131	1308048	+	6.00796	2.79998	94.531	2.41e-22	2.9e-21	NA	NA	NA	NA	gi|1109549988|sp|D7UQ42.1|SOL3_ALTSO	41.502	6.39e-47	RecName: Full=Short chain dehydrogenase sol3
TT_00979	3089250;3089509;3089822;3090585;3090903;3091118;3091274	3089385;3089757;3090511;3090827;3091056;3091187;3091402	-;-;-;-;-;-;-	6.00516	6.11625	464.649	4.68e-103	2.64e-100	NA	NA	NA	NA	gi|125935|sp|P07921.1|LACP_KLULA	34.28	1.15e-88	RecName: Full=Lactose permease
TT_08822	1066656;1066736	1066659;1066914	-;-	5.98866	1.76084	106.475	5.8e-25	8.68e-24	NA	NA	NA	NA	gi|342187036|sp|Q80Z71.2|TENN_MOUSE	37.143	0.045	RecName: Full=Tenascin-N
TT_09928	1214646;1214965;1215233	1214862;1215165;1215282	-;-;-	5.97168	6.38153	246.157	1.79e-55	1.75e-53	NA	NA	NA	NA	NA	NA	NA	NA
TT_01019	3297351;3297786;3298619	3297716;3298530;3298680	+;+;+	5.95253	8.96509	350.115	4e-78	1.09e-75	GH5_5			Y	gi|13959390|sp|Q12624.1|GUN3_HUMIN	71.538	0	RecName: Full=Endoglucanase 3
TT_05807	143151;143311;143462;143960;144238;144735	143249;143400;143900;144186;144603;144971	-;-;-;-;-;-	5.93111	0.923101	84.5368	3.77e-20	3.77e-19	NA	NA	NA	NA	gi|1109545963|sp|B8NYW9.1|FLUA_ASPFN	50.104	0	RecName: Full=Cytochrome P450 monooxygenase AFLA_114810
TT_08446	3098188;3098590;3099599	3098536;3099523;3099740	-;-;-	5.90301	2.14896	293.667	7.9e-66	1.27e-63	NA	NA	NA	NA	NA	NA	NA	NA
TT_08108	1885952;1886562	1886475;1886790	-;-	5.90226	4.18663	252.49	7.44e-57	7.89e-55	NA	NA	NA	NA	gi|117800|sp|P22143.1|CYAH_MYRVE	47.561	7.04e-72	RecName: Full=Cyanamide hydratase
TT_05193	1301653;1302082	1302029;1302877	+;+	5.89125	7.09011	307.829	6.49e-69	1.33e-66	NA	NA	NA	NA	gi|961512543|sp|D4B0N9.1|6PGL_ARTBC	35.276	1.12e-44	RecName: Full=Probable 6-phosphogluconolactonase ARB_02015
TT_06268	1674860;1675206;1675603	1675146;1675547;1675657	-;-;-	5.88333	4.83134	148.175	4.34e-34	1.31e-32	AA9			Y	gi|74681380|sp|Q5BCX8.1|EGLD_EMENI	37.86	1.79e-25	RecName: Full=Endo-beta-1,4-glucanase D
TT_05846	87411;87621;88337	87482;88248;89295	+;+;+	5.86943	4.75794	145.223	1.92e-33	5.55e-32	NA	NA	NA	NA	gi|121799595|sp|Q2U5H8.1|KOJT_ASPOR	38.293	2.73e-110	RecName: Full=Probable efflux pump kojT
TT_08924	54117;54250;54929	54158;54807;55096	+;+;+	5.8653	2.44297	209.611	1.67e-47	1.1e-45	NA	NA	NA	NA	NA	NA	NA	NA
TT_05910	345267	346457	-	5.83537	1.48911	172.261	2.37e-39	1e-37	NA	NA	NA	NA	NA	NA	NA	NA
TT_03233	2942980;2943724;2944739;2944951	2943642;2944647;2944883;2945006	+;+;+;+	5.81913	-1.04166	70.295	5.11e-17	4.03e-16	NA	NA	NA	NA	gi|1035743483|sp|B6HJU0.1|ROQT_PENRW	38.943	3.89e-117	RecName: Full=Efflux pump roqT
TT_08133	1957430;1957752;1957924;1959282	1957681;1957858;1959190;1959758	+;+;+;+	5.81513	8.67859	232.85	1.42e-52	1.24e-50	NA	NA	NA	NA	NA	NA	NA	NA
TT_07507	428887;429764;430388;430711;431100	429670;430303;430632;431039;431241	+;+;+;+;+	5.78277	0.32422	86.0942	1.72e-20	1.76e-19	NA	NA	NA	NA	gi|2501559|sp|Q05497.1|YD338_YEAST	39.278	6.06e-102	RecName: Full=Uncharacterized transporter YDR338C
TT_07569	193000	194565	+	5.77248	0.371338	89.3692	3.28e-21	3.59e-20	NA	NA	NA	NA	gi|1730576|sp|P46547.3|PIP_AERSO	32.218	4.61e-49	RecName: Full=Proline iminopeptidase
TT_08161	2078532;2078695;2079589	2078608;2079529;2079921	-;-;-	5.76447	8.2325	220.116	8.53e-50	6.5e-48	GH10	CBM1		Y	gi|74654923|sp|P79046.1|XYN1_HUMGT	68.627	0	RecName: Full=Endo-1,4-beta-xylanase 1
TT_05586	1485951;1486532;1487282	1485957;1487226;1487290	-;-;-	5.75808	7.17354	153.888	2.45e-35	7.86e-34	NA	NA	NA	NA	NA	NA	NA	NA
TT_08166	2090821;2091013;2091348;2091609	2090895;2091285;2091527;2091983	-;-;-;-	5.70363	9.65455	199.082	3.31e-45	1.9e-43	CE5	CBM1		Y	gi|41016921|sp|Q99034.1|AXE1_HYPJE	60	1.32e-112	RecName: Full=Acetylxylan esterase
TT_05589	1490959	1491969	+	5.70231	2.65269	112.649	2.58e-26	4.35e-25	NA	NA	NA	NA	NA	NA	NA	NA
TT_09068	461002;461374;461585;461921	461288;461489;461796;461977	+;+;+;+	5.69502	2.16464	22.2713	2.37e-06	6.27e-06	AA9			N	gi|121735604|sp|Q0CEU4.1|EGLD_ASPTN	42.157	8.8e-32	RecName: Full=Probable endo-beta-1,4-glucanase D
TT_09489	2025461	2026951	+	5.69071	0.12489	116.326	4.03e-27	7.42e-26	NA	NA	NA	NA	gi|75097550|sp|O22698.1|FBK24_ARATH	35.294	0.6	RecName: Full=Putative F-box/kelch-repeat protein At1g60570
TT_07175	56529;56609;58680	56535;58563;58802	-;-;-	5.67929	-0.74146	77.4729	1.35e-18	1.21e-17	NA	NA	NA	NA	gi|961512557|sp|F4KGU4.1|DEAHC_ARATH	23.975	2.13e-15	RecName: Full=ATP-dependent RNA helicase DEAH12, chloroplastic
TT_09189	962250;962355	962346;962440	+;+	5.64125	1.92337	138.968	4.48e-32	1.17e-30	NA	NA	NA	NA	gi|74593855|sp|Q5AX45.1|RGLA_EMENI	61.905	4.87e-14	RecName: Full=Rhamnogalacturonate lyase A
TT_01611	5392259;5392823	5392721;5393295	-;-	5.63643	4.68438	268.497	2.41e-60	3.25e-58	NA	NA	NA	NA	NA	NA	NA	NA
TT_07047	920554;920843	920758;921921	-;-	5.63117	0.559146	48.5991	3.14e-12	1.59e-11	NA	NA	NA	NA	gi|82178790|sp|Q5CZR5.1|AEP1_DANRE	26.282	6.04e-05	RecName: Full=Aerolysin-like protein
TT_05055	855682;856217;856464;856541	856164;856406;856486;856630	-;-;-;-	5.5931	3.513	82.8511	8.85e-20	8.67e-19	NA	NA	NA	NA	gi|39931593|sp|Q8KTE1.1|FUMC_METEA	28.723	0.022	RecName: Full=Fumarate hydratase class II
TT_07074	998040;998405	998213;999043	+;+	5.58295	1.74634	221.232	4.87e-50	3.82e-48	NA	NA	NA	NA	gi|74853367|sp|Q54LJ8.1|NMRL1_DICDI	20.319	5.07e-07	RecName: Full=NmrA-like family domain-containing protein DDB_G0286605
TT_04698	2628952;2629412	2629343;2629898	-;-	5.57941	2.85561	353.272	8.22e-79	2.32e-76	NA	NA	NA	NA	gi|75067955|sp|Q9N126.1|RDH8_BOVIN	31.718	1.83e-21	RecName: Full=Retinol dehydrogenase 8
TT_03032	2186990;2187884	2187815;2188068	+;+	5.57211	5.05604	297.552	1.12e-66	1.91e-64	GH7			Y	gi|817033842|sp|G2QCS4.1|CEL7A_THIHA	51.781	1.21e-118	RecName: Full=Endoglucanase 7a
TT_01187	3878529;3878922;3879724;3879858	3878852;3879095;3879791;3879975	+;+;+;+	5.56835	3.20034	158.893	1.98e-36	6.9e-35	NA	NA	NA	NA	gi|311033468|sp|P35523.3|CLCN1_HUMAN	46.154	0.07	RecName: Full=Chloride channel protein 1
TT_02059	7027116;7027663;7028841	7027141;7028609;7029679	+;+;+	5.56166	6.17393	259.784	1.91e-58	2.3e-56	NA	NA	NA	NA	NA	NA	NA	NA
TT_07237	235909;236231;236463;237076;237631;237720;238491;238875;239389	236124;236406;237023;237491;237671;238442;238642;239174;239464	-;-;-;-;-;-;-;-;-	5.55568	3.03814	163.392	2.05e-37	7.59e-36	NA	NA	NA	NA	gi|129084|sp|P23269.1|O1496_RAT	25	0.27	RecName: Full=Olfactory receptor 1496
TT_07942	1361010;1361605;1361797	1361537;1361717;1362808	+;+;+	5.55318	3.55039	201.162	1.17e-45	6.91e-44	NA	NA	NA	NA	gi|1175959|sp|P43548.1|AGP3_YEAST	57.059	0	RecName: Full=General amino acid permease AGP3
TT_06045	849842;850117;850922	850053;850841;851049	+;+;+	5.55118	1.07664	68.5661	1.23e-16	9.39e-16	NA	NA	NA	NA	NA	NA	NA	NA
TT_01960	6615302;6616205;6616654;6617648	6616019;6616317;6617122;6619212	+;+;+;+	5.54424	5.97979	230.839	3.91e-52	3.36e-50	NA	NA	NA	NA	NA	NA	NA	NA
TT_01020	3299080;3300179;3300498;3300617	3300107;3300390;3300549;3300884	-;-;-;-	5.52751	5.26879	126.036	3.02e-29	6.59e-28	NA	NA	NA	NA	gi|1074718747|sp|Q7Z9I0.2|YHA8_SCHPO	45.591	4.23e-133	RecName: Full=Uncharacterized MFS-type transporter SPBC409.08
TT_08448	3103979;3104351;3105646	3104282;3105581;3105862	-;-;-	5.50494	9.15051	118.173	1.59e-27	3.02e-26	NA	NA	NA	NA	gi|74674363|sp|Q4WXX9.1|PDC_ASPFU	65.909	0	RecName: Full=Pyruvate decarboxylase
TT_03205	2823824;2824350	2824238;2824621	-;-	5.49312	5.42878	83.0503	8e-20	7.87e-19	GH11			Y	gi|549460|sp|P36218.1|XYN1_HYPJR	48.511	2.54e-57	RecName: Full=Endo-1,4-beta-xylanase 1
TT_05119	1077809;1078023;1078518;1078902	1077935;1078428;1078792;1078906	+;+;+;+	5.47045	-0.748917	77.4915	1.33e-18	1.2e-17	NA	NA	NA	NA	NA	NA	NA	NA
TT_09007	287310;288119	288045;288141	-;-	5.46723	5.7827	229.135	9.2e-52	7.76e-50	NA	NA	NA	NA	gi|8134708|sp|O43791.1|SPOP_HUMAN	29.851	0.11	RecName: Full=Speckle-type POZ protein
TT_09070	469388;469565;470691	469409;470433;470774	+;+;+	5.44783	-1.33251	54.3403	1.69e-13	9.64e-13	NA	NA	NA	NA	NA	NA	NA	NA
TT_03520	3932627;3932782	3932720;3932903	-;-	5.44572	12.6303	201.216	1.13e-45	6.81e-44	NA	NA	NA	NA	gi|121613|sp|P22151.1|GRG1_NEUCR	73.239	2.68e-29	RecName: Full=Glucose-repressible gene protein
TT_07555	151443;151526;152691;153231	151450;152421;153177;153621	-;-;-;-	5.44433	0.799961	118.306	1.49e-27	2.86e-26	NA	NA	NA	NA	gi|1064305674|sp|B8M9J5.1|TROPJ_TALSN	40.345	2.44e-57	RecName: Full=Decarboxylase tropJ
TT_07036	888379;888469;889631	888391;888854;889984	+;+;+	5.43626	2.12793	124.742	5.8e-29	1.23e-27	NA	NA	NA	NA	gi|226695946|sp|B0TF65.1|Y1757_HELMI	33.333	0.15	RecName: Full=Probable transcriptional regulatory protein Helmi_17570
TT_09317	1379826;1380927;1381212;1381381	1380872;1381153;1381313;1381423	-;-;-;-	5.41662	7.48067	343.315	1.21e-76	3.03e-74	NA	NA	NA	NA	gi|75309222|sp|Q9FMY1.1|C86B1_ARATH	27.235	7.41e-44	RecName: Full=Cytochrome P450 86B1
TT_09008	289437;291019	289872;291203	+;+	5.40147	6.16769	130.45	3.27e-30	7.61e-29	NA	NA	NA	NA	gi|75335279|sp|Q9LP77.1|Y1848_ARATH	30.645	0.36	RecName: Full=Probable inactive receptor kinase At1g48480
TT_00205	314186	314674	+	5.37105	-1.3053	54.3499	1.68e-13	9.6e-13	NA	NA	NA	NA	NA	NA	NA	NA
TT_05179	1257876;1258359;1258724	1258264;1258583;1259111	+;+;+	5.36813	0.224087	111.249	5.22e-26	8.57e-25	NA	NA	NA	NA	gi|81882125|sp|O35047.1|HOP2_MOUSE	25	0.26	RecName: Full=Homologous-pairing protein 2 homolog
TT_02663	729516;729608	729522;730245	-;-	5.36763	1.76642	117.782	1.94e-27	3.64e-26	NA	NA	NA	NA	gi|81881707|sp|Q9DAZ2.1|PR2B1_MOUSE	27.451	0.15	RecName: Full=Prolactin-2B1
TT_00449	1288930;1289083;1289308;1289679;1290355	1289025;1289253;1289625;1289798;1290372	+;+;+;+;+	5.34027	1.69851	109.762	1.1e-25	1.77e-24	NA	NA	NA	NA	gi|189081679|sp|A9BFW1.1|METAA_PETMO	22.727	0.47	RecName: Full=Homoserine O-acetyltransferase
TT_02648	692778;693121	693044;693171	-;-	5.33935	9.0378	141.275	1.4e-32	3.83e-31	NA	NA	NA	NA	NA	NA	NA	NA
TT_04570	2112746;2113354	2113243;2113593	-;-	5.29938	-1.07881	79.3201	5.28e-19	4.91e-18	NA	NA	NA	NA	gi|189083177|sp|A5GT82.1|SYL_SYNR3	29.358	0.062	RecName: Full=Leucine--tRNA ligase
TT_05755	2064151	2064807	+	5.28611	-0.476425	116.133	4.44e-27	8.13e-26	NA	NA	NA	NA	gi|81914471|sp|Q8CIK8.1|RFWD3_MOUSE	25.333	8.29e-05	RecName: Full=E3 ubiquitin-protein ligase RFWD3
TT_03238	2953499;2954396	2954328;2954747	-;-	5.2861	6.17881	260.688	1.21e-58	1.52e-56	GH5_5			Y	gi|126302552|sp|P23044.2|GUN_ROBSP	74.271	0	RecName: Full=Endoglucanase 1
TT_01926	6447743;6447987	6447777;6448194	+;+	5.2793	0.528902	106.81	4.9e-25	7.38e-24	NA	NA	NA	NA	NA	NA	NA	NA
TT_04567	2104126;2104756	2104683;2105925	+;+	5.25632	1.33842	75.487	3.68e-18	3.19e-17	NA	NA	NA	NA	gi|23822106|sp|Q99PL5.2|RRBP1_MOUSE	34.783	0.25	RecName: Full=Ribosome-binding protein 1
TT_07619	47725;47953	47883;48096	+;+	5.25367	-1.66495	53.5193	2.56e-13	1.43e-12	NA	NA	NA	NA	NA	NA	NA	NA
TT_05712	1935594;1935891	1935787;1936692	+;+	5.25	3.66832	217.368	3.39e-49	2.46e-47	NA	NA	NA	NA	gi|76800652|sp|P26675.2|SOS_DROME	32.292	0.68	RecName: Full=Protein son of sevenless
TT_04352	1387546;1387671;1387780;1388231;1388499	1387606;1387728;1388137;1388420;1388605	+;+;+;+;+	5.23699	7.56066	257.315	6.6e-58	7.63e-56	AA9			Y	gi|121735604|sp|Q0CEU4.1|EGLD_ASPTN	31.132	2.98e-11	RecName: Full=Probable endo-beta-1,4-glucanase D
TT_06492	2417935;2418052;2418414;2418631;2418884	2417990;2418336;2418570;2418802;2419551	+;+;+;+;+	5.23279	7.37588	255.722	1.47e-57	1.62e-55	NA	NA	NA	NA	gi|1270743905|sp|P0DPA6.1|PSID_PSICU	32.311	4.07e-71	RecName: Full=L-tryptophan decarboxylase psiD
TT_05693	1878243;1878657	1878605;1879406	+;+	5.18784	1.62875	112.37	2.96e-26	4.98e-25	NA	NA	NA	NA	gi|74849229|sp|Q9NFU6.1|COPB_TRYBB	22.556	0.68	RecName: Full=Coatomer subunit beta
TT_10195	2150966;2151405;2154824	2151274;2154760;2154938	+;+;+	5.16676	7.63972	183.634	7.8e-42	3.61e-40	NA	NA	NA	NA	gi|74654526|sp|Q9USG8.1|MU190_SCHPO	36.76	0	RecName: Full=Meiotically up-regulated gene 190 protein
TT_07005	804556	805914	-	5.15792	1.80849	131.84	1.62e-30	3.84e-29	NA	NA	NA	NA	gi|74623747|sp|Q9C1B9.1|TRI8_FUSSP	41.575	9.44e-106	RecName: Full=Trichothecene C-3 esterase
TT_07883	1202518	1204152	-	5.14904	2.64156	101.753	6.29e-24	8.58e-23	NA	NA	NA	NA	gi|75427676|sp|P77931.1|PVADH_PSESP	27.323	9.48e-33	RecName: Full=Polyvinylalcohol dehydrogenase
TT_08319	2580581;2580758;2580920;2581152;2581491	2580700;2580850;2581081;2581376;2581658	-;-;-;-;-	5.14069	5.51636	246.859	1.26e-55	1.25e-53	NA	NA	NA	NA	gi|75097578|sp|O22788.1|PXG3_ARATH	42.982	1.99e-57	RecName: Full=Probable peroxygenase 3
TT_05819	188850;189416;197897	189349;196764;198129	+;+;+	5.13203	5.78938	284.684	7.16e-64	1.06e-61	NA	NA	NA	NA	gi|1209747870|sp|A0A161CEU9.1|CITS_MONRU	50.416	0	RecName: Full=Citrinin polyketide synthase
TT_01135	3714684;3714892;3715091	3714798;3714943;3715331	+;+;+	5.13089	-0.725775	71.3432	3e-17	2.41e-16	NA	NA	NA	NA	NA	NA	NA	NA
TT_06294	1749323;1749897	1749794;1751146	+;+	5.12111	2.14603	115.662	5.64e-27	1.03e-25	NA	NA	NA	NA	gi|21362975|sp|P78581.1|TAN_ASPOR	75.779	0	RecName: Full=Tannase
TT_09062	452697	454004	+	5.11537	1.31637	117.932	1.79e-27	3.39e-26	NA	NA	NA	NA	gi|82000079|sp|Q5UQ60.1|YL662_MIMIV	24.481	1.75e-13	RecName: Full=Uncharacterized protein L662
TT_06815	213056;213306;213498;213681;213962	213256;213432;213623;213872;214149	+;+;+;+;+	5.11402	2.46813	149.82	1.9e-34	5.78e-33	NA	NA	NA	NA	gi|1316032274|sp|A0A1P8B760.1|AMI4G_ARATH	26.582	1.35e-12	RecName: Full=Probable amidase At4g34880
TT_02892	1679698;1681813;1682117;1682321;1682894	1681757;1682041;1682245;1682837;1683045	-;-;-;-;-	5.11023	3.48658	128.253	9.88e-30	2.22e-28	NA	NA	NA	NA	gi|3023956|sp|Q00808.1|HETE1_PODAS	26.667	4.83e-16	RecName: Full=Vegetative incompatibility protein HET-E-1
TT_09000	269737;269904;270222	269825;270152;270783	+;+;+	5.09741	9.01539	211.725	5.77e-48	3.95e-46	GH45			Y	gi|1170135|sp|P43316.1|GUN5_HUMIN	74.057	1e-116	RecName: Full=Endoglucanase-5
TT_08928	61621	62499	+	5.09261	1.10252	93.9247	3.28e-22	3.9e-21	NA	NA	NA	NA	gi|118573226|sp|Q221E5.2|PSD_RHOFT	36.585	0.16	RecName: Full=Phosphatidylserine decarboxylase proenzyme
TT_08730	726699	727184	+	5.08584	5.42173	226.829	2.93e-51	2.36e-49	NA	NA	NA	NA	NA	NA	NA	NA
TT_08811	1042965	1043462	+	5.0836	2.52779	161.304	5.87e-37	2.1e-35	NA	NA	NA	NA	gi|81345682|sp|P71043.1|YWNH_BACSU	40.351	2.97e-06	RecName: Full=Putative phosphinothricin acetyltransferase YwnH
TT_07997	1531855;1532961	1532891;1533042	-;-	5.06023	-0.29056	91.0996	1.37e-21	1.54e-20	NA	NA	NA	NA	NA	NA	NA	NA
TT_02390	8183042;8183745	8183277;8183805	-;-	5.05948	-1.26473	69.8951	6.25e-17	4.89e-16	NA	NA	NA	NA	NA	NA	NA	NA
TT_00146	121646;122498	122394;122669	-;-	5.05391	3.69308	59.6041	1.16e-14	7.49e-14	GH75			Y	gi|74629604|sp|Q875I9.1|CSN_ASPFM	40.959	6.92e-51	RecName: Full=Endo-chitosanase
TT_09709	424722;425585	425505;425817	+;+	5.04955	6.35098	178.577	9.91e-41	4.47e-39	GH131			Y	gi|25090320|sp|Q9HE18.1|FAEB_PENFN	75	1.5e-11	RecName: Full=Feruloyl esterase B
TT_00450	1290651;1291492;1292024	1291429;1291941;1292048	+;+;+	5.02874	3.06229	188.595	6.44e-43	3.26e-41	NA	NA	NA	NA	NA	NA	NA	NA
TT_00159	169257;169666	169605;170666	+;+	5.01594	-0.458901	56.7832	4.87e-14	2.97e-13	NA	NA	NA	NA	gi|146286023|sp|A3KG59.1|P20D2_MOUSE	36.627	9.97e-62	RecName: Full=Peptidase M20 domain-containing protein 2
TT_07866	1107302;1107669;1107894;1112950	1107639;1107829;1112878;1113060	+;+;+;+	5.01139	9.97492	210.378	1.14e-47	7.53e-46	NA	NA	NA	NA	gi|74583022|sp|P78615.1|FAS2_EMEND	74.082	0	RecName: Full=Fatty acid synthase subunit alpha
TT_07215	168785	169813	-	4.98727	5.71908	202.454	6.09e-46	3.73e-44	NA	NA	NA	NA	gi|73917718|sp|Q9SKJ5.1|CESAA_ARATH	31.707	0.35	RecName: Full=Probable cellulose synthase A catalytic subunit 10 [UDP-forming]
TT_04043	278465;278692;279923;279958	278686;279917;279953;280596	-;-;-;-	4.98347	-0.325174	91.7852	9.66e-22	1.11e-20	NA	NA	NA	NA	gi|13124316|sp|Q9V1G0.1|IF2G_PYRAB	29.365	0.62	RecName: Full=Translation initiation factor 2 subunit gamma
TT_10026	1551463;1551955;1552628	1551875;1552556;1553481	+;+;+	4.97792	8.15894	140.035	2.62e-32	6.98e-31	NA	NA	NA	NA	gi|74626739|sp|O59700.1|YN43_SCHPO	48.25	4.76e-167	RecName: Full=Uncharacterized transporter C36.03c
TT_00186	265102;265864;266055	265804;265983;266131	-;-;-	4.93827	4.23743	104.889	1.29e-24	1.86e-23	NA	NA	NA	NA	gi|3123131|sp|O07575.1|YHDF_BACSU	52.518	7.08e-94	RecName: Full=Uncharacterized oxidoreductase YhdF
TT_08712	667125;667297;667426;668126;668364	667192;667351;668051;668307;668413	+;+;+;+;+	4.93258	-0.0825514	108.347	2.26e-25	3.55e-24	NA	NA	NA	NA	NA	NA	NA	NA
TT_08812	1043907;1044201;1044623;1044872	1044121;1044547;1044719;1044953	-;-;-;-	4.92419	0.413608	82.5657	1.02e-19	9.98e-19	NA	NA	NA	NA	gi|1064303284|sp|B8M9K0.1|TROPI_TALSN	34.211	1.07e-41	RecName: Full=Hydrolase tropI
TT_01894	6338834;6339494	6339435;6339944	+;+	4.91937	6.6957	244.732	3.66e-55	3.54e-53	GH53			Y	gi|56404452|sp|P83692.1|GANA_THIHE	84.036	0	RecName: Full=Arabinogalactan endo-beta-1,4-galactanase
TT_07920	1293682;1293790;1293976	1293725;1293877;1294107	+;+;+	4.91601	2.77762	48.3724	3.52e-12	1.77e-11	NA	NA	NA	NA	gi|116919|sp|P10713.1|CON10_NEUCR	81.176	2.04e-41	RecName: Full=Conidiation-specific protein 10
TT_08655	437709;438741;439732	437729;439646;439866	+;+;+	4.91334	0.280465	114.781	8.79e-27	1.55e-25	NA	NA	NA	NA	gi|127591|sp|P01103.1|MYB_CHICK	33.645	2.03e-07	RecName: Full=Transcriptional activator Myb
TT_02313	7910712;7910919;7911094;7911216;7911785;7913635	7910719;7911032;7911152;7911574;7913574;7913704	-;-;-;-;-;-	4.91204	4.59527	307.728	6.83e-69	1.37e-66	GH43_36			N	gi|597501037|sp|A7LXU0.2|GH43B_BACO1	28.614	1.75e-20	RecName: Full=Non-reducing end alpha-L-arabinofuranosidase BoGH43B
TT_03113	2446118;2446312;2447443	2446222;2447293;2447450	+;+;+	4.89519	4.14288	111.128	5.55e-26	9.1e-25	NA	NA	NA	NA	NA	NA	NA	NA
TT_00158	168044	168898	-	4.88306	-1.3649	59.7984	1.05e-14	6.81e-14	NA	NA	NA	NA	gi|1270743827|sp|S0E2Y4.1|GA1_GIBF5	26.19	1.59e-17	RecName: Full=Gibberellin cluster GA4 desaturase
TT_05525	1278817;1279506	1279435;1279633	-;-	4.85797	4.42663	195.471	2.03e-44	1.12e-42	NA	NA	NA	NA	NA	NA	NA	NA
TT_06549	2663519;2663735;2664911;2665208	2663646;2664820;2665120;2665409	-;-;-;-	4.84698	3.81523	84.8264	3.26e-20	3.27e-19	NA	NA	NA	NA	gi|125935|sp|P07921.1|LACP_KLULA	24.39	1.07e-34	RecName: Full=Lactose permease
TT_01065	3487183	3488124	+	4.83686	1.69507	87.1345	1.01e-20	1.07e-19	NA	NA	NA	NA	gi|33112230|sp|Q01301.2|CCG4_NEUCR	38.462	9e-47	RecName: Full=Clock-controlled pheromone ccg-4
TT_02432	8363397;8364098;8364299	8364042;8364243;8364394	+;+;+	4.83401	2.6904	139.445	3.52e-32	9.34e-31	NA	NA	NA	NA	gi|1705811|sp|P16579.2|CHI6_POPTR	55.814	7.63e-06	RecName: Full=Acidic endochitinase WIN6
TT_02662	726917;727034;727333;727821	726979;727221;727716;728286	-;-;-;-	4.83167	3.26238	114.867	8.41e-27	1.49e-25	NA	NA	NA	NA	gi|90101355|sp|Q4JV51.1|IF2_CORJK	29.808	0.33	RecName: Full=Translation initiation factor IF-2
TT_04296	1185742;1185809;1186604	1185749;1186469;1186741	-;-;-	4.82341	0.530753	99.0711	2.44e-23	3.17e-22	NA	NA	NA	NA	NA	NA	NA	NA
TT_08358	2723289;2723379	2723296;2723829	-;-	4.81436	5.45212	324.405	1.59e-72	3.68e-70	NA	NA	NA	NA	gi|75075218|sp|Q4R327.1|FBX24_MACFA	45.946	0.53	RecName: Full=F-box only protein 24
TT_06951	659346;659483;660029;660147;660384;660685	659424;659968;660087;660327;660625;661272	+;+;+;+;+;+	4.81097	8.16511	154.569	1.74e-35	5.66e-34	NA	NA	NA	NA	gi|2497060|sp|Q03104.1|MSC1_YEAST	22.488	5.38e-23	RecName: Full=Meiotic sister chromatid recombination protein 1
TT_01683	5658835;5658967	5658909;5659611	-;-	4.80935	3.96409	267.199	4.63e-60	6.14e-58	AA9			N	gi|2494341|sp|Q00023.1|CEL1_AGABI	34.274	3.41e-33	RecName: Full=Cellulose-growth-specific protein
TT_07865	1099027;1100242	1100183;1105471	-;-	4.8058	10.6774	220.161	8.34e-50	6.43e-48	NA	NA	NA	NA	gi|54040792|sp|P34229.2|FAS1_YARLI	58.496	0	RecName: Full=Fatty acid synthase subunit beta
TT_09385	1619557;1619714;1619868;1620199	1619642;1619781;1620105;1620370	-;-;-;-	4.80417	0.386004	92.3031	7.44e-22	8.57e-21	NA	NA	NA	NA	gi|296452924|sp|Q9BTW9.2|TBCD_HUMAN	39.623	0.39	RecName: Full=Tubulin-specific chaperone D
TT_05700	1897747;1898337	1898274;1898891	-;-	4.7879	4.78839	125.519	3.92e-29	8.5e-28	NA	NA	NA	NA	gi|18201998|sp|O29003.1|Y1265_ARCFU	26.009	1.98e-09	RecName: Full=UPF0173 metal-dependent hydrolase AF_1265
TT_05587	1487900;1488133	1488082;1488621	+;+	4.78472	4.55944	129.664	4.85e-30	1.12e-28	NA	NA	NA	NA	NA	NA	NA	NA
TT_01423	4693858;4694609;4695282	4694155;4694913;4695710	+;+;+	4.78418	2.80055	83.257	7.2e-20	7.13e-19	NA	NA	NA	NA	gi|1042851789|sp|Q9T0I6.2|PRP8B_ARATH	31.765	0.19	RecName: Full=Pre-mRNA-processing-splicing factor 8B
TT_07546	112559;112689;112934	112627;112873;113015	+;+;+	4.78025	4.27478	121.114	3.61e-28	7.25e-27	NA	NA	NA	NA	NA	NA	NA	NA
TT_02471	95006;95115	95043;95628	+;+	4.77506	4.36626	74.3665	6.49e-18	5.46e-17	NA	NA	NA	NA	NA	NA	NA	NA
TT_05959	500662;501356	501285;502012	+;+	4.76133	1.19428	141.368	1.34e-32	3.68e-31	GH5_16			Y	gi|1708075|sp|P54583.1|GUN1_ACIC1	24.868	1.65e-11	RecName: Full=Endoglucanase E1
TT_02939	1831050;1831994;1832433	1831892;1832153;1832932	+;+;+	4.73873	3.00065	184.441	5.2e-42	2.45e-40	NA	NA	NA	NA	NA	NA	NA	NA
TT_10125	1915867	1916145	+	4.73005	0.445999	98.8773	2.69e-23	3.48e-22	NA	NA	NA	NA	gi|133989|sp|P17292.1|RR7_CYAPA	33.962	0.72	RecName: Full=30S ribosomal protein S7, cyanelle
TT_00167	183087;184081;187226	184018;187023;187460	+;+;+	4.72391	-1.18902	56.0549	7.05e-14	4.2e-13	GH18	CBM18	CBM50	N	gi|125727|sp|P09805.1|KTXA_KLULA	39.56	3.09e-100	RecName: Full=Killer toxin subunits alpha/beta
TT_00619	1884811;1885266	1884818;1885338	-;-	4.72356	-0.797746	87.251	9.56e-21	1.01e-19	NA	NA	NA	NA	NA	NA	NA	NA
TT_08234	2302466;2302571;2304133;2304372	2302517;2304052;2304296;2304416	+;+;+;+	4.72133	6.80217	54.0104	1.99e-13	1.13e-12	AA3_2			N	gi|42558858|sp|Q7MF12.1|BETA_VIBVY	30.609	3.28e-64	RecName: Full=Oxygen-dependent choline dehydrogenase
TT_06126	1127884;1128628	1128480;1128660	+;+	4.72109	2.67247	139.323	3.74e-32	9.9e-31	NA	NA	NA	NA	NA	NA	NA	NA
TT_09802	790302;790374;791165	790319;791101;791246	+;+;+	4.72089	6.92622	207.014	6.16e-47	3.97e-45	NA	NA	NA	NA	gi|74655010|sp|Q06143.1|DIC1_YEAST	46.008	4.69e-67	RecName: Full=Mitochondrial dicarboxylate transporter
TT_05762	2084313;2084550;2084759	2084495;2084702;2085112	-;-;-	4.69423	5.51979	143.273	5.12e-33	1.44e-31	CE5			Y	gi|74626767|sp|O59893.1|AXE2_PENPU	57.203	6.22e-88	RecName: Full=Acetylxylan esterase 2
TT_05044	829400;829744;830019	829448;829880;830099	-;-;-	4.69288	1.53955	62.8936	2.18e-15	1.5e-14	NA	NA	NA	NA	gi|961512536|sp|D4ATA2.1|A7466_ARTBC	33.673	0.007	RecName: Full=Uncharacterized secreted protein ARB_07466
TT_05821	3296;5484;5914;6028;6226;6859;7058	5172;5846;5970;6160;6796;6977;7319	-;-;-;-;-;-;-	4.68979	7.19692	308.403	4.86e-69	1.04e-66	NA	NA	NA	NA	gi|357580450|sp|A2XBT1.1|FN3KR_ORYSI	26.087	6.95e-14	RecName: Full=Protein-ribulosamine 3-kinase, chloroplastic
TT_07066	974730;975015;975203;975457	974907;975099;975327;975515	-;-;-;-	4.68797	7.16716	163.947	1.55e-37	5.84e-36	NA	NA	NA	NA	NA	NA	NA	NA
TT_05357	581148;581824;582008;582478;582721	581751;581958;582410;582654;582835	-;-;-;-;-	4.68675	11.0441	299.639	3.95e-67	7.09e-65	NA	NA	NA	NA	gi|46395695|sp|Q12618.1|ACO1_AJECA	70.921	0	RecName: Full=Acyl-CoA desaturase
TT_01095	3592999;3593808;3593967;3594148	3593702;3593889;3594093;3594212	-;-;-;-	4.67214	6.75429	101.707	6.44e-24	8.76e-23	NA	NA	NA	NA	NA	NA	NA	NA
TT_08729	724663;724925	724757;725030	-;-	4.65965	1.82233	104.365	1.68e-24	2.4e-23	NA	NA	NA	NA	NA	NA	NA	NA
TT_09516	2133766;2133911	2133823;2134104	+;+	4.65124	2.66063	58.9683	1.6e-14	1.02e-13	NA	NA	NA	NA	gi|68067724|sp|Q02637.3|CEBP_DROME	38.71	0.73	RecName: Full=CCAAT/enhancer-binding protein
TT_00824	2577515;2577918	2577566;2578297	-;-	4.64629	3.70904	62.5809	2.56e-15	1.74e-14	NA	NA	NA	NA	NA	NA	NA	NA
TT_07126	1134519;1135390	1135219;1135399	-;-	4.64519	1.1242	96.2296	1.02e-22	1.28e-21	NA	NA	NA	NA	NA	NA	NA	NA
TT_00169	193604;193871;193975;194179;194538;194775;195118	193810;193907;194051;194446;194643;195052;195365	+;+;+;+;+;+;+	4.64278	0.168264	115.269	6.87e-27	1.24e-25	NA	NA	NA	NA	gi|1279751577|sp|A0A084B9Z2.1|SAT4_STACB	23.265	1.35e-05	RecName: Full=Satratoxin biosynthesis SC1 cluster protein 4
TT_09198	991642;992558;992908;996647;997374;997649;997894;998214	992463;992848;996566;997321;997580;997751;998135;998913	-;-;-;-;-;-;-;-	4.63803	0.274868	128.916	7.08e-30	1.61e-28	NA	NA	NA	NA	gi|1100163476|sp|N4WHA7.1|PKS2_COCH4	33.407	0	RecName: Full=Reducing polyketide synthase PKS2
TT_05655	1769753;1769851;1770000;1770304;1770771	1769783;1769921;1770211;1770683;1771030	+;+;+;+;+	4.63188	0.640285	105.164	1.12e-24	1.64e-23	NA	NA	NA	NA	gi|75173782|sp|Q9LD13.1|PILR2_THUPL	23.952	3.41e-08	RecName: Full=Bifunctional pinoresinol-lariciresinol reductase 2
TT_07194	120238	120834	-	4.63052	5.47146	73.6457	9.35e-18	7.76e-17	NA	NA	NA	NA	NA	NA	NA	NA
TT_08990	244475;244596	244523;245119	+;+	4.6302	1.7824	119.046	1.02e-27	2.02e-26	NA	NA	NA	NA	NA	NA	NA	NA
TT_08252	2359265;2359470;2359864;2360370;2360715	2359317;2359803;2360303;2360610;2360939	+;+;+;+;+	4.63011	0.481406	112.103	3.39e-26	5.63e-25	NA	NA	NA	NA	gi|148887395|sp|Q9P4R4.2|LYS9_MAGO7	47.204	6.2e-142	RecName: Full=Saccharopine dehydrogenase [NADP(
TT_00650	1998350;1998608	1998499;1999759	+;+	4.62257	6.912	192.606	8.58e-44	4.58e-42	NA	NA	NA	NA	gi|1710675|sp|P51250.1|RPOC2_PORPU	24.51	0.54	RecName: Full=DNA-directed RNA polymerase subunit beta''
TT_02437	8384366;8384525;8385019;8385356;8386383	8384468;8384956;8385297;8386308;8386694	+;+;+;+;+	4.6171	1.58183	158.373	2.57e-36	8.83e-35	NA	NA	NA	NA	gi|74627015|sp|O94469.1|DUR31_SCHPO	54.13	0	RecName: Full=Probable urea active transporter 1
TT_05879	213484;213740;214189;214506;214630;214776;214894	213544;214074;214430;214563;214696;214822;215109	-;-;-;-;-;-;-	4.61259	4.09453	166.084	5.3e-38	2.06e-36	GH5_5			Y	gi|296439554|sp|A1DME8.1|EGLB_NEOFI	61.165	1.77e-140	RecName: Full=Probable endo-beta-1,4-glucanase B
TT_08987	234865;235534;235754	235423;235668;235962	-;-;-	4.60724	1.81995	25.5461	4.32e-07	1.24e-06	NA	NA	NA	NA	gi|1708791|sp|P18891.3|LECF_ALEAU	23.529	0.002	RecName: Full=Fucose-specific lectin
TT_04236	959333;959772	959705;961150	+;+	4.5911	7.57388	286.492	2.89e-64	4.34e-62	NA	NA	NA	NA	gi|378548409|sp|F2Z699.1|NDH2_YARLI	59.551	0	RecName: Full=External alternative NADH-ubiquinone oxidoreductase, mitochondrial
TT_05916	365705;366391	366339;368848	+;+	4.57753	8.28439	107.652	3.2e-25	4.91e-24	NA	NA	NA	NA	NA	NA	NA	NA
TT_08354	2714111;2714194;2714621;2714720;2714841;2715023;2715222;2715528	2714117;2714478;2714647;2714788;2714958;2715163;2715453;2715716	-;-;-;-;-;-;-;-	4.56756	1.53875	87.57	8.13e-21	8.64e-20	NA	NA	NA	NA	gi|1279751577|sp|A0A084B9Z2.1|SAT4_STACB	26.115	0.008	RecName: Full=Satratoxin biosynthesis SC1 cluster protein 4
TT_02007	6820658;6820960	6820897;6823704	+;+	4.54073	2.87663	112.285	3.09e-26	5.18e-25	NA	NA	NA	NA	NA	NA	NA	NA
TT_02322	7954031;7954332	7954206;7954833	+;+	4.53809	1.92847	100.145	1.42e-23	1.88e-22	NA	NA	NA	NA	NA	NA	NA	NA
TT_03454	3707146;3707237	3707150;3708149	-;-	4.53021	6.68487	269.914	1.18e-60	1.67e-58	NA	NA	NA	NA	gi|131056|sp|P24665.1|PRTA_ASPNG	28.571	0.002	RecName: Full=Aspergillopepsin-2
TT_03917	5499270;5499695;5499892;5500545;5501276	5499639;5499815;5500470;5501111;5501441	+;+;+;+;+	4.51239	-0.558775	66.5076	3.49e-16	2.56e-15	AA1_2			N	gi|1042851631|sp|Q4WZB4.2|ABR1_ASPFU	39.962	4.08e-125	RecName: Full=Multicopper oxidase abr1
TT_05914	362641	363018	+	4.50874	0.163956	60.7161	6.59e-15	4.35e-14	NA	NA	NA	NA	NA	NA	NA	NA
TT_06101	1063910	1064515	+	4.49573	4.71915	96.0096	1.14e-22	1.42e-21	NA	NA	NA	NA	NA	NA	NA	NA
TT_08251	2357064	2358239	-	4.49243	1.57484	99.4856	1.98e-23	2.59e-22	NA	NA	NA	NA	NA	NA	NA	NA
TT_09577	21869;21926;22157;22910;23353;23949;24100;24491;25350	21873;22102;22845;23332;23882;24045;24295;25037;25370	-;-;-;-;-;-;-;-;-	4.48813	0.822505	100.299	1.31e-23	1.74e-22	NA	NA	NA	NA	gi|62512155|sp|O00534.2|VMA5A_HUMAN	24.943	8.33e-17	RecName: Full=von Willebrand factor A domain-containing protein 5A
TT_07624	59555	60232	+	4.46791	0.849036	137.298	1.04e-31	2.66e-30	NA	NA	NA	NA	NA	NA	NA	NA
TT_05099	1019475;1019790;1020044;1020171;1020733;1020920	1019669;1019956;1020089;1020640;1020851;1020960	+;+;+;+;+;+	4.45347	4.67899	174.227	8.83e-40	3.78e-38	NA	NA	NA	NA	NA	NA	NA	NA
TT_05142	1140140	1142890	+	4.4297	8.60784	172.349	2.27e-39	9.61e-38	NA	NA	NA	NA	gi|135100|sp|P04802.3|SYDC_YEAST	41.682	1.53e-130	RecName: Full=Aspartate--tRNA ligase, cytoplasmic
TT_00618	1883822;1884007	1883891;1884053	-;-	4.4292	2.06423	129.2	6.13e-30	1.4e-28	NA	NA	NA	NA	gi|466192|sp|P35161.1|RESB_BACSU	58.824	0.26	RecName: Full=Cytochrome c biogenesis protein ResB
TT_01081	3539007;3539563;3539841	3539492;3539729;3540069	+;+;+	4.42622	8.17972	313.834	3.19e-70	7.02e-68	GH131			Y	gi|121784555|sp|Q2H332.1|HOG1_CHAGB	25.352	0.97	RecName: Full=Mitogen-activated protein kinase HOG1
TT_01817	6103400;6103744	6103569;6103870	+;+	4.42294	1.2767	112.405	2.91e-26	4.91e-25	NA	NA	NA	NA	NA	NA	NA	NA
TT_06125	1127249;1127627	1127475;1127849	-;-	4.41822	3.12735	154.583	1.73e-35	5.64e-34	NA	NA	NA	NA	gi|1076761185|sp|W7MLD3.1|FUS6_GIBM7	26.036	7.55e-13	RecName: Full=Efflux pump FUS6
TT_09260	1193924;1194029	1193945;1194195	-;-	4.416	-1.64062	52.0259	5.48e-13	2.98e-12	NA	NA	NA	NA	NA	NA	NA	NA
TT_09699	380364;380553;380740;380885;381085;381291;381581;381848;382121	380366;380669;380826;381000;381210;381518;381753;382034;382490	-;-;-;-;-;-;-;-;-	4.38851	-1.00667	63.1447	1.92e-15	1.33e-14	NA	NA	NA	NA	gi|59799780|sp|O43000.2|LIZ1_SCHPO	38.083	4.28e-83	RecName: Full=Pantothenate transporter liz1
TT_01871	6285137;6286191;6287240	6285142;6287160;6287346	-;-;-	4.38395	2.7203	121.854	2.48e-28	5.06e-27	NA	NA	NA	NA	NA	NA	NA	NA
TT_02513	277007;277593;277851;278062;278285	277491;277761;277993;278210;278520	-;-;-;-;-	4.37701	0.953565	48.8844	2.72e-12	1.39e-11	NA	NA	NA	NA	NA	NA	NA	NA
TT_09216	1054906	1055967	-	4.37265	1.26332	98.6207	3.06e-23	3.93e-22	NA	NA	NA	NA	NA	NA	NA	NA
TT_08798	1013117;1013228;1013437;1013619	1013158;1013376;1013538;1015137	+;+;+;+	4.37201	5.46534	158.354	2.59e-36	8.88e-35	NA	NA	NA	NA	gi|1160577999|sp|A0A1D8PQB9.1|ALS4_CANAL	27.273	0.43	RecName: Full=Agglutinin-like protein 4
TT_09318	1382410;1382534;1382670;1383244	1382462;1382594;1383145;1383583	+;+;+;+	4.37143	6.44957	187.542	1.09e-42	5.39e-41	NA	NA	NA	NA	gi|20140419|sp|O14340.2|YB35_SCHPO	40.541	0.96	RecName: Full=Oxysterol-binding protein homolog C2F12.05c
TT_09053	432938;433913	433841;434022	-;-	4.36578	0.628597	87.2667	9.48e-21	9.99e-20	NA	NA	NA	NA	gi|74621021|sp|Q8SQJ3.1|SPL1_ENCCU	30	0.44	RecName: Full=Putative subtilisin-like proteinase 1
TT_01037	3365698	3366912	-	4.36466	10.3338	257.189	7.04e-58	8.03e-56	NA	NA	NA	NA	gi|74696870|sp|Q7Z8E7.1|GPD_COLGL	63.235	0	RecName: Full=Glycerol-3-phosphate dehydrogenase [NAD(
TT_02228	7614085;7614775;7616073;7616301	7614567;7616007;7616223;7616308	-;-;-;-	4.34755	4.10041	156.66	6.07e-36	2.04e-34	NA	NA	NA	NA	NA	NA	NA	NA
TT_09220	1067171;1067401;1068014;1068284;1068760	1067296;1067957;1068225;1068632;1069057	+;+;+;+;+	4.33828	3.03852	78.1472	9.56e-19	8.69e-18	NA	NA	NA	NA	NA	NA	NA	NA
TT_07457	159295;159594;159715;160003;160144;160267;160447;160681;161582	159518;159636;159947;160081;160193;160360;160568;161520;161630	-;-;-;-;-;-;-;-;-	4.32059	3.32471	248.664	5.08e-56	5.15e-54	AA3			Y	gi|6831496|sp|Q01738.1|CDH_PHACH	42.364	1.28e-132	RecName: Full=Cellobiose dehydrogenase
TT_08100	1869729;1869829;1870171;1870519;1870833	1869756;1870072;1870398;1870764;1871622	+;+;+;+;+	4.3195	-0.800277	58.1247	2.46e-14	1.54e-13	NA	NA	NA	NA	gi|209572767|sp|Q13698.4|CAC1S_HUMAN	27.451	0.054	RecName: Full=Voltage-dependent L-type calcium channel subunit alpha-1S
TT_07089	1034494	1035702	-	4.31021	1.78637	158.828	2.04e-36	7.11e-35	NA	NA	NA	NA	NA	NA	NA	NA
TT_03004	2098769;2099070;2099445;2099943;2100108;2100347;2100518;2100658;2101019	2099002;2099257;2099675;2100044;2100282;2100444;2100597;2100914;2101327	+;+;+;+;+;+;+;+;+	4.29304	-0.417905	87.3728	8.99e-21	9.5e-20	NA	NA	NA	NA	gi|1100152782|sp|B3FWT8.1|RDC3_METCM	30.403	2.41e-60	RecName: Full=Efflux pump rdc3
TT_07601	238;987;1140;1254	925;1075;1165;2154	-;-;-;-	4.28877	2.63737	127.986	1.13e-29	2.52e-28	NA	NA	NA	NA	gi|74626858|sp|O74467.1|SET5_SCHPO	32.558	6.2e-13	RecName: Full=SET domain-containing protein 5
TT_02665	733540;734167	734059;734243	-;-	4.28382	-0.185403	88.0433	6.4e-21	6.86e-20	NA	NA	NA	NA	NA	NA	NA	NA
TT_03166	2676465	2676965	+	4.27166	3.1844	63.5356	1.57e-15	1.1e-14	NA	NA	NA	NA	NA	NA	NA	NA
TT_08897	1354094;1354665;1354964;1356512;1357054	1354531;1354890;1354993;1356989;1357156	+;+;+;+;+	4.26665	1.01238	96.7639	7.81e-23	9.8e-22	NA	NA	NA	NA	gi|81815531|sp|O31680.1|YKVO_BACSU	30	5.62e-11	RecName: Full=Uncharacterized oxidoreductase YkvO
TT_00222	354271;354348	354277;355324	-;-	4.24283	0.0839999	95.1561	1.76e-22	2.14e-21	GH43_30			Y	gi|298351513|sp|A1DKY5.1|ABNC_NEOFI	31.496	0.00058	RecName: Full=Probable arabinan endo-1,5-alpha-L-arabinosidase C
TT_06681	357035;357590;358211	357514;358127;358674	-;-;-	4.24119	4.2164	171.535	3.42e-39	1.43e-37	AA7			Y	gi|75211540|sp|Q9SVG5.1|BBE18_ARATH	27.571	7.29e-36	RecName: Full=Berberine bridge enzyme-like 18
TT_06972	709924;710216;710445;710664	710143;710391;710556;711133	-;-;-;-	4.23577	1.16461	69.9344	6.13e-17	4.8e-16	NA	NA	NA	NA	gi|182698861|sp|Q8KU07.2|AZOB_XENAZ	28.692	3.01e-12	RecName: Full=NAD(P)H azoreductase
TT_08991	246420;246534;246802;246956;247189;247480;247776;247882	246457;246706;246887;247097;247391;247716;247830;247985	-;-;-;-;-;-;-;-	4.21718	0.494241	54.7509	1.37e-13	7.9e-13	NA	NA	NA	NA	NA	NA	NA	NA
TT_09687	334008;334325;334500;334721;335176;335644	334269;334439;334615;335065;335563;335674	+;+;+;+;+;+	4.21167	-0.582803	75.2027	4.25e-18	3.65e-17	NA	NA	NA	NA	gi|306755931|sp|D4ANC3.1|PEPA_ARTBC	34.711	2.22e-50	RecName: Full=Aspartic protease PEP1
TT_02403	8212577;8213082	8213000;8213338	-;-	4.20891	4.3951	93.7187	3.64e-22	4.3e-21	NA	NA	NA	NA	gi|81981058|sp|Q9WSV7.1|CAPSD_TTVV5	29.333	0.44	RecName: Full=Capsid protein
TT_09197	988714;988876;988970;989087;989393;989645;989924;990249	988803;988897;989026;989327;989561;989864;990185;990846	+;+;+;+;+;+;+;+	4.20736	0.331137	92.844	5.66e-22	6.56e-21	NA	NA	NA	NA	gi|74627002|sp|O94343.1|YHMA_SCHPO	22.53	4.97e-19	RecName: Full=Uncharacterized MFS-type transporter C1271.10c
TT_05936	439199;439687;439843;440633	439607;439768;440568;441011	-;-;-;-	4.20445	2.24608	185.137	3.66e-42	1.75e-40	NA	NA	NA	NA	gi|1100155197|sp|Q4WB01.2|PSOD_ASPFU	29.769	2.33e-49	RecName: Full=Cytochrome P450 monooxygenase psoD
TT_07871	1142928;1142996	1142930;1142998	-;-	4.17667	0.635318	8.51624	0.00351992	0.00604228	NA	NA	NA	NA	NA	NA	NA	NA
TT_06163	1262016;1262734	1262665;1262782	-;-	4.16467	-0.96897	59.0221	1.56e-14	9.96e-14	NA	NA	NA	NA	gi|166989869|sp|A1K4P9.1|PQQB_AZOSB	33.333	0.34	RecName: Full=Coenzyme PQQ synthesis protein B
TT_09483	2006672;2006816;2007842;2008274;2009205	2006746;2007777;2008211;2009147;2009446	-;-;-;-;-	4.16353	7.40274	306.64	1.18e-68	2.26e-66	GH74	GH74	CBM1	Y	gi|74619305|sp|Q7Z9M8.1|XG74_HYPJQ	67.412	0	RecName: Full=Xyloglucanase
TT_00322	762590;764240;764503;764756;765101;765224	764187;764423;764682;765016;765154;765655	-;-;-;-;-;-	4.16207	3.46757	74.8523	5.07e-18	4.33e-17	NA	NA	NA	NA	NA	NA	NA	NA
TT_04500	1892690	1893592	-	4.1609	3.60842	153.528	2.94e-35	9.36e-34	NA	NA	NA	NA	gi|1170646|sp|P43565.1|RIM15_YEAST	24.603	0.16	RecName: Full=Serine/threonine-protein kinase RIM15
TT_09005	278673	279668	+	4.13848	3.31823	51.6519	6.63e-13	3.57e-12	GH62			Y	gi|294956511|sp|Q5B9Z8.2|AXHA1_EMENI	70.695	5.14e-173	RecName: Full=Probable alpha-L-arabinofuranosidase axhA-1
TT_07242	252377;253171;253505	253090;253420;253947	-;-;-	4.12847	0.359851	80.7637	2.54e-19	2.43e-18	GH30_7			N	gi|81637777|sp|Q45070.1|XYNC_BACSU	22.198	4.11e-11	RecName: Full=Glucuronoxylanase XynC
TT_08658	452034;452087;452313;452550	452039;452251;452480;452678	-;-;-;-	4.11974	-0.322313	69.2605	8.63e-17	6.69e-16	NA	NA	NA	NA	NA	NA	NA	NA
TT_01874	6301709	6302986	-	4.11898	1.3918	80.4222	3.02e-19	2.87e-18	NA	NA	NA	NA	gi|618798180|sp|P9WM50.1|Y1260_MYCTO	33.52	1.25e-53	RecName: Full=Uncharacterized protein MT1298
TT_07534	70406;71125;72168;72437;72791;78199	71056;72101;72366;72730;78130;78612	+;+;+;+;+;+	4.11685	2.01731	60.2194	8.49e-15	5.54e-14	NA	NA	NA	NA	gi|1099384165|sp|G3XMC4.1|AZAA_ASPNA	51.6	0	RecName: Full=Non-reducing polyketide synthase azaA
TT_09746	577308;577391	577310;577789	-;-	4.11652	-0.133854	50.4608	1.22e-12	6.41e-12	NA	NA	NA	NA	NA	NA	NA	NA
TT_06614	44134;44213;44515;44668	44160;44403;44622;44755	+;+;+;+	4.08688	-1.3433	54.433	1.61e-13	9.23e-13	NA	NA	NA	NA	gi|121738215|sp|Q0CMA7.1|AGDC_ASPTN	35.333	8.84e-19	RecName: Full=Probable alpha/beta-glucosidase agdC
TT_03689	4633230	4634228	+	4.08417	4.08311	233.556	1e-52	8.75e-51	NA	NA	NA	NA	gi|357580552|sp|C8VDI1.1|Y1006_EMENI	35.714	0.000163	RecName: Full=Uncharacterized protein AN11006
TT_03524	3952830;3953417	3953157;3954513	+;+	4.07559	6.33598	256.447	1.02e-57	1.14e-55	NA	NA	NA	NA	gi|1350603|sp|P23796.3|RIT1_YEAST	32.143	6.89e-67	RecName: Full=tRNA A64-2'-O-ribosylphosphate transferase
TT_07370	758838;759168	758840;759287	-;-	4.06397	-1.7456	44.9168	2.06e-11	9.54e-11	NA	NA	NA	NA	NA	NA	NA	NA
TT_06023	764019;764220;764388	764141;764298;764719	+;+;+	4.06116	-0.959554	41.0058	1.52e-10	6.41e-10	NA	NA	NA	NA	NA	NA	NA	NA
TT_07455	155046;155431;155861	155332;155784;155912	-;-;-	4.05752	2.08822	95.9255	1.19e-22	1.48e-21	AA9			N	gi|408407604|sp|G2Q9T3.1|CEL61_THIHA	36.694	4.56e-22	RecName: Full=Polysaccharide monooxygenase Cel61a
TT_02860	1499974;1500144;1500721;1501086;1501193;1501334	1500071;1500640;1500920;1501132;1501246;1501514	-;-;-;-;-;-	4.05289	0.890988	91.56	1.08e-21	1.23e-20	GH16			N	gi|74698431|sp|Q9USW3.1|YHZ7_SCHPO	39.444	2.1e-83	RecName: Full=Probable glycosidase C21B10.07
TT_03939	5628802;5629122	5629060;5630200	+;+	4.04085	7.78501	220.308	7.75e-50	6.03e-48	NA	NA	NA	NA	gi|23822339|sp|O94611.2|MUG65_SCHPO	38.739	3.69e-33	RecName: Full=Meiotically up-regulated gene 65 protein
TT_02839	1391206;1391424;1392284	1391354;1392212;1392371	-;-;-	4.034	10.5956	184.325	5.51e-42	2.59e-40	NA	NA	NA	NA	gi|74624851|sp|Q9HGN2.1|YO48_SCHPO	35.897	6.91e-17	RecName: Full=Putative nucleosome assembly protein C36B7.08c
TT_01123	3665955;3666328;3666626;3666955;3667222;3667308	3666269;3666565;3666876;3667168;3667252;3667704	+;+;+;+;+;+	4.02421	2.47946	90.2165	2.13e-21	2.37e-20	NA	NA	NA	NA	NA	NA	NA	NA
TT_05108	1043533;1043720;1044275	1043650;1044178;1044666	-;-;-	4.0187	-1.1801	18.1299	2.06e-05	4.84e-05	NA	NA	NA	NA	NA	NA	NA	NA
TT_09449	1878302	1878664	+	4.0157	7.45137	144.901	2.26e-33	6.5e-32	NA	NA	NA	NA	gi|82253513|sp|Q4RJN5.1|LIS1_TETNG	33.333	0.89	RecName: Full=Lissencephaly-1 homolog
TT_01355	4428725;4429402;4430119	4429342;4430060;4430437	+;+;+	4.0121	7.85405	260.127	1.61e-58	1.96e-56	NA	NA	NA	NA	gi|128576|sp|P27476.1|NSR1_YEAST	47.692	2.81e-52	RecName: Full=Nuclear localization sequence-binding protein
TT_06198	1404049;1404237;1404502;1404716;1404957;1405125;1405361;1405569	1404161;1404426;1404663;1404899;1405069;1405284;1405467;1405763	-;-;-;-;-;-;-;-	4.00705	7.90687	61.6508	4.1e-15	2.75e-14	NA	NA	NA	NA	gi|117179|sp|P23295.2|NOR_FUSOX	73.449	0	RecName: Full=NADP nitrous oxide-forming nitric oxide reductase
TT_07508	434300;435040;435758	434957;435654;436512	+;+;+	3.99819	7.06596	169.489	9.56e-39	3.85e-37	NA	NA	NA	NA	NA	NA	NA	NA
TT_04571	2114910;2115200;2115593;2115818;2115928;2116659	2115144;2115528;2115763;2115887;2116391;2116664	+;+;+;+;+;+	3.99394	-0.0545622	66.5888	3.34e-16	2.47e-15	NA	NA	NA	NA	gi|1160578149|sp|H9JAQ7.2|TRIMR_BOMMO	22.955	6.99e-25	RecName: Full=Pre-piRNA 3'-exonuclease trimmer
TT_05124	1090628;1090852	1090779;1091743	-;-	3.98996	6.59265	162.73	2.87e-37	1.05e-35	NA	NA	NA	NA	gi|298351607|sp|Q9SKA9.2|CHX21_ARATH	37.5	0.13	RecName: Full=Cation/H(
TT_08801	1020407	1020691	+	3.98766	-0.775304	56.0699	6.99e-14	4.18e-13	NA	NA	NA	NA	NA	NA	NA	NA
TT_03093	2388217;2388443	2388380;2389490	-;-	3.97882	6.3464	103.533	2.56e-24	3.59e-23	NA	NA	NA	NA	gi|1279751569|sp|A0A084AFG6.1|SAT17_STACB	25.915	1.23e-21	RecName: Full=Taurine hydroxylase-like protein SAT17
TT_06002	676192;676404;677520	676338;677449;677622	-;-;-	3.97319	2.55881	143.724	4.08e-33	1.16e-31	NA	NA	NA	NA	gi|74629671|sp|Q8J0G0.1|MLCH_PENCI	28.836	9.77e-38	RecName: Full=Acyltransferase mlcH
TT_04232	941315;941397;941754	941319;941619;942308	-;-;-	3.97306	1.10102	106.675	5.24e-25	7.88e-24	GH131			N	NA	NA	NA	NA
TT_09794	766185;766497;767569	766294;767551;768362	+;+;+	3.9672	3.47664	163.651	1.8e-37	6.72e-36	NA	NA	NA	NA	gi|1109545943|sp|A0A0N6WJC7.1|DHC4_ALTCI	26.744	1.84e-31	RecName: Full=Dehydrocurvularin biosynthesis regulator
TT_06577	2746436;2747470;2748183	2747412;2748126;2748399	+;+;+	3.96277	6.04331	145.617	1.57e-33	4.57e-32	NA	NA	NA	NA	NA	NA	NA	NA
TT_03047	2234490;2234587;2234897;2235136;2236868;2237477;2238000;2238228	2234530;2234808;2235063;2235983;2237424;2237624;2238150;2238247	-;-;-;-;-;-;-;-	3.9617	3.01844	111.459	4.69e-26	7.73e-25	NA	NA	NA	NA	gi|121739926|sp|Q0CS68.1|ATAH_ASPTN	36.965	1.35e-38	RecName: Full=Acetyltransferase ataH
TT_03186	2758095;2759509;2760318;2760588;2760907;2761189;2761378;2761803;2762014	2759443;2760219;2760506;2760705;2761098;2761313;2761730;2761939;2762202	-;-;-;-;-;-;-;-;-	3.95922	3.73764	131.448	1.98e-30	4.64e-29	GH18			N	gi|125727|sp|P09805.1|KTXA_KLULA	32.075	3.5e-43	RecName: Full=Killer toxin subunits alpha/beta
TT_06248	1624845;1625913	1625800;1626243	+;+	3.95701	7.03427	190.668	2.27e-43	1.19e-41	NA	NA	NA	NA	gi|74625999|sp|Q9UUA7.1|YHAH_SCHPO	23.204	8.05e-08	RecName: Full=UPF0590 protein C409.17c
TT_05113	1061252;1061980;1062305	1061889;1062228;1062476	-;-;-	3.95388	2.56711	132.989	9.09e-31	2.17e-29	NA	NA	NA	NA	gi|1710802|sp|P53047.1|RTA1_YEAST	37.681	2.94e-50	RecName: Full=Protein RTA1
TT_04179	743570	745003	+	3.95144	4.21379	120.343	5.32e-28	1.06e-26	NA	NA	NA	NA	NA	NA	NA	NA
TT_01691	5672307;5673055;5673279;5673419;5673639	5672907;5673218;5673365;5673581;5673811	-;-;-;-;-	3.94277	2.22896	114.794	8.73e-27	1.54e-25	NA	NA	NA	NA	gi|74593261|sp|Q5AUW8.1|ORSC_EMENI	37.425	8.14e-71	RecName: Full=Tyrosinase-like protein orsC
TT_05643	1717042	1717548	-	3.94167	6.98244	153.489	2.99e-35	9.51e-34	NA	NA	NA	NA	NA	NA	NA	NA
TT_06067	946873;947092	947033;948319	+;+	3.94066	5.63662	136.466	1.58e-31	4e-30	NA	NA	NA	NA	gi|2507070|sp|P38680.2|MTR_NEUCR	31.59	2.47e-69	RecName: Full=N amino acid transport system protein
TT_09899	1105345;1105734	1105352;1107156	+;+	3.93441	-0.698214	44.5315	2.5e-11	1.15e-10	NA	NA	NA	NA	gi|83288255|sp|Q4KTY1.1|KPSH1_PINFU	31.418	1.84e-31	RecName: Full=Serine/threonine-protein kinase H1 homolog
TT_05678	1830996;1831487;1831860;1832194	1831418;1831768;1832118;1832882	+;+;+;+	3.92322	0.212755	82.2059	1.23e-19	1.19e-18	NA	NA	NA	NA	gi|94707144|sp|Q7XJS0.2|ASHR1_ARATH	28.956	7.85e-22	RecName: Full=Histone-lysine N-methyltransferase ASHR1
TT_09229	1098212;1098459;1098863	1098353;1098707;1099020	+;+;+	3.91854	5.77233	116.208	4.28e-27	7.86e-26	NA	NA	NA	NA	gi|338817941|sp|Q9QXZ0.2|MACF1_MOUSE	34.247	0.42	RecName: Full=Microtubule-actin cross-linking factor 1
TT_04604	2245883;2246250;2246601	2246111;2246487;2246742	+;+;+	3.91382	1.19971	107.944	2.76e-25	4.28e-24	NA	NA	NA	NA	gi|81387535|sp|Q65VK7.1|NAGZ_MANSM	26.389	0.37	RecName: Full=Beta-hexosaminidase
TT_10073	1725941;1726003;1726582;1727015;1727256;1727474	1725944;1726538;1726942;1727179;1727405;1727841	-;-;-;-;-;-	3.88829	-0.0576919	27.3987	1.66e-07	4.99e-07	NA	NA	NA	NA	gi|1064302995|sp|A1CFL0.1|PATC_ASPCL	39.706	4e-118	RecName: Full=Efflux pump patC
TT_07494	390591;390697;390960;391265;391524	390634;390875;391175;391461;391937	-;-;-;-;-	3.88674	3.60047	71.741	2.45e-17	1.98e-16	NA	NA	NA	NA	NA	NA	NA	NA
TT_06374	1987687;1989305;1989860	1989234;1989801;1990250	+;+;+	3.8858	9.22528	117.946	1.78e-27	3.37e-26	NA	NA	NA	NA	gi|29336534|sp|Q8DJN6.1|PHK_THEEB	65.012	0	RecName: Full=Probable phosphoketolase
TT_07146	1189878;1190536;1192997;1194052	1190445;1191842;1193803;1194462	+;+;+;+	3.87214	1.05319	66.418	3.65e-16	2.68e-15	NA	NA	NA	NA	gi|91208233|sp|Q3AQC6.1|SYFB_CHLCH	29	0.4	RecName: Full=Phenylalanine--tRNA ligase beta subunit
TT_05204	17809;18197	18104;21815	+;+	3.86985	7.47864	161.36	5.71e-37	2.05e-35	NA	NA	NA	NA	gi|2497214|sp|Q03516.1|RSN1_YEAST	30	7.84e-86	RecName: Full=Uncharacterized protein RSN1
TT_06069	949941;950257;950409;950607;950790	950200;950347;950536;950735;951024	-;-;-;-;-	3.86746	3.10642	114.554	9.85e-27	1.73e-25	NA	NA	NA	NA	gi|1133968580|sp|A0A0U1LR74.1|CCTR_TALIS	31.25	0.001	RecName: Full=Cyclochlorotine biosynthesis protein R
TT_07869	1134066;1134317;1134636	1134242;1134561;1134897	+;+;+	3.86541	8.67527	140.579	1.99e-32	5.37e-31	NA	NA	NA	NA	gi|6174903|sp|P13608.3|PGCA_BOVIN	25	6.85e-07	RecName: Full=Aggrecan core protein
TT_07263	324013;325339	325273;325487	-;-	3.85909	9.48519	228.712	1.14e-51	9.51e-50	NA	NA	NA	NA	gi|54036037|sp|Q873E8.1|GSHR_NEUCR	79.744	0	RecName: Full=Glutathione reductase
TT_04332	1328489;1329019;1329152;1329758	1328781;1329092;1329653;1329821	+;+;+;+	3.84943	-0.920507	27.0382	1.99e-07	5.94e-07	NA	NA	NA	NA	gi|124464|sp|P23382.1|INA_BACTL	36.667	0.002	RecName: Full=Immune inhibitor A
TT_09923	1189167	1191299	+	3.84654	10.6687	167.404	2.73e-38	1.07e-36	NA	NA	NA	NA	gi|74679767|sp|Q59VM4.1|RPN4_CANAL	51.351	1.7e-16	RecName: Full=Transcriptional regulator RPN4
TT_05592	1501275;1502244	1502179;1502415	-;-	3.84618	1.97931	135.321	2.81e-31	6.94e-30	AA9			N	gi|296439559|sp|A1DBS6.1|EGLD_NEOFI	36.087	1.64e-27	RecName: Full=Probable endo-beta-1,4-glucanase D
TT_08979	216109;216783	216721;217063	+;+	3.83142	5.70802	113.87	1.39e-26	2.39e-25	NA	NA	NA	NA	gi|166228434|sp|A8GQH5.1|Y270_RICRS	30.263	0.62	RecName: Full=UPF0301 protein A1G_00270
TT_05073	928216	930090	+	3.82878	0.590398	80.2984	3.22e-19	3.05e-18	NA	NA	NA	NA	gi|82000061|sp|Q5UQ35.1|YR811_MIMIV	25.699	1.63e-42	RecName: Full=Putative ariadne-like RING finger protein R811
TT_09736	530227;530298;530499;530845;531234;531383;531618	530232;530394;530677;531133;531319;531536;531706	-;-;-;-;-;-;-	3.81507	0.0284836	45.1881	1.79e-11	8.38e-11	NA	NA	NA	NA	gi|1075594233|sp|B8NM74.1|USTQ_ASPFN	31.076	4.46e-31	RecName: Full=Tyrosinase ustQ
TT_03525	3954691;3955511	3955422;3955519	-;-	3.80948	9.25638	155.013	1.39e-35	4.58e-34	NA	NA	NA	NA	gi|1724017|sp|P54607.1|YHCW_BACSU	28.788	5.91e-13	RecName: Full=Putative phosphatase YhcW
TT_01181	3860930;3861393	3861312;3862032	-;-	3.80461	5.86002	217.608	3.01e-49	2.2e-47	NA	NA	NA	NA	NA	NA	NA	NA
TT_08898	1357876;1358424;1358900	1358364;1358717;1359073	+;+;+	3.80162	0.867318	143.132	5.5e-33	1.54e-31	NA	NA	NA	NA	gi|597439567|sp|F8S0Z7.2|V5NTD_CROAD	30.986	1.03e-27	RecName: Full=Snake venom 5'-nucleotidase
TT_07631	74924;76176	76082;76195	+;+	3.79951	4.43084	203.252	4.07e-46	2.55e-44	GH62			Y	gi|74593265|sp|Q5AUX2.1|AXHA2_EMENI	72.615	5.04e-170	RecName: Full=Alpha-L-arabinofuranosidase axhA-2
TT_03892	5389684	5391759	-	3.79739	-0.0961527	34.3571	4.59e-09	1.66e-08	NA	NA	NA	NA	gi|123579836|sp|Q3ARQ5.1|COBT_CHLCH	29.825	0.42	RecName: Full=Nicotinate-nucleotide--dimethylbenzimidazole phosphoribosyltransferase
TT_07195	121645	122382	+	3.78914	4.07948	71.8336	2.34e-17	1.89e-16	NA	NA	NA	NA	gi|82000091|sp|Q5UQ73.1|YL509_MIMIV	27.23	1.66e-16	RecName: Full=Uncharacterized protein L509
TT_04746	2772686;2773674;2773832;2774444	2773602;2773761;2774374;2774713	-;-;-;-	3.7881	7.3291	298.74	6.2e-67	1.08e-64	NA	NA	NA	NA	gi|1239396294|sp|A0A089FRP6.1|PRLG_FUNXX	44.685	4.14e-122	RecName: Full=MFS transporter prlG
TT_00911	2876313	2877152	+	3.781	7.64205	95.6121	1.4e-22	1.72e-21	NA	NA	NA	NA	NA	NA	NA	NA
TT_06009	710899;711930	711835;712867	+;+	3.77419	9.5879	188.318	7.4e-43	3.71e-41	NA	NA	NA	NA	gi|1035996154|sp|S0DZN4.1|BIK6_GIBF5	47.447	4.57e-139	RecName: Full=Efflux pump bik6
TT_05192	1298379;1298449;1298729	1298385;1298675;1298893	-;-;-	3.76702	1.60133	56.3245	6.14e-14	3.71e-13	NA	NA	NA	NA	NA	NA	NA	NA
TT_09359	1542104;1542303	1542234;1543656	+;+	3.75657	5.93914	187.614	1.05e-42	5.23e-41	NA	NA	NA	NA	gi|74858883|sp|Q55E72.1|PKS1_DICDI	28.198	1.32e-32	RecName: Full=Probable polyketide synthase 1
TT_09475	1987691;1987912	1987788;1988692	+;+	3.75286	2.7563	167.687	2.37e-38	9.37e-37	NA	NA	NA	NA	NA	NA	NA	NA
TT_04041	273621;274662;275273	274596;275181;275921	-;-;-	3.7522	3.48849	120.904	4.01e-28	8.04e-27	NA	NA	NA	NA	gi|134965|sp|P06783.1|STE3_YEAST	21.474	4.08e-16	RecName: Full=Pheromone a factor receptor
TT_03807	5099339;5099738	5099619;5099789	+;+	3.7499	0.750322	91.589	1.07e-21	1.22e-20	NA	NA	NA	NA	gi|42558860|sp|Q86UZ6.2|ZBT46_HUMAN	30	0.17	RecName: Full=Zinc finger and BTB domain-containing protein 46
TT_09060	450202;450394	450328;451004	+;+	3.74584	0.804682	58.7812	1.76e-14	1.12e-13	NA	NA	NA	NA	gi|30316363|sp|P51599.2|GCH1_NEUCR	73.023	4.63e-112	RecName: Full=GTP cyclohydrolase 1
TT_05147	1159934;1160072;1160322;1160605;1160854	1159941;1160244;1160537;1160795;1161276	-;-;-;-;-	3.73915	1.29178	65.0601	7.26e-16	5.21e-15	NA	NA	NA	NA	gi|81919867|sp|O10236.2|GLYCO_RYSV	28.704	0.45	RecName: Full=Glycoprotein
TT_05817	184736;185291	185225;185727	+;+	3.72599	9.03686	194.937	2.66e-44	1.45e-42	NA	NA	NA	NA	gi|122142427|sp|Q0VCN1.1|NMRL1_BOVIN	36.466	6.65e-49	RecName: Full=NmrA-like family domain-containing protein 1
TT_08131	1949255;1949495;1949580;1949932;1950486;1951007;1951281;1951511;1953122;1953271	1949384;1949500;1949872;1950414;1950949;1951239;1951428;1952040;1953205;1954586	+;+;+;+;+;+;+;+;+;+	3.72306	8.01682	188.942	5.41e-43	2.79e-41	NA	NA	NA	NA	gi|3122901|sp|O13651.1|SYIC_SCHPO	55.372	0	RecName: Full=Isoleucine--tRNA ligase, cytoplasmic
TT_08589	207980;208339;208548	208197;208449;208665	+;+;+	3.72286	0.119103	63.9329	1.29e-15	9.07e-15	NA	NA	NA	NA	gi|130649|sp|P16901.1|POL_OMVVS	26.471	0.3	RecName: Full=Pol polyprotein
TT_05854	111778;111884	111813;112393	-;-	3.72158	4.41866	200.043	2.04e-45	1.2e-43	NA	NA	NA	NA	gi|82237603|sp|Q6PA23.1|LIPHA_XENLA	25.472	0.32	RecName: Full=Lipase member H-A
TT_03098	2399392;2400115	2400049;2400674	-;-	3.71289	7.57847	151.188	9.53e-35	2.97e-33	GH93			N	gi|400207|sp|Q02113.1|CWBA_BACSU	28.8	0.051	RecName: Full=Amidase enhancer
TT_04328	1314675;1314871;1315369	1314804;1315252;1315558	+;+;+	3.71022	1.98025	85.2816	2.59e-20	2.62e-19	NA	NA	NA	NA	gi|1346809|sp|P16273.2|PRPX_HORVU	33.79	2.59e-30	RecName: Full=Pathogen-related protein
TT_06048	855254;855307;856065;856349;857129	855261;855995;856295;857076;857395	-;-;-;-;-	3.70992	2.44358	70.7761	4e-17	3.19e-16	NA	NA	NA	NA	NA	NA	NA	NA
TT_05723	1969866;1971775	1971663;1972187	+;+	3.70143	5.6496	229.426	7.95e-52	6.77e-50	GH3			Y	gi|803374846|sp|G4NI45.1|CEL3A_MAGO7	72.727	0	RecName: Full=Beta-glucosidase cel3A
TT_04765	2839030	2840442	+	3.69928	3.84141	133.476	7.11e-31	1.72e-29	NA	NA	NA	NA	gi|1708909|sp|P50537.1|MAE1_SCHPO	36.053	1.12e-72	RecName: Full=Malic acid transport protein
TT_09146	736234;736912	736851;736944	-;-	3.69719	5.16013	127.61	1.37e-29	3.04e-28	NA	NA	NA	NA	NA	NA	NA	NA
TT_02886	1666264;1667004	1666916;1667241	-;-	3.68393	3.06146	63.333	1.75e-15	1.21e-14	NA	NA	NA	NA	gi|1133968578|sp|A0A0U1LSP0.1|CCTP_TALIS	35.943	4.85e-41	RecName: Full=Phenylalanine aminomutase (L-beta-phenylalanine forming)
TT_04890	196451;196547	196498;197365	+;+	3.6814	2.9616	95.5269	1.46e-22	1.79e-21	NA	NA	NA	NA	gi|158513154|sp|A1L1F0.1|NR2CA_XENTR	33.898	0.87	RecName: Full=Nuclear receptor 2C2-associated protein
TT_08241	2316552;2316840;2319281;2319755;2321463	2316740;2317013;2319623;2321392;2321914	-;-;-;-;-	3.67234	3.76954	53.9736	2.03e-13	1.15e-12	NA	NA	NA	NA	gi|3023956|sp|Q00808.1|HETE1_PODAS	24.671	3.53e-10	RecName: Full=Vegetative incompatibility protein HET-E-1
TT_00748	2343401;2343951;2344548;2346472	2343874;2344475;2346116;2346570	+;+;+;+	3.66458	3.37382	64.0234	1.23e-15	8.69e-15	NA	NA	NA	NA	gi|1239396148|sp|I1RF57.1|AURR2_GIBZE	26.651	9.69e-35	RecName: Full=Aurofusarin cluster transcription factor aurR2
TT_02830	1371469;1371878	1371782;1371923	-;-	3.66064	2.39245	154.647	1.67e-35	5.48e-34	NA	NA	NA	NA	NA	NA	NA	NA
TT_06379	2011708;2012463;2012690;2012857;2013262	2012403;2012627;2012784;2013187;2013366	-;-;-;-;-	3.65579	5.51183	115.658	5.65e-27	1.03e-25	GH43_24			Y	gi|254763368|sp|P42293.2|EABN2_BACSU	25.967	0.008	RecName: Full=Extracellular endo-alpha-(1->5)-L-arabinanase 2
TT_01513	5075585;5076507	5076351;5077023	+;+	3.65552	6.83193	249.017	4.25e-56	4.41e-54	NA	NA	NA	NA	gi|313118287|sp|Q2HAJ4.2|ACKA_CHAGB	71.678	0	RecName: Full=Probable acetate kinase
TT_02829	1368857;1369370;1370929	1368895;1370324;1371011	+;+;+	3.6385	2.28154	115.161	7.26e-27	1.3e-25	NA	NA	NA	NA	NA	NA	NA	NA
TT_06144	1181503;1181733;1181957	1181679;1181770;1182140	-;-;-	3.63726	7.82037	108.204	2.43e-25	3.8e-24	NA	NA	NA	NA	gi|56756290|sp|Q8PR66.1|Y100_XANAC	37.931	0.15	RecName: Full=UPF0337 protein XAC0100
TT_03444	3683542;3683958	3683891;3684129	-;-	3.62787	2.08835	75.4784	3.69e-18	3.2e-17	NA	NA	NA	NA	gi|123754759|sp|Q30UI3.1|IF3_SULDN	29.412	0.92	RecName: Full=Translation initiation factor IF-3
TT_02943	1862587	1864437	+	3.62443	6.879	180.227	4.32e-41	1.98e-39	NA	NA	NA	NA	gi|1175420|sp|Q09744.1|YB63_SCHPO	48.017	5.9e-137	RecName: Full=Uncharacterized FAD-binding protein C12C2.03c
TT_07161	8988;9415	9226;9538	-;-	3.62421	7.19942	114.968	8e-27	1.43e-25	NA	NA	NA	NA	gi|122015049|sp|Q4CQJ5.1|ATAT1_TRYCC	31.373	0.22	RecName: Full=Alpha-tubulin N-acetyltransferase 1
TT_01765	5898167;5898311;5898733	5898257;5898470;5899009	-;-;-	3.61751	-0.739306	34.8707	3.52e-09	1.29e-08	NA	NA	NA	NA	NA	NA	NA	NA
TT_02965	1947147;1947531;1947696;1947813	1947461;1947630;1947747;1947891	+;+;+;+	3.61657	4.00624	160.345	9.51e-37	3.36e-35	NA	NA	NA	NA	NA	NA	NA	NA
TT_00935	2944907	2945806	-	3.60989	-0.449371	50.879	9.82e-13	5.21e-12	NA	NA	NA	NA	NA	NA	NA	NA
TT_02489	136626;136965	136867;137382	+;+	3.60413	4.61698	76.9655	1.74e-18	1.55e-17	GH11			Y	gi|146291103|sp|P55333.2|XYNB_EMENI	51.948	2.56e-68	RecName: Full=Endo-1,4-beta-xylanase B
TT_06569	2726163	2727254	-	3.5958	0.211901	72.1245	2.02e-17	1.64e-16	NA	NA	NA	NA	gi|12230684|sp|P75260.1|Y138_MYCPN	23.276	1.12e-07	RecName: Full=UPF0134 protein MPN_138
TT_05063	883849	884184	+	3.59396	-0.493793	41.2295	1.35e-10	5.74e-10	NA	NA	NA	NA	gi|54035808|sp|Q7V8B1.1|CLPB_PROMM	25.424	0.94	RecName: Full=Chaperone protein ClpB
TT_03519	3930889;3931167;3931505	3931091;3931302;3932014	-;-;-	3.59162	5.98078	207.581	4.63e-47	3e-45	NA	NA	NA	NA	gi|18202842|sp|Q9D0P0.1|EBPL_MOUSE	45.968	9.5e-30	RecName: Full=Emopamil-binding protein-like
TT_04852	77498;77623;78651;79014;79199	77560;78591;78959;79142;80347	+;+;+;+;+	3.5815	7.57521	175.333	5.06e-40	2.22e-38	NA	NA	NA	NA	gi|74581974|sp|O14158.1|YE76_SCHPO	33.445	9.6e-96	RecName: Full=AB hydrolase superfamily protein C4A8.06c
TT_08302	2512645	2513940	-	3.57521	-1.14986	44.0475	3.21e-11	1.46e-10	NA	NA	NA	NA	gi|254814128|sp|Q94AG2.2|SERK1_ARATH	30.263	0.14	RecName: Full=Somatic embryogenesis receptor kinase 1
TT_05526	1280527;1280805;1282961;1283194;1283285	1280741;1282893;1283113;1283221;1283436	-;-;-;-;-	3.5736	7.71261	120.01	6.29e-28	1.26e-26	NA	NA	NA	NA	gi|1175378|sp|Q09706.1|PLD1_SCHPO	41.703	2.8e-103	RecName: Full=Phospholipase D1
TT_03121	2461399;2461663	2461497;2461923	-;-	3.56633	-1.24083	46.9341	7.34e-12	3.56e-11	NA	NA	NA	NA	NA	NA	NA	NA
TT_08200	2195003;2195221;2195360;2195662;2195873;2196247;2196879;2197138;2197943	2195165;2195295;2195597;2195814;2196182;2196822;2197067;2197858;2197980	+;+;+;+;+;+;+;+;+	3.55975	5.53059	113.24	1.91e-26	3.26e-25	NA	NA	NA	NA	gi|15214327|sp|O74770.1|PHK_SCHPO	53.514	0	RecName: Full=Probable phosphoketolase
TT_06189	1389424;1389548;1390048;1390313;1390473	1389455;1389951;1390250;1390409;1390819	-;-;-;-;-	3.54617	3.61168	82.2322	1.21e-19	1.18e-18	NA	NA	NA	NA	NA	NA	NA	NA
TT_02162	7400128;7400546;7400795;7401296;7401842	7400474;7400739;7401235;7401787;7402236	+;+;+;+;+	3.5378	4.9354	133.313	7.72e-31	1.86e-29	NA	NA	NA	NA	gi|118582049|sp|Q0UWA6.1|DED1_PHANO	43.875	1.06e-119	RecName: Full=ATP-dependent RNA helicase DED1
TT_00127	71415;72102;72328;72687	72006;72230;72592;73521	+;+;+;+	3.53235	-1.0652	42.732	6.28e-11	2.76e-10	NA	NA	NA	NA	gi|1239396285|sp|A0A1B4XBI2.1|SDNR_SORAA	33.389	1.24e-83	RecName: Full=Beta-lactamase-like protein sdnR
TT_06030	782961;783287;783724;783910;784046	783191;783653;783841;783968;784308	+;+;+;+;+	3.53084	5.35983	146.235	1.15e-33	3.4e-32	NA	NA	NA	NA	gi|1279751577|sp|A0A084B9Z2.1|SAT4_STACB	26.446	0.13	RecName: Full=Satratoxin biosynthesis SC1 cluster protein 4
TT_08720	700789;701160;701482;701748;702053;702389	700987;701357;701528;701981;702289;702436	+;+;+;+;+;+	3.52804	3.44433	118.307	1.49e-27	2.86e-26	NA	NA	NA	NA	gi|26393804|sp|Q9P376.1|FCP1_SCHPO	30.303	0.043	RecName: Full=RNA polymerase II subunit A C-terminal domain phosphatase
TT_05213	36313	36864	+	3.52648	2.32786	94.4915	2.46e-22	2.95e-21	NA	NA	NA	NA	gi|75148222|sp|Q84TI7.1|HKT1_ARATH	23.022	0.041	RecName: Full=Sodium transporter HKT1
TT_02389	8177363;8178187	8178119;8180837	-;-	3.5243	6.32928	214.463	1.46e-48	1.01e-46	NA	NA	NA	NA	gi|74676486|sp|Q08972.1|NEW1_YEAST	50.227	0	RecName: Full=[NU
TT_07886	1211808;1211974;1212231	1211907;1212125;1212674	+;+;+	3.51419	2.94506	134.858	3.55e-31	8.69e-30	NA	NA	NA	NA	gi|74676047|sp|O60177.1|YG42_SCHPO	38.418	2.24e-30	RecName: Full=Uncharacterized ATP-dependent helicase C23E6.02
TT_00438	1259697	1261196	+	3.50734	2.2805	155.069	1.35e-35	4.47e-34	NA	NA	NA	NA	NA	NA	NA	NA
TT_06532	2589351;2589711;2589825;2590100	2589652;2589766;2590028;2591364	+;+;+;+	3.50319	3.20848	105.818	8.08e-25	1.19e-23	NA	NA	NA	NA	NA	NA	NA	NA
TT_05706	1921749;1922107;1923071	1922022;1922993;1923532	+;+;+	3.49966	2.28622	32.1024	1.46e-08	4.99e-08	NA	NA	NA	NA	gi|1709181|sp|P50276.1|MUP1_YEAST	38.262	2.13e-125	RecName: Full=High-affinity methionine permease
TT_09335	1442584;1442886	1442817;1442999	+;+	3.49965	0.551734	46.2306	1.05e-11	5.03e-11	NA	NA	NA	NA	gi|121946796|sp|Q2KHR2.1|RFX7_HUMAN	20.492	0.66	RecName: Full=DNA-binding protein RFX7
TT_05776	2118201;2118495;2118926	2118215;2118632;2119264	+;+;+	3.49463	-1.56747	41.5867	1.13e-10	4.83e-10	NA	NA	NA	NA	NA	NA	NA	NA
TT_04964	521316	522557	-	3.49231	3.16798	114.962	8.02e-27	1.43e-25	NA	NA	NA	NA	NA	NA	NA	NA
TT_07738	496271;497216;497506	497159;497438;497731	-;-;-	3.47901	1.53089	79.0231	6.14e-19	5.68e-18	GH28			Y	gi|296439760|sp|B0Y0Q3.1|RHGB_ASPFC	62.069	0	RecName: Full=Probable rhamnogalacturonase B
TT_06133	1143226;1143301;1144542	1143235;1143923;1145690	+;+;+	3.4778	-0.71309	49.3049	2.19e-12	1.13e-11	NA	NA	NA	NA	gi|125987706|sp|Q96NW4.2|ANR27_HUMAN	29.452	4.54e-05	RecName: Full=Ankyrin repeat domain-containing protein 27
TT_02325	7962813;7962944;7963348	7962867;7963220;7963669	+;+;+	3.47654	5.07616	62.0635	3.33e-15	2.25e-14	AA8			Y	gi|6831496|sp|Q01738.1|CDH_PHACH	33.333	1.16e-17	RecName: Full=Cellobiose dehydrogenase
TT_02484	126381;126611;128980	126578;128870;129020	+;+;+	3.47258	8.29999	163.871	1.61e-37	6.04e-36	NA	NA	NA	NA	gi|238054329|sp|Q9P896.2|TCSA_EMENI	46.815	0	RecName: Full=Two-component system protein A
TT_05715	1941467;1941627	1941569;1941814	-;-	3.47018	-0.471079	35.5414	2.5e-09	9.34e-09	NA	NA	NA	NA	NA	NA	NA	NA
TT_09001	271753	272328	+	3.46759	3.92312	46.1037	1.12e-11	5.36e-11	NA	NA	NA	NA	gi|939319556|sp|D4B3I5.1|A3024_ARTBC	39.64	4e-17	RecName: Full=Extracellular serine-rich protein ARB_03024
TT_01961	6618889;6619462	6619098;6619479	-;-	3.46719	1.20591	101.737	6.34e-24	8.64e-23	NA	NA	NA	NA	gi|1209676896|sp|P08658.3|LIP_PSEFR	36.111	0.006	RecName: Full=Triacylglycerol lipase
TT_01010	3251026;3251182;3251525	3251143;3251340;3251661	-;-;-	3.46169	4.88815	59.7381	1.08e-14	7.01e-14	NA	NA	NA	NA	gi|29427672|sp|Q12267.1|SMC4_YEAST	29	0.14	RecName: Full=Structural maintenance of chromosomes protein 4
TT_01151	3768294;3768444	3768305;3772598	+;+	3.46013	6.15659	214.975	1.13e-48	7.94e-47	NA	NA	NA	NA	gi|74676484|sp|Q08924.1|WDR6_YEAST	20.255	5.98e-33	RecName: Full=Regulator of Ty1 transposition protein 10
TT_04652	2463385;2463996;2465445	2463768;2465351;2465525	-;-;-	3.45849	1.51216	67.0019	2.71e-16	2.02e-15	NA	NA	NA	NA	NA	NA	NA	NA
TT_06227	1549274;1549579	1549279;1549827	-;-	3.45525	1.18755	70.5972	4.38e-17	3.48e-16	NA	NA	NA	NA	NA	NA	NA	NA
TT_04439	1671165	1672181	-	3.45047	2.37825	135.608	2.43e-31	6.06e-30	NA	NA	NA	NA	gi|74582607|sp|O74959.1|YJCD_SCHPO	34.796	1.74e-42	RecName: Full=Uncharacterized oxidoreductase C736.13
TT_01889	6333661;6333715	6333672;6334107	-;-	3.4419	0.00805268	48.5835	3.17e-12	1.6e-11	NA	NA	NA	NA	NA	NA	NA	NA
TT_01139	3733999;3734214;3735539	3734055;3735457;3736097	-;-;-	3.42916	5.75695	146.301	1.12e-33	3.31e-32	NA	NA	NA	NA	gi|2497689|sp|Q90678.1|PAFA_CHICK	30.625	2.92e-26	RecName: Full=Platelet-activating factor acetylhydrolase
TT_06491	2416778;2417003	2416874;2417244	+;+	3.42844	3.84409	99.9651	1.55e-23	2.05e-22	NA	NA	NA	NA	NA	NA	NA	NA
TT_01103	3610060;3611112	3610752;3611945	-;-	3.42703	2.60931	124.34	7.1e-29	1.5e-27	NA	NA	NA	NA	NA	NA	NA	NA
TT_06699	17903;17994;18186;18296	17926;18098;18211;18329	-;-;-;-	3.4253	5.57516	164.796	1.01e-37	3.86e-36	NA	NA	NA	NA	gi|857338648|sp|P0CT62.1|RS30A_SCHPO	82.759	4.87e-27	RecName: Full=40S ribosomal protein S30-A
TT_07943	1363643;1364092;1364620	1363993;1364531;1364731	-;-;-	3.4186	3.71573	72.6062	1.58e-17	1.3e-16	NA	NA	NA	NA	NA	NA	NA	NA
TT_05092	994024;995395;995579	995200;995496;995955	-;-;-	3.41528	2.87803	70.0715	5.72e-17	4.49e-16	NA	NA	NA	NA	gi|1100152782|sp|B3FWT8.1|RDC3_METCM	22.426	4.04e-15	RecName: Full=Efflux pump rdc3
TT_04322	1272873;1273328	1273238;1273579	-;-	3.41318	0.583522	104.37	1.68e-24	2.4e-23	NA	NA	NA	NA	NA	NA	NA	NA
TT_09235	1117229;1117294;1118807	1117236;1118750;1118880	-;-;-	3.40498	5.36929	99.7938	1.69e-23	2.23e-22	NA	NA	NA	NA	gi|395398576|sp|O74521.2|YCPF_SCHPO	22.464	0.000101	RecName: Full=Uncharacterized protein C663.15c
TT_06680	355008;355401;355754;356327	355332;355668;356259;356691	+;+;+;+	3.39663	5.2691	88.7069	4.58e-21	4.96e-20	NA	NA	NA	NA	gi|21362730|sp|O34767.1|OXDD_BACSU	44.845	1.62e-117	RecName: Full=Oxalate decarboxylase OxdD
TT_08264	2395217;2395467;2395732	2395405;2395654;2395855	+;+;+	3.39073	2.325	137.74	8.31e-32	2.13e-30	NA	NA	NA	NA	NA	NA	NA	NA
TT_00908	2863370;2864778	2864631;2865345	-;-	3.38524	9.34553	165.03	9.01e-38	3.44e-36	NA	NA	NA	NA	gi|1352911970|sp|M2YI75.1|DOTC_DOTSN	45.754	1.47e-176	RecName: Full=Efflux pump dotC
TT_08263	2391172;2392797;2393279	2392548;2393198;2394142	+;+;+	3.38478	1.81771	83.2208	7.34e-20	7.25e-19	NA	NA	NA	NA	NA	NA	NA	NA
TT_01880	6315833;6316533	6316474;6317420	+;+	3.3818	5.74242	136.445	1.59e-31	4.03e-30	NA	NA	NA	NA	gi|341940969|sp|P54199.2|MPS1_YEAST	40.323	2.79e-81	RecName: Full=Serine/threonine-protein kinase MPS1
TT_07088	1031942;1032628;1033327;1033595	1032516;1033234;1033526;1033952	+;+;+;+	3.38047	3.22929	73.7493	8.87e-18	7.37e-17	GT1			N	gi|1239396283|sp|A0A1B4XBH6.1|SDNJ_SORAA	29.391	4.97e-63	RecName: Full=Glycosyltransferase sdnJ
TT_02312	7907511	7908752	-	3.37878	5.5848	150.445	1.39e-34	4.27e-33	CBM1	CE2		N	gi|939108024|sp|P10477.2|CELE_CLOTH	31.956	6.3e-36	RecName: Full=Cellulase/esterase CelE
TT_05729	1985836;1986491	1986312;1986652	-;-	3.3784	4.83865	134.525	4.19e-31	1.03e-29	NA	NA	NA	NA	gi|1708006|sp|Q10242.1|GNTK_SCHPO	37.968	3.84e-36	RecName: Full=Probable gluconokinase
TT_05235	131123;132719	132647;133071	-;-	3.3734	8.56134	166.314	4.72e-38	1.84e-36	NA	NA	NA	NA	gi|745998004|sp|Q1K8F7.1|CYT19_NEUCR	53.042	0	RecName: Full=ATP-dependent RNA helicase cyt-19, mitochondrial
TT_00215	338491;338766;338980;339269	338693;338920;339186;339495	-;-;-;-	3.37044	10.8037	50.8656	9.89e-13	5.24e-12	NA	NA	NA	NA	gi|254763286|sp|P39577.2|DLTE_BACSU	32.589	4.04e-25	RecName: Full=Uncharacterized oxidoreductase DltE
TT_04939	444115;445321;446567	445260;446483;446756	-;-;-	3.36662	1.73294	99.7222	1.75e-23	2.31e-22	NA	NA	NA	NA	NA	NA	NA	NA
TT_00531	1537705;1539571	1539434;1539673	-;-	3.36576	7.78145	99.1184	2.38e-23	3.1e-22	NA	NA	NA	NA	gi|224493117|sp|B2AA26.1|LMBD1_PODAN	84.775	0	RecName: Full=Probable lysosomal cobalamin transporter
TT_09979	1399688;1400934	1400782;1401113	-;-	3.36403	0.58701	45.6946	1.38e-11	6.54e-11	NA	NA	NA	NA	NA	NA	NA	NA
TT_09715	436248;436444;436801	436371;436722;437414	-;-;-	3.35622	4.28928	139.196	3.99e-32	1.05e-30	NA	NA	NA	NA	gi|1064304971|sp|B8M9L2.1|TROPG_TALSN	32.248	1.18e-31	RecName: Full=Short-chain dehydrogenase/reductase tropG
TT_02506	223536;223942;224174;224352;224737;225427	223865;224096;224275;224670;225349;226010	-;-;-;-;-;-	3.355	1.04052	26.9311	2.11e-07	6.26e-07	NA	NA	NA	NA	gi|704043522|sp|A1C8C3.1|OPHFS_ASPCL	33.603	5.09e-122	RecName: Full=Ophiobolin F synthase
TT_08257	2374477;2374944	2374854;2375198	-;-	3.35244	6.71091	116.461	3.77e-27	6.95e-26	NA	NA	NA	NA	gi|109892841|sp|Q9CXS4.2|CENPV_MOUSE	28.866	0.073	RecName: Full=Centromere protein V
TT_10019	1531775;1531930;1532418;1533176	1531873;1532323;1532812;1533397	+;+;+;+	3.35149	2.03514	122.203	2.08e-28	4.27e-27	NA	NA	NA	NA	NA	NA	NA	NA
TT_04176	737127;737624;738165	737549;738091;738323	+;+;+	3.34589	3.91656	154.23	2.06e-35	6.69e-34	NA	NA	NA	NA	gi|73919372|sp|Q5P4H6.1|FMT_AROAE	26.364	0.27	RecName: Full=Methionyl-tRNA formyltransferase
TT_01781	5955934;5956163;5956356;5957260;5957350;5957604;5957860	5956053;5956275;5957201;5957290;5957405;5957800;5958629	+;+;+;+;+;+;+	3.34524	6.35457	101.979	5.61e-24	7.68e-23	NA	NA	NA	NA	gi|74656127|sp|Q59QC7.1|UPC2_CANAL	41.935	1.81e-07	RecName: Full=Sterol uptake control protein 2
TT_03713	4727093;4727183;4727380	4727109;4727291;4727427	+;+;+	3.33548	8.63464	119.262	9.18e-28	1.82e-26	NA	NA	NA	NA	gi|410516918|sp|Q4HXT6.2|PMP3_GIBZE	89.474	3.94e-29	RecName: Full=Plasma membrane proteolipid 3
TT_06157	1240090	1240920	-	3.33364	1.80382	20.033	7.61e-06	1.89e-05	NA	NA	NA	NA	gi|229892156|sp|B2GA64.1|ACPS_LACF3	28.972	0.78	RecName: Full=Holo-[acyl-carrier-protein] synthase
TT_05497	1154540;1155884	1155815;1156920	-;-	3.33107	3.96304	79.6953	4.37e-19	4.08e-18	NA	NA	NA	NA	NA	NA	NA	NA
TT_09259	1193332;1193701	1193639;1193743	+;+	3.33075	-0.624151	44.7461	2.24e-11	1.04e-10	NA	NA	NA	NA	gi|548540|sp|Q03277.1|PO11_BRACO	41.463	0.042	RecName: Full=Retrovirus-related Pol polyprotein from type-1 retrotransposable element R1
TT_06415	2152796;2152954	2152840;2153169	+;+	3.31692	2.5472	108.362	2.24e-25	3.53e-24	NA	NA	NA	NA	gi|259511342|sp|C5FW30.1|SPCA_ARTOC	41.935	2.42e-12	RecName: Full=Carboxypeptidase S1 homolog A
TT_06347	1912459;1912689;1912934;1913289;1913540	1912506;1912773;1913189;1913445;1914946	+;+;+;+;+	3.31071	-0.520502	43.3376	4.61e-11	2.06e-10	NA	NA	NA	NA	NA	NA	NA	NA
TT_00152	140204;140380;142173;142479;144206	140313;140727;142252;144082;145681	+;+;+;+;+	3.30968	4.25885	56.194	6.57e-14	3.94e-13	NA	NA	NA	NA	gi|13634073|sp|O88799.1|ZAN_MOUSE	26.129	0.002	RecName: Full=Zonadhesin
TT_03803	5080512;5081092;5081499	5080992;5081189;5082281	-;-;-	3.30096	2.80527	112.38	2.95e-26	4.96e-25	NA	NA	NA	NA	NA	NA	NA	NA
TT_02011	6836988;6837837	6837767;6839051	+;+	3.29654	0.486933	54.862	1.29e-13	7.5e-13	NA	NA	NA	NA	gi|81910608|sp|Q641K5.1|NUAK1_MOUSE	29.5	2.8e-20	RecName: Full=NUAK family SNF1-like kinase 1
TT_03314	3214398;3216408;3217145	3216327;3217088;3217365	+;+;+	3.29452	3.64425	88.0219	6.47e-21	6.93e-20	NA	NA	NA	NA	gi|24211972|sp|Q12019.1|MDN1_YEAST	22.713	0.046	RecName: Full=Midasin
TT_04788	2904986;2905280	2905140;2905478	-;-	3.29213	7.77982	78.2354	9.15e-19	8.32e-18	NA	NA	NA	NA	NA	NA	NA	NA
TT_07961	1415771;1416102;1416409	1416039;1416294;1416903	+;+;+	3.29154	3.91304	127.92	1.17e-29	2.6e-28	NA	NA	NA	NA	NA	NA	NA	NA
TT_01661	5584277	5586271	+	3.29066	2.09841	86.9554	1.11e-20	1.16e-19	NA	NA	NA	NA	gi|549009|sp|P36150.1|SUMT_YEAST	35.127	9.98e-119	RecName: Full=Uroporphyrinogen-III C-methyltransferase
TT_07062	966129;966725	966686;967288	-;-	3.2838	0.23683	39.8162	2.79e-10	1.14e-09	NA	NA	NA	NA	NA	NA	NA	NA
TT_08297	2501279;2501509;2501680;2501982;2502180;2503793	2501436;2501619;2501913;2502099;2503722;2504523	+;+;+;+;+;+	3.27937	4.06146	75.059	4.57e-18	3.92e-17	NA	NA	NA	NA	gi|2497967|sp|P73448.1|NARB_SYNY3	33.602	3.29e-122	RecName: Full=Nitrate reductase
TT_04348	1364424;1364628;1364870	1364431;1364755;1364958	-;-;-	3.27664	-1.53032	29.4248	5.81e-08	1.84e-07	NA	NA	NA	NA	gi|34922927|sp|Q07807.1|PUF3_YEAST	30.435	0.99	RecName: Full=mRNA-binding protein PUF3
TT_06503	2474745;2474832;2475046;2475331;2475756;2475915	2474780;2474869;2475245;2475664;2475846;2476424	-;-;-;-;-;-	3.27583	-0.779293	55.0638	1.17e-13	6.8e-13	NA	NA	NA	NA	gi|1042851773|sp|G3Y424.1|YANF_ASPNA	30.641	6.58e-31	RecName: Full=FAD-dependent monooxygenase yanF
TT_07926	1315498;1315618	1315549;1316765	+;+	3.27474	8.05238	176.313	3.09e-40	1.37e-38	NA	NA	NA	NA	gi|121784141|sp|Q2H2D7.1|MTLD_CHAGB	87.657	0	RecName: Full=Mannitol-1-phosphate 5-dehydrogenase
TT_03811	5111787;5111964;5112175	5111891;5112110;5112483	+;+;+	3.27215	8.07604	118.312	1.48e-27	2.86e-26	NA	NA	NA	NA	gi|74661287|sp|Q6FRZ8.1|AP1_CANGA	43.548	7.62e-06	RecName: Full=bZip transcription factor GAP1
TT_09346	1486839;1487864	1487780;1488343	+;+	3.27106	1.5835	47.5585	5.34e-12	2.63e-11	NA	NA	NA	NA	gi|62511175|sp|Q9GT24.1|ZYG1_CAEEL	26.4	0.018	RecName: Full=Probable serine/threonine-protein kinase zyg-1
TT_08588	202883	203629	-	3.26874	10.1738	150.284	1.5e-34	4.61e-33	NA	NA	NA	NA	gi|586423|sp|P38195.1|ECM13_YEAST	52.273	0.000133	RecName: Full=Protein ECM13
TT_00277	573686;574014	573833;575011	+;+	3.26633	5.50864	142.899	6.18e-33	1.72e-31	NA	NA	NA	NA	gi|74625998|sp|Q9UUA5.1|MTXL_SCHPO	23.368	2.86e-12	RecName: Full=Metaxin-like protein C409.19c
TT_04737	2756152;2756263;2756711;2758329;2758816	2756156;2756450;2758254;2758757;2759046	-;-;-;-;-	3.26537	6.41815	76.2448	2.51e-18	2.2e-17	NA	NA	NA	NA	gi|57015319|sp|Q9C168.2|CAT1_NEUCR	77.174	0	RecName: Full=Catalase-1
TT_05279	292618;292822;296500;299024	292671;296400;298958;299660	-;-;-;-	3.26074	7.92554	140.897	1.69e-32	4.59e-31	NA	NA	NA	NA	gi|238054311|sp|O93937.2|PYR1_EMENI	74.316	0	RecName: Full=Protein pyrABCN
TT_01832	6165588;6165938;6166040;6166361	6165786;6165966;6166186;6167041	+;+;+;+	3.25268	7.82383	174.881	6.36e-40	2.74e-38	NA	NA	NA	NA	NA	NA	NA	NA
TT_01731	5805893;5806242;5806474	5806132;5806388;5806533	-;-;-	3.24224	-1.59244	4.57956	0.0323555	0.0468101	NA	NA	NA	NA	gi|166217185|sp|A6X374.1|MINC_OCHA4	24.224	0.9	RecName: Full=Probable septum site-determining protein MinC
TT_04815	2985199;2985492;2986190	2985420;2986127;2986441	-;-;-	3.24211	8.1919	76.5153	2.19e-18	1.93e-17	GH10			Y	gi|74631028|sp|Q5ZNB1.1|XYND_PENFN	49.133	3.69e-116	RecName: Full=Endo-1,4-beta-xylanase D
TT_02598	538629;538742;538962;541170;541483	538680;538875;539266;541299;541488	-;-;-;-;-	3.23824	9.98274	94.1085	2.99e-22	3.57e-21	NA	NA	NA	NA	gi|74625959|sp|Q9UTI9.1|YKZ2_SCHPO	35.461	1.35e-25	RecName: Full=UPF0591 membrane protein C15E1.02c
TT_04928	395449;396002;396501;397030	395886;396441;396974;397114	-;-;-;-	3.23127	1.04421	39.719	2.93e-10	1.2e-09	NA	NA	NA	NA	gi|223590091|sp|A5DJU3.2|KAR5_PICGU	26.846	6.16e-05	RecName: Full=Nuclear fusion protein KAR5
TT_06860	351718;352685;353093	352591;353019;353284	-;-;-	3.23065	2.60554	41.4344	1.22e-10	5.2e-10	NA	NA	NA	NA	gi|403399366|sp|E9JFX9.1|DMOA_HYPSL	50.439	1.84e-153	RecName: Full=Dimethyl-sulfide monooxygenase
TT_09833	875879;876064;876213;877221;877545	875995;876128;877150;877467;877596	+;+;+;+;+	3.22966	8.86629	141.226	1.44e-32	3.91e-31	NA	NA	NA	NA	gi|30316357|sp|P34085.2|CISY_NEUCR	89.831	0	RecName: Full=Citrate synthase, mitochondrial
TT_00705	2181935;2182134	2182017;2182350	+;+	3.22438	0.540356	63.3403	1.74e-15	1.21e-14	NA	NA	NA	NA	NA	NA	NA	NA
TT_01210	3960676;3961399	3961075;3961670	-;-	3.21499	5.2085	44.6032	2.41e-11	1.11e-10	NA	NA	NA	NA	NA	NA	NA	NA
TT_08594	220898	223018	+	3.21484	7.64571	170.399	6.05e-39	2.46e-37	NA	NA	NA	NA	gi|550544303|sp|Q0V8M0.3|KRI1_BOVIN	28.235	1.72e-17	RecName: Full=Protein KRI1 homolog
TT_03150	2632535	2632843	+	3.21404	1.30184	51.7885	6.18e-13	3.35e-12	NA	NA	NA	NA	NA	NA	NA	NA
TT_02404	8214913;8216410	8216344;8216699	-;-	3.21279	-0.516321	36.1367	1.84e-09	6.96e-09	NA	NA	NA	NA	NA	NA	NA	NA
TT_02024	6910180;6910323	6910185;6910679	-;-	3.2013	-1.16171	33.6027	6.76e-09	2.4e-08	NA	NA	NA	NA	NA	NA	NA	NA
TT_07582	222748;223160	223082;223292	+;+	3.19957	3.07363	108.249	2.37e-25	3.72e-24	NA	NA	NA	NA	gi|75311624|sp|Q9LVH4.1|CAR4_ARATH	23.622	0.11	RecName: Full=Protein C2-DOMAIN ABA-RELATED 4
TT_09276	1235444;1236029;1236124;1236264	1235975;1236059;1236205;1237217	-;-;-;-	3.19709	7.81659	90.0573	2.31e-21	2.56e-20	NA	NA	NA	NA	NA	NA	NA	NA
TT_07538	86273;86656;86920	86536;86847;86952	+;+;+	3.19382	4.66148	49.4078	2.08e-12	1.08e-11	NA	NA	NA	NA	gi|74962316|sp|Q17635.2|NDC80_CAEEL	30.508	0.53	RecName: Full=Kinetochore protein ndc-80
TT_10022	1539547;1540740	1540664;1540827	-;-	3.1929	0.098167	44.7912	2.19e-11	1.01e-10	NA	NA	NA	NA	gi|74629671|sp|Q8J0G0.1|MLCH_PENCI	31.281	4.21e-62	RecName: Full=Acyltransferase mlcH
TT_05599	1517413;1517861;1518052	1517789;1517966;1518672	+;+;+	3.18991	13.1319	55.7402	8.27e-14	4.9e-13	NA	NA	NA	NA	gi|51701291|sp|Q9C206.1|AOX_PODAS	71.117	0	RecName: Full=Alternative oxidase, mitochondrial
TT_07338	626418;626570;627510;627630	626498;627154;627540;628027	+;+;+;+	3.1773	0.0929431	21.6364	3.3e-06	8.57e-06	NA	NA	NA	NA	NA	NA	NA	NA
TT_09214	1049908;1050114	1050078;1050179	+;+	3.16045	-0.219062	31.673	1.82e-08	6.11e-08	NA	NA	NA	NA	gi|116242855|sp|P52736.2|ZN133_HUMAN	33.846	0.82	RecName: Full=Zinc finger protein 133
TT_02311	7904720;7904873;7905764;7906254	7904783;7905693;7906192;7906367	-;-;-;-	3.15947	4.52778	94.1485	2.93e-22	3.5e-21	NA	NA	NA	NA	gi|1160421896|sp|Q59LF3.2|RV167_CANAL	23.465	1.23e-27	RecName: Full=Regulator of cytoskeleton and endocytosis RVS167
TT_07979	1492835;1496254;1496550	1496203;1496485;1497136	-;-;-	3.14809	6.1541	87.41	8.82e-21	9.34e-20	NA	NA	NA	NA	NA	NA	NA	NA
TT_06818	220811;220990;222640;223253	220920;222576;223103;223347	-;-;-;-	3.14574	6.30819	107.883	2.85e-25	4.39e-24	NA	NA	NA	NA	gi|1279751573|sp|A0A084AFG9.1|SAT20_STACB	37.681	1.21e-08	RecName: Full=Satratoxin biosynthesis SC3 cluster transcription factor SAT20
TT_09801	787634;788085;788547;788678;788764;789115;789323;789414	788018;788483;788639;788694;789048;789155;789336;789436	-;-;-;-;-;-;-;-	3.1454	8.86608	190.951	1.97e-43	1.04e-41	NA	NA	NA	NA	gi|6685242|sp|O94354.1|ASSY_SCHPO	58.543	5.22e-173	RecName: Full=Argininosuccinate synthase
TT_09832	871523;872129;872380;873548;873896;874240	872056;872297;873445;873647;874141;874362	-;-;-;-;-;-	3.14367	6.95742	86.9457	1.12e-20	1.17e-19	NA	NA	NA	NA	gi|59800224|sp|Q9UTE3.3|SEB1_SCHPO	33.286	6.15e-84	RecName: Full=Rpb7-binding protein seb1
TT_05890	253841;254803;256664	254736;256069;257026	-;-;-	3.1372	0.158727	26.2179	3.05e-07	8.93e-07	NA	NA	NA	NA	gi|51316641|sp|Q6MTP6.1|RIMP_MYCMS	25.676	0.21	RecName: Full=Ribosome maturation factor RimP
TT_05214	36955;37152	37072;37219	+;+	3.12609	1.28825	83.0668	7.93e-20	7.81e-19	NA	NA	NA	NA	gi|166228129|sp|Q6GLK2.2|THEM4_XENLA	28.571	0.003	RecName: Full=Acyl-coenzyme A thioesterase THEM4
TT_03239	2956742	2957551	-	3.12038	0.615118	9.42463	0.00214091	0.00378976	NA	NA	NA	NA	NA	NA	NA	NA
TT_06280	1716074;1716131;1716429	1716081;1716170;1717469	-;-;-	3.10827	0.943839	75.2683	4.11e-18	3.55e-17	NA	NA	NA	NA	gi|1100152782|sp|B3FWT8.1|RDC3_METCM	34.349	3.14e-53	RecName: Full=Efflux pump rdc3
TT_08637	384183;384633;385098;385241	384561;385027;385168;385895	+;+;+;+	3.10226	1.0736	49.3858	2.1e-12	1.09e-11	NA	NA	NA	NA	NA	NA	NA	NA
TT_04593	2205180;2205254	2205182;2206444	-;-	3.10012	1.48302	62.8381	2.24e-15	1.54e-14	NA	NA	NA	NA	gi|980952303|sp|D4AK17.1|PLCX1_ARTBC	34.862	4.4e-51	RecName: Full=PI-PLC X domain-containing protein 1
TT_09368	1566795;1566858	1566800;1567265	-;-	3.09592	2.76492	97.9176	4.36e-23	5.57e-22	NA	NA	NA	NA	NA	NA	NA	NA
TT_07618	44824;45051	44975;45216	-;-	3.09584	8.94678	64.5766	9.29e-16	6.63e-15	NA	NA	NA	NA	gi|20137660|sp|Q9K8Z4.1|CLS_BACHD	31.746	7.81e-05	RecName: Full=Cardiolipin synthase
TT_06251	1633287;1633460;1634076;1634181	1633387;1634022;1634125;1634219	+;+;+;+	3.09428	0.615122	56.1256	6.8e-14	4.07e-13	AA9			Y	gi|2494341|sp|Q00023.1|CEL1_AGABI	37.549	6.57e-48	RecName: Full=Cellulose-growth-specific protein
TT_03904	5457115;5457397;5458078	5457335;5458015;5458203	-;-;-	3.09144	4.02618	118.204	1.56e-27	2.98e-26	NA	NA	NA	NA	gi|1239396340|sp|D4AN96.1|SWNR_ARTBC	25.764	3.01e-09	RecName: Full=Oxidoreductase swnR
TT_01706	5746541;5746634;5746958;5747955	5746571;5746873;5747897;5748033	+;+;+;+	3.08937	6.98444	92.2795	7.53e-22	8.66e-21	NA	NA	NA	NA	gi|74582596|sp|O74913.1|YJ72_SCHPO	39.252	1.04e-100	RecName: Full=Uncharacterized protein C757.02c
TT_09947	1290130;1290292;1290706;1291290	1290168;1290637;1291125;1291435	-;-;-;-	3.08698	10.1181	161.565	5.15e-37	1.86e-35	NA	NA	NA	NA	gi|127277|sp|P23641.1|MPCP_YEAST	58.94	1.47e-123	RecName: Full=Mitochondrial phosphate carrier protein
TT_03284	3112675;3112782;3113072;3113196	3112720;3113007;3113121;3114247	+;+;+;+	3.08321	5.34312	105.884	7.82e-25	1.16e-23	NA	NA	NA	NA	gi|118550|sp|P00369.3|DHE4_NEUCR	82.057	0	RecName: Full=NADP-specific glutamate dehydrogenase
TT_07090	1036444	1037118	+	3.07715	1.4881	58.246	2.31e-14	1.45e-13	NA	NA	NA	NA	gi|3122925|sp|Q12731.1|TBP_EMENI	55.747	2.37e-72	RecName: Full=TATA-box-binding protein
TT_05815	176166;176404;177366	176171;176795;177372	-;-;-	3.07624	3.16586	53.4025	2.72e-13	1.52e-12	NA	NA	NA	NA	gi|1338308007|sp|C5H883.1|RADR_CHACV	35.714	6.98e-17	RecName: Full=Transcription factor radR
TT_06971	709362;709563	709492;709701	+;+	3.07182	0.818741	78.045	1.01e-18	9.12e-18	NA	NA	NA	NA	NA	NA	NA	NA
TT_04728	2716527	2717912	+	3.0696	3.37905	95.9123	1.2e-22	1.49e-21	NA	NA	NA	NA	gi|30913566|sp|Q9CWR2.1|SMYD3_MOUSE	42.373	6.34e-07	RecName: Full=Histone-lysine N-methyltransferase SMYD3
TT_09634	194296;194555	194472;195475	+;+	3.0657	-0.778881	26.0961	3.25e-07	9.48e-07	NA	NA	NA	NA	gi|302595585|sp|P0CH36.1|ADHC1_MYCS2	44.099	3.42e-76	RecName: Full=NADP-dependent alcohol dehydrogenase C 1
TT_04494	1872558;1872770	1872645;1873434	+;+	3.0628	5.15857	135.275	2.88e-31	7.09e-30	NA	NA	NA	NA	gi|74634130|sp|Q6C7L6.1|N7BML_YARLI	34.167	1.33e-12	RecName: Full=NADH-ubiquinone oxidoreductase assembly factor N7BML
TT_03097	2397700;2397979	2397879;2398371	-;-	3.06232	3.84886	90.115	2.25e-21	2.49e-20	NA	NA	NA	NA	gi|259709745|sp|C4L7T0.1|RL3_TOLAT	37.838	0.64	RecName: Full=50S ribosomal protein L3
TT_05726	1979528;1979658	1979530;1981439	-;-	3.06071	1.58685	123.421	1.13e-28	2.36e-27	NA	NA	NA	NA	NA	NA	NA	NA
TT_04667	2531829;2532416	2532103;2532590	+;+	3.05768	2.70064	79.0242	6.14e-19	5.68e-18	NA	NA	NA	NA	gi|74620367|sp|Q8J0F8.1|MLCF_PENCI	47.761	2.3e-14	RecName: Full=Esterase mlcF
TT_05968	569720;570016;571343;571541;571713;572178	569929;570219;571479;571649;572043;573040	+;+;+;+;+;+	3.0575	2.27487	170.81	4.92e-39	2.04e-37	NA	NA	NA	NA	gi|1239396157|sp|S4W4F3.1|EQXC_FUSHE	23.944	5.9e-11	RecName: Full=Trans-enoyl reductase eqxC
TT_05398	761540;763358	763292;764325	+;+	3.04684	4.07513	139.536	3.36e-32	8.94e-31	NA	NA	NA	NA	gi|730144|sp|P39863.1|NIA_FUSOX	61.632	0	RecName: Full=Nitrate reductase [NADPH]
TT_02487	131801	132634	+	3.04569	-0.986057	24.3858	7.88e-07	2.2e-06	NA	NA	NA	NA	NA	NA	NA	NA
TT_05955	492510	494525	+	3.04538	5.55558	151.855	6.82e-35	2.13e-33	NA	NA	NA	NA	gi|92090990|sp|Q9H1I8.3|ASCC2_HUMAN	26.124	1.24e-12	RecName: Full=Activating signal cointegrator 1 complex subunit 2
TT_01410	4644182;4644933	4644818;4646506	-;-	3.03922	7.62387	136.888	1.28e-31	3.25e-30	NA	NA	NA	NA	gi|19862468|sp|Q03707.2|SRC1_YEAST	27.338	5.62e-38	RecName: Full=Inner nuclear membrane protein SRC1
TT_04854	81601;82210;84343	81880;84281;84525	+;+;+	3.03708	6.59806	142.978	5.94e-33	1.66e-31	NA	NA	NA	NA	gi|2497072|sp|Q04500.1|UTP14_YEAST	32.295	1.66e-70	RecName: Full=U3 small nucleolar RNA-associated protein 14
TT_00551	1617241;1617876	1617818;1619406	+;+	3.03439	4.34301	178.493	1.03e-40	4.64e-39	NA	NA	NA	NA	gi|166214674|sp|A1WWE0.1|DNAA_HALHL	28.244	0.41	RecName: Full=Chromosomal replication initiator protein DnaA
TT_05097	1006507;1006667;1006757;1007139;1007941	1006584;1006684;1007065;1007852;1008210	+;+;+;+;+	3.03294	7.4629	141.485	1.26e-32	3.48e-31	NA	NA	NA	NA	gi|12644363|sp|P87041.3|GMS1_SCHPO	43.309	6.82e-93	RecName: Full=UDP-galactose transporter
TT_08781	965073;965903	965776;966026	+;+	3.0307	5.59695	107.407	3.62e-25	5.53e-24	NA	NA	NA	NA	gi|121989847|sp|Q295G5.1|EIF3A_DROPS	32.407	0.019	RecName: Full=Eukaryotic translation initiation factor 3 subunit A
TT_03005	2103649;2104279;2104518;2104652;2104934	2104180;2104448;2104591;2104882;2105072	-;-;-;-;-	3.02586	3.55934	30.5138	3.31e-08	1.08e-07	NA	NA	NA	NA	gi|1279751569|sp|A0A084AFG6.1|SAT17_STACB	31.579	2.45e-44	RecName: Full=Taurine hydroxylase-like protein SAT17
TT_00359	942004;943910;944313;945400	943855;944215;945342;945586	-;-;-;-	3.02378	5.79501	65.6647	5.35e-16	3.87e-15	NA	NA	NA	NA	gi|353526213|sp|P0C1B1.2|CBK1_EMENI	45.975	8.53e-145	RecName: Full=Serine/threonine-protein kinase cbk1
TT_05950	482748;483152	482961;483561	-;-	3.02356	-0.882695	29.6582	5.15e-08	1.65e-07	NA	NA	NA	NA	gi|31076599|sp|O14258.1|ACE2_SCHPO	40	1.93e-05	RecName: Full=Metallothionein expression activator
TT_01009	3247295;3247642;3247929;3248268;3249413;3250495	3247567;3247865;3248045;3249300;3249652;3250779	+;+;+;+;+;+	3.01535	8.0579	47.2908	6.12e-12	2.99e-11	NA	NA	NA	NA	NA	NA	NA	NA
TT_01334	4372856;4373453;4373808;4373917	4373321;4373736;4373854;4374028	-;-;-;-	3.0152	3.89513	45.8192	1.3e-11	6.17e-11	NA	NA	NA	NA	NA	NA	NA	NA
TT_02178	7437624;7438372;7439151;7440984;7441382	7438306;7439091;7440916;7441310;7441602	+;+;+;+;+	3.01037	5.11557	93.1691	4.8e-22	5.63e-21	NA	NA	NA	NA	gi|347595660|sp|P34244.2|HSL1_YEAST	44.418	2.67e-99	RecName: Full=Probable serine/threonine-protein kinase HSL1
TT_09347	1489517;1489627;1489830;1490777;1490995	1489551;1489754;1490722;1490919;1491118	-;-;-;-;-	3.00621	3.3136	78.3198	8.76e-19	7.98e-18	NA	NA	NA	NA	gi|37090193|sp|Q12436.1|ZRT2_YEAST	32.212	1.29e-54	RecName: Full=Zinc-regulated transporter 2
TT_06213	1489114;1489496;1490373	1489436;1490287;1490859	-;-;-	3.00368	7.68835	112.162	3.29e-26	5.49e-25	NA	NA	NA	NA	gi|3025028|sp|P75791.1|YBIU_ECOLI	29.923	7.3e-40	RecName: Full=Uncharacterized protein YbiU
TT_03555	4034788;4035030	4034877;4035350	-;-	2.99923	1.26601	66.1118	4.26e-16	3.11e-15	NA	NA	NA	NA	NA	NA	NA	NA
TT_08698	588150;588734;589004	588675;588945;589081	-;-;-	2.99817	9.11883	112.269	3.12e-26	5.21e-25	NA	NA	NA	NA	gi|74644947|sp|Q06170.1|YL326_YEAST	28.906	4.18e-12	RecName: Full=Uncharacterized membrane protein YLR326W
TT_01775	5924020	5924997	-	2.99771	7.20842	95.8347	1.25e-22	1.54e-21	NA	NA	NA	NA	gi|1723802|sp|P53193.1|JAC1_YEAST	27.803	1.08e-22	RecName: Full=J-type co-chaperone JAC1, mitochondrial
TT_04217	845357;845470;845638;845747	845393;845565;845696;849415	+;+;+;+	2.99722	7.80598	118.447	1.38e-27	2.7e-26	NA	NA	NA	NA	gi|408360303|sp|Q7RY84.3|CLU_NEUCR	71.012	0	RecName: Full=Clustered mitochondria protein homolog
TT_01636	5484308;5484397;5485017	5484317;5484907;5485305	+;+;+	2.99644	5.04766	71.7095	2.49e-17	2.01e-16	NA	NA	NA	NA	gi|74585896|sp|Q5A4M8.1|SUR7_CANAL	31.33	4.24e-21	RecName: Full=Protein SUR7
TT_09804	793646;794028	793954;794471	+;+	2.99398	8.76748	123.072	1.34e-28	2.78e-27	NA	NA	NA	NA	gi|52782986|sp|Q9P5U4.1|GRPE_NEUCR	66.135	2.13e-111	RecName: Full=GrpE protein homolog, mitochondrial
TT_09954	1319706	1320125	+	2.9928	5.40595	102.989	3.37e-24	4.67e-23	NA	NA	NA	NA	gi|152060958|sp|A0L5Z7.1|RS4_MAGMM	42.5	0.28	RecName: Full=30S ribosomal protein S4
TT_04499	1888671;1888839	1888779;1890772	+;+	2.99072	6.49923	101.548	6.97e-24	9.47e-23	NA	NA	NA	NA	gi|68845777|sp|P37967.2|PNBA_BACSU	32.009	3.76e-41	RecName: Full=Para-nitrobenzyl esterase
TT_01246	4094311;4094638	4094381;4094728	+;+	2.98572	1.12072	49.7576	1.74e-12	9.07e-12	NA	NA	NA	NA	NA	NA	NA	NA
TT_05919	373865;374427	374230;374630	+;+	2.98401	3.46078	93.4358	4.2e-22	4.95e-21	NA	NA	NA	NA	gi|27808493|sp|P59213.1|MALX_STRPN	40	0.37	RecName: Full=Maltose/maltodextrin-binding protein
TT_00353	926636;927374;928315	927311;928230;928323	-;-;-	2.98337	9.16603	147.954	4.86e-34	1.46e-32	NA	NA	NA	NA	gi|6016371|sp|O60084.1|TIM44_SCHPO	43.719	3.64e-108	RecName: Full=Mitochondrial import inner membrane translocase subunit tim44
TT_01938	6478323;6479332;6479491;6479983	6479270;6479417;6479908;6480138	+;+;+;+	2.98194	6.27769	77.794	1.14e-18	1.03e-17	NA	NA	NA	NA	gi|3183348|sp|O13912.1|YDW6_SCHPO	30.797	4.2e-77	RecName: Full=Uncharacterized protein C23C11.06c
TT_06068	949079	949810	+	2.98128	5.58324	99.3154	2.15e-23	2.81e-22	NA	NA	NA	NA	gi|187471057|sp|A9LZ77.1|CYSG_NEIM0	32.075	0.17	RecName: Full=Siroheme synthase
TT_09293	1276407	1278170	-	2.97523	6.02362	106.52	5.67e-25	8.51e-24	NA	NA	NA	NA	gi|12644186|sp|P28745.2|RCC1_SCHPO	41.304	4.05e-112	RecName: Full=Protein pim1
TT_08258	2376217;2376470;2376689;2377393	2376408;2376593;2377324;2377712	+;+;+;+	2.97262	2.16682	70.6481	4.27e-17	3.39e-16	NA	NA	NA	NA	gi|1239396258|sp|A0A0E3VJW8.1|FSA4_FUSSF	30.46	7.36e-42	RecName: Full=Methyltransferase fsa4
TT_08869	1255595	1257091	-	2.97122	2.29109	111.856	3.84e-26	6.35e-25	GT55			N	gi|28380092|sp|Q9UZC1.1|MPGS_PYRAB	34.975	4.71e-63	RecName: Full=Mannosyl-3-phosphoglycerate synthase
TT_04994	662513;663329	663262;663400	-;-	2.96512	1.13386	49.0886	2.45e-12	1.26e-11	NA	NA	NA	NA	gi|160358869|sp|Q02224.2|CENPE_HUMAN	27.551	0.32	RecName: Full=Centromere-associated protein E
TT_00532	1540211;1542392;1542768;1542996;1544316	1542317;1542708;1542941;1544238;1544866	+;+;+;+;+	2.95909	7.59091	101.131	8.61e-24	1.16e-22	NA	NA	NA	NA	gi|597439620|sp|Q7SEY2.3|CFT1_NEUCR	70.007	0	RecName: Full=Protein cft1
TT_09896	1094630	1096786	+	2.95182	6.22746	163.634	1.82e-37	6.75e-36	NA	NA	NA	NA	gi|338818168|sp|C4XXL5.1|GEP3_CLAL4	23.176	1.89e-09	RecName: Full=Genetic interactor of prohibitins 3, mitochondrial
TT_09227	1092132;1092819	1092648;1093045	-;-	2.95041	-1.08915	25.5325	4.35e-07	1.25e-06	NA	NA	NA	NA	gi|19924190|sp|P33659.2|Y1301_CLOAB	26.667	0.44	RecName: Full=Uncharacterized protein CA_C1301
TT_04772	2852820;2853110;2853407	2853043;2853346;2853728	-;-;-	2.94963	6.31734	34.7293	3.79e-09	1.39e-08	NA	NA	NA	NA	gi|50428953|sp|Q9HCI5.2|MAGE1_HUMAN	36.842	0.088	RecName: Full=Melanoma-associated antigen E1
TT_09453	1892630;1892778;1893024	1892648;1892968;1894244	+;+;+	2.94735	5.2565	63.7676	1.4e-15	9.82e-15	AA12			N	gi|3914994|sp|Q44091.1|SNDH_GLULI	24.709	1.27e-07	RecName: Full=L-sorbosone dehydrogenase
TT_09985	1416357;1416510;1416639;1417291	1416428;1416562;1417177;1417313	+;+;+;+	2.9401	1.4472	26.0734	3.29e-07	9.59e-07	NA	NA	NA	NA	NA	NA	NA	NA
TT_05543	1342872	1344758	-	2.93978	2.5219	91.4491	1.14e-21	1.3e-20	NA	NA	NA	NA	gi|12230424|sp|O84694.1|PARB_CHLTR	27.586	0.56	RecName: Full=Probable chromosome-partitioning protein ParB
TT_04685	2583710;2585333;2590237;2590603	2585268;2590176;2590502;2590794	-;-;-;-	2.92936	9.37885	99.6089	1.86e-23	2.44e-22	NA	NA	NA	NA	gi|12644351|sp|P78820.2|ACAC_SCHPO	61.241	0	RecName: Full=Acetyl-CoA carboxylase
TT_09051	429476;429798	429721;429971	-;-	2.9293	4.95988	65.4223	6.04e-16	4.35e-15	NA	NA	NA	NA	gi|75311678|sp|Q9LXT3.1|MBF1B_ARATH	35	0.12	RecName: Full=Multiprotein-bridging factor 1b
TT_01763	5894509;5894610;5895647	5894532;5895574;5896103	+;+;+	2.92882	-0.478043	33.1889	8.36e-09	2.94e-08	NA	NA	NA	NA	gi|1076761187|sp|W7MWX4.1|FUS7_GIBM7	40.43	1.28e-126	RecName: Full=Putative aldehyde dehydrogenase FUS7
TT_00749	2347076;2348377	2348323;2348994	-;-	2.92865	4.10916	112.32	3.04e-26	5.1e-25	NA	NA	NA	NA	NA	NA	NA	NA
TT_09103	584389;584911;585362;585672	584833;585235;585561;585892	+;+;+;+	2.92426	3.10023	62.6629	2.45e-15	1.68e-14	GH6			Y	gi|803374851|sp|B2AE04.1|CEL6C_PODAN	73.3	0	RecName: Full=1,4-beta-D-glucan cellobiohydrolase CEL6C
TT_09326	1410171;1410561;1410762	1410499;1410705;1412300	+;+;+	2.91443	4.21486	55.7831	8.09e-14	4.8e-13	NA	NA	NA	NA	gi|1711632|sp|Q10179.1|SYG_SCHPO	53.285	0	RecName: Full=Putative glycine--tRNA ligase
TT_06615	46960;47162;47777;48095;48633;49323	47059;47497;48013;48522;49200;49810	+;+;+;+;+;+	2.90892	-0.390097	34.9959	3.3e-09	1.22e-08	NA	NA	NA	NA	NA	NA	NA	NA
TT_07905	1266449	1268008	-	2.90646	5.63586	101.079	8.84e-24	1.19e-22	NA	NA	NA	NA	gi|62286643|sp|Q8K4C0.3|FMO5_RAT	25.707	6.22e-21	RecName: Full=Dimethylaniline monooxygenase [N-oxide-forming] 5
TT_04878	155266	156999	-	2.9052	1.42708	101.323	7.81e-24	1.06e-22	NA	NA	NA	NA	gi|74634463|sp|Q6C8T3.1|AIM9_YARLI	26.636	0.000232	RecName: Full=Altered inheritance of mitochondria protein 9, mitochondrial
TT_03859	5270328	5271278	-	2.90347	2.09954	90.6638	1.7e-21	1.91e-20	NA	NA	NA	NA	gi|182698861|sp|Q8KU07.2|AZOB_XENAZ	26.432	0.000305	RecName: Full=NAD(P)H azoreductase
TT_09582	34683	35948	-	2.90139	7.65432	166.395	4.54e-38	1.78e-36	NA	NA	NA	NA	gi|48474651|sp|Q9HE11.2|UTP5_SCHPO	37.455	4.6e-32	RecName: Full=U3 small nucleolar RNA-associated protein 5
TT_08014	1595443;1597027;1597253;1597767	1596973;1597181;1597700;1597960	-;-;-;-	2.90035	0.813223	38.1309	6.62e-10	2.61e-09	NA	NA	NA	NA	gi|20143881|sp|Q9BZM1.1|PG12A_HUMAN	32.407	2.1e-07	RecName: Full=Group XIIA secretory phospholipase A2
TT_07814	802763;803793	803720;803863	+;+	2.89564	6.53703	58.0113	2.61e-14	1.63e-13	CE16			N	gi|1008808670|sp|A7J2C6.1|AES1_HYPJE	51.594	9.26e-126	RecName: Full=Acetylesterase
TT_05816	182285;182533	182448;183880	-;-	2.89281	4.35162	56.9737	4.42e-14	2.7e-13	NA	NA	NA	NA	gi|61228437|sp|P0A390.1|NAHF_PSEU8	34.658	1.01e-80	RecName: Full=Salicylaldehyde dehydrogenase
TT_08157	2059702;2060785	2060720;2061562	+;+	2.88929	2.79976	70.2479	5.23e-17	4.12e-16	NA	NA	NA	NA	NA	NA	NA	NA
TT_02690	822832;823057;823228;823874	822877;823065;823334;823918	-;-;-;-	2.88693	1.69933	32.3288	1.3e-08	4.47e-08	NA	NA	NA	NA	NA	NA	NA	NA
TT_05432	878883;879147;880480	879080;880390;880687	+;+;+	2.88568	6.73261	129.886	4.34e-30	1e-28	NA	NA	NA	NA	gi|353558696|sp|C8V213.1|MDJ1_EMENI	57.17	0	RecName: Full=DnaJ homolog 1, mitochondrial
TT_03494	3820470	3823244	-	2.88273	6.01385	150.452	1.38e-34	4.27e-33	NA	NA	NA	NA	gi|88909701|sp|Q9USN3.3|UTP13_SCHPO	36.476	1.6e-169	RecName: Full=Probable U3 small nucleolar RNA-associated protein 13
TT_05195	1305626	1306426	-	2.88109	6.80148	83.0983	7.81e-20	7.7e-19	NA	NA	NA	NA	NA	NA	NA	NA
TT_06729	124894;124983;125255;125643;125846;126046;126516;126691;126864;126950;127082;127303	124900;125059;125477;125765;125976;126445;126636;126788;126872;127023;127218;127555	-;-;-;-;-;-;-;-;-;-;-;-	2.88057	0.421328	44.6184	2.39e-11	1.1e-10	NA	NA	NA	NA	gi|74626742|sp|O59726.1|FNX2_SCHPO	31.02	8.49e-62	RecName: Full=Vacuolar membrane amino acid uptake transporter fnx2
TT_08134	1960268;1960304;1960878	1960273;1960786;1961135	-;-;-	2.87986	7.3213	123.737	9.62e-29	2.02e-27	NA	NA	NA	NA	gi|952543426|sp|P0DN32.1|CUPR1_ARTBC	42.105	5.09e-25	RecName: Full=Probable GPI-anchored cupredoxin ARB_05732-1
TT_00225	363639;364018;364447;365491;365620	363907;364318;365428;365555;365718	+;+;+;+;+	2.87617	3.72082	135.094	3.15e-31	7.74e-30	AA4			N	gi|3024813|sp|P56216.1|VAOX_PENSI	32.079	1.75e-92	RecName: Full=Vanillyl-alcohol oxidase
TT_09903	1116111;1118168;1119990	1118021;1119880;1120058	-;-;-	2.87608	7.16915	110.589	7.28e-26	1.18e-24	NA	NA	NA	NA	gi|74676637|sp|Q12754.1|RRP12_YEAST	35.967	0	RecName: Full=Ribosomal RNA-processing protein 12
TT_00273	557805	559844	-	2.87358	7.3235	137.117	1.14e-31	2.91e-30	NA	NA	NA	NA	gi|121789911|sp|Q2HCV1.1|PESC_CHAGB	80.712	0	RecName: Full=Pescadillo homolog
TT_09071	471788;472234	472089;472516	+;+	2.87318	0.857534	55.1445	1.12e-13	6.53e-13	NA	NA	NA	NA	gi|6831496|sp|Q01738.1|CDH_PHACH	30.159	8.62e-09	RecName: Full=Cellobiose dehydrogenase
TT_09953	1318317	1319282	+	2.86904	6.37384	133.41	7.35e-31	1.78e-29	NA	NA	NA	NA	gi|229470359|sp|Q9JL25.2|RGS1_MOUSE	23.529	0.002	RecName: Full=Regulator of G-protein signaling 1
TT_08051	1695160;1695446	1695305;1695605	-;-	2.8683	5.90966	68.576	1.22e-16	9.35e-16	NA	NA	NA	NA	NA	NA	NA	NA
TT_05898	293066	293452	-	2.86665	7.96737	61.4322	4.58e-15	3.07e-14	NA	NA	NA	NA	NA	NA	NA	NA
TT_08298	2505175;2506448	2506406;2506520	+;+	2.85884	4.46543	69.5894	7.3e-17	5.68e-16	NA	NA	NA	NA	gi|2497956|sp|Q56207.1|MOEA_SYNE7	32.381	1.86e-50	RecName: Full=Molybdopterin molybdenumtransferase
TT_01332	4366320;4366938;4367503;4367860;4368283	4366864;4367433;4367765;4368168;4368340	-;-;-;-;-	2.85644	7.04265	128.681	7.96e-30	1.8e-28	NA	NA	NA	NA	gi|30923197|sp|P25351.2|YCR3_YEAST	26.897	1.87e-71	RecName: Full=Uncharacterized membrane protein YCR023C
TT_09427	1793495;1793893;1795093;1795398;1795949;1796693;1799464;1800605;1800898	1793796;1795033;1795331;1795829;1796619;1796861;1800541;1800843;1801336	-;-;-;-;-;-;-;-;-	2.85251	7.74204	107.399	3.64e-25	5.55e-24	NA	NA	NA	NA	gi|2507129|sp|P38925.2|SMF1_YEAST	55.609	7.75e-143	RecName: Full=Manganese transporter SMF1
TT_06041	831411;832547	832482;833205	+;+	2.85234	3.02393	34.3806	4.53e-09	1.64e-08	NA	NA	NA	NA	NA	NA	NA	NA
TT_04293	1178019;1178191	1178125;1181206	+;+	2.85121	6.62152	132.331	1.27e-30	3.01e-29	NA	NA	NA	NA	gi|597439608|sp|Q7SB49.2|DNLI4_NEUCR	68.744	0	RecName: Full=DNA ligase 4
TT_09566	2318602;2319416	2319329;2319443	-;-	2.84654	5.75485	129.652	4.88e-30	1.12e-28	NA	NA	NA	NA	gi|84029602|sp|Q06672.2|TSR2_YEAST	30.994	7.83e-23	RecName: Full=Pre-rRNA-processing protein TSR2
TT_09312	1359382;1359525	1359458;1360332	+;+	2.84205	8.9529	86.0379	1.77e-20	1.81e-19	NA	NA	NA	NA	gi|41018386|sp|P87216.1|VIPI_SCHPO	34.615	1.31e-35	RecName: Full=Protein vip1
TT_05291	356657	358834	-	2.83742	6.50755	140.563	2.01e-32	5.4e-31	NA	NA	NA	NA	gi|74676199|sp|O94445.1|SUV3_SCHPO	40.936	3.03e-121	RecName: Full=ATP-dependent RNA helicase suv3, mitochondrial
TT_00931	2923540;2923893;2924901	2923824;2924845;2927187	+;+;+	2.83317	6.34057	99.4691	1.99e-23	2.6e-22	NA	NA	NA	NA	gi|52783105|sp|O74298.1|LYS2_PENCH	55.33	0	RecName: Full=L-2-aminoadipate reductase large subunit
TT_00157	166415	167512	-	2.83057	1.77779	30.3597	3.59e-08	1.16e-07	NA	NA	NA	NA	gi|1042851759|sp|D7PHZ1.1|VRTI_PENAE	40.867	2.1e-62	RecName: Full=Oxidoreductase vrtI
TT_01701	5716955;5718455;5720192	5718376;5719871;5720259	+;+;+	2.82182	1.61563	56.1688	6.65e-14	3.99e-13	NA	NA	NA	NA	NA	NA	NA	NA
TT_00588	1791822;1793503;1794109;1794307	1793452;1794049;1794251;1794796	-;-;-;-	2.82116	7.58818	95.4692	1.5e-22	1.84e-21	NA	NA	NA	NA	gi|1175439|sp|Q09764.1|YA7B_SCHPO	42.312	0	RecName: Full=Uncharacterized protein C24H6.11c
TT_05167	1205512	1208208	-	2.82027	4.34339	100.037	1.5e-23	1.98e-22	GH2			N	gi|597500948|sp|A7LXS9.1|BGH2A_BACO1	39.13	0	RecName: Full=Beta-galactosidase BoGH2A
TT_07894	1237407;1237590;1237791;1238141;1238264;1238400;1239237	1237534;1237724;1238067;1238188;1238327;1239157;1239521	-;-;-;-;-;-;-	2.8196	3.54969	93.0862	5.01e-22	5.86e-21	NA	NA	NA	NA	gi|94730358|sp|Q12559.2|AMDS_ASPOR	41.607	1.67e-131	RecName: Full=Acetamidase
TT_07054	936218;937820;938185	937652;938053;938282	-;-;-	2.81873	6.99464	105.274	1.06e-24	1.55e-23	NA	NA	NA	NA	gi|74934476|sp|Q8T9S7.1|PTEN_DICDI	27.083	1.43e-18	RecName: Full=Phosphatidylinositol 3,4,5-trisphosphate 3-phosphatase and dual-specificity protein phosphatase PTEN,
TT_02695	843598;845470;845577	845398;845513;848633	+;+;+	2.81581	6.52842	81.8778	1.45e-19	1.4e-18	NA	NA	NA	NA	gi|980960025|sp|G4SLH0.2|TTN1_CAEEL	29.651	0.051	RecName: Full=Titin homolog
TT_08004	1544756;1545003;1545501;1546104	1544782;1545395;1545768;1546120	-;-;-;-	2.81165	-0.492335	25.0172	5.68e-07	1.61e-06	NA	NA	NA	NA	gi|238693407|sp|B4SFE7.1|TIG_PELPB	28	0.79	RecName: Full=Trigger factor
TT_05823	14814;15765;16852;16983;17980	15698;16504;16879;17913;18059	-;-;-;-;-	2.80781	5.6649	157.419	4.15e-36	1.4e-34	NA	NA	NA	NA	gi|74637654|sp|Q6FSQ7.1|QDR2_CANGA	28.545	2.2e-65	RecName: Full=Multidrug transporter QDR2
TT_00194	293233;293636	293453;293645	+;+	2.80734	-0.0163944	10.5533	0.00115984	0.00213264	NA	NA	NA	NA	NA	NA	NA	NA
TT_02173	7424499;7424580;7425290;7426374	7424503;7425206;7426316;7426583	-;-;-;-	2.8067	6.73162	83.7525	5.61e-20	5.56e-19	NA	NA	NA	NA	gi|2498506|sp|Q12446.1|LAS17_YEAST	58.209	2.86e-50	RecName: Full=Proline-rich protein LAS17
TT_07013	823868;824090	823929;824351	+;+	2.80468	2.32415	38.7656	4.78e-10	1.91e-09	NA	NA	NA	NA	NA	NA	NA	NA
TT_03938	5627311;5627609;5627820	5627478;5627724;5627931	-;-;-	2.79848	10.5796	82.6986	9.56e-20	9.36e-19	NA	NA	NA	NA	gi|166217315|sp|A6Q2R2.1|ARLY_NITSB	26.549	0.84	RecName: Full=Argininosuccinate lyase
TT_05809	154979;155158;156579	155097;156526;156860	-;-;-	2.79766	1.45242	53.0345	3.28e-13	1.82e-12	AA3_2			Y	gi|1064302944|sp|A1CFL2.1|PATE_ASPCL	42.244	3.01e-143	RecName: Full=Dehydrogenase patE
TT_03439	3668448;3670301	3670221;3670527	-;-	2.78978	8.86465	98.9071	2.65e-23	3.43e-22	NA	NA	NA	NA	gi|121789113|sp|Q2HBE7.1|DED1_CHAGB	82.907	0	RecName: Full=ATP-dependent RNA helicase DED1
TT_02644	683186	683788	+	2.78848	7.87521	123.699	9.81e-29	2.06e-27	NA	NA	NA	NA	gi|462624|sp|P35200.1|UPS2_YEAST	48.649	3.53e-46	RecName: Full=Protein UPS2, mitochondrial
TT_05571	1430123;1430752	1430165;1431083	+;+	2.78595	2.90782	57.4182	3.52e-14	2.18e-13	NA	NA	NA	NA	gi|73921541|sp|Q96UW0.1|PACC_ASPPA	38.333	0.16	RecName: Full=pH-response transcription factor pacC/RIM101
TT_03542	3997867;3999699	3999614;3999951	-;-	2.7821	4.92235	129.095	6.46e-30	1.47e-28	NA	NA	NA	NA	gi|77416870|sp|O35071.2|KIF1C_MOUSE	50.649	1.45e-112	RecName: Full=Kinesin-like protein KIF1C
TT_05719	1960524	1961048	+	2.78092	1.72294	57.9146	2.74e-14	1.71e-13	NA	NA	NA	NA	gi|1042851784|sp|G3Y422.2|YAND_ASPNA	37.423	2.47e-24	RecName: Full=Short chain dehydrogenase yanD
TT_02823	1353093	1354550	+	2.77903	4.86445	157.818	3.39e-36	1.15e-34	NA	NA	NA	NA	gi|121781587|sp|Q2GXT0.1|YTM1_CHAGB	78.468	0	RecName: Full=Ribosome biogenesis protein YTM1
TT_04668	2534601	2535134	+	2.76645	-0.817102	32.3069	1.32e-08	4.51e-08	NA	NA	NA	NA	NA	NA	NA	NA
TT_09150	750821;750922;751180	750825;751141;751686	-;-;-	2.76503	0.421439	73.0129	1.29e-17	1.06e-16	NA	NA	NA	NA	gi|189083589|sp|A9FM88.1|SYS_SORC5	27.82	0.086	RecName: Full=Serine--tRNA ligase
TT_07491	378717;380723	380639;381937	+;+	2.76467	8.03301	88.4111	5.32e-21	5.74e-20	NA	NA	NA	NA	gi|281185486|sp|Q64455.2|PTPRJ_MOUSE	41.667	6.3e-21	RecName: Full=Receptor-type tyrosine-protein phosphatase eta
TT_05083	957665	959032	+	2.76089	-1.46605	22.4973	2.1e-06	5.59e-06	AA11			Y	gi|129956|sp|P04917.1|SRGN_RAT	65.116	3.13e-12	RecName: Full=Serglycin
TT_01565	5236200;5236637	5236517;5236723	-;-	2.75744	0.878802	65.9626	4.6e-16	3.34e-15	NA	NA	NA	NA	NA	NA	NA	NA
TT_09820	839984;840485;840969;841580	840422;840876;841412;842284	+;+;+;+	2.75314	7.8367	96.8083	7.64e-23	9.59e-22	NA	NA	NA	NA	gi|239983875|sp|C0SPB2.1|YWTG_BACSU	28.009	6.24e-49	RecName: Full=Putative metabolite transport protein YwtG
TT_00883	2785506;2785790;2786011;2788146	2785708;2785904;2788037;2788200	+;+;+;+	2.75016	7.47972	101.794	6.16e-24	8.42e-23	NA	NA	NA	NA	gi|121932799|sp|Q2HEK0.1|EFGM_CHAGB	89.125	0	RecName: Full=Elongation factor G, mitochondrial
TT_04196	783690;784838;785216;785559	784785;785161;785482;785590	-;-;-;-	2.74646	6.72108	78.7279	7.13e-19	6.56e-18	NA	NA	NA	NA	gi|62512118|sp|Q8DQN5.1|ZMPB_STRR6	25.49	0.001	RecName: Full=Zinc metalloprotease ZmpB
TT_01708	5751121;5752339;5752800	5751376;5752614;5752831	+;+;+	2.74333	1.80972	48.6439	3.07e-12	1.55e-11	NA	NA	NA	NA	NA	NA	NA	NA
TT_01403	4611585;4611742;4614944	4611678;4614883;4615022	-;-;-	2.74127	5.75765	147.296	6.76e-34	2.01e-32	NA	NA	NA	NA	gi|1345934|sp|P47950.1|CYT4_NEUCR	46.216	0	RecName: Full=Mitochondrial protein cyt-4
TT_02063	7043768;7043975;7044248;7044532;7044627;7045627;7045845	7043920;7044193;7044484;7044572;7045571;7045757;7045909	-;-;-;-;-;-;-	2.73552	2.8745	43.057	5.32e-11	2.36e-10	NA	NA	NA	NA	gi|81889858|sp|Q5XIC8.1|ALKB3_RAT	34.146	2.1e-08	RecName: Full=Alpha-ketoglutarate-dependent dioxygenase alkB homolog 3
TT_01263	4158522;4159091	4159009;4159346	-;-	2.73395	1.72846	13.9751	0.000185245	0.000383545	NA	NA	NA	NA	NA	NA	NA	NA
TT_08613	312255;312366	312298;313752	+;+	2.73107	7.71033	104.425	1.63e-24	2.34e-23	GH1			N	gi|121774515|sp|Q25BW4.1|BGL1B_PHACH	57.627	0	RecName: Full=Beta-glucosidase 1B
TT_05138	1129595;1129793;1131513	1129642;1131456;1131735	-;-;-	2.72486	0.950954	95.598	1.41e-22	1.73e-21	AA3_2			Y	gi|74656895|sp|Q5AUN2.1|XPTC_EMENI	34.446	1.58e-104	RecName: Full=Dehydrogenase xptC
TT_06199	1409592;1409948	1409826;1410171	+;+	2.71976	1.80766	48.7057	2.97e-12	1.51e-11	NA	NA	NA	NA	NA	NA	NA	NA
TT_08018	1606216;1606453	1606223;1607101	-;-	2.70295	-0.640843	25.4941	4.44e-07	1.27e-06	NA	NA	NA	NA	NA	NA	NA	NA
TT_08003	1542560;1543037	1542946;1543159	-;-	2.70239	-0.498395	14.2311	0.000161674	0.000337453	NA	NA	NA	NA	gi|1173106|sp|P00651.2|RNT1_ASPOR	40	1.05e-05	RecName: Full=Guanyl-specific ribonuclease T1
TT_02165	7407404;7407513;7408169;7409020;7409225;7409329	7407445;7408056;7408945;7409116;7409268;7409390	-;-;-;-;-;-	2.70233	3.96791	107.866	2.88e-25	4.42e-24	NA	NA	NA	NA	gi|353678009|sp|C4YSF6.1|CARP1_CANAW	22.624	0.02	RecName: Full=Candidapepsin-1
TT_01663	5586726;5586968;5587179;5588034;5588653	5586907;5587125;5587971;5588590;5588747	-;-;-;-;-	2.70171	5.41961	75.5219	3.61e-18	3.14e-17	AA1_3			N	gi|1338317953|sp|A0A067XMP2.2|PTAK_PESFW	47.464	8.88e-176	RecName: Full=Oxydoreductase ptaK
TT_07411	31198;31380;31722;31995;32353;32525;32629	31287;31634;31899;32242;32394;32562;32698	-;-;-;-;-;-;-	2.69988	9.81162	103.373	2.78e-24	3.87e-23	NA	NA	NA	NA	gi|74654719|sp|O74439.1|YJE9_SCHPO	72	3.21e-161	RecName: Full=Uncharacterized mitochondrial carrier C1682.09c
TT_05542	1341047	1342612	+	2.69847	4.46258	76.4198	2.29e-18	2.02e-17	NA	NA	NA	NA	NA	NA	NA	NA
TT_03777	4980240	4980443	-	2.69438	5.88451	138.151	6.76e-32	1.75e-30	NA	NA	NA	NA	NA	NA	NA	NA
TT_08842	1142783;1142955	1142888;1143073	-;-	2.68924	-1.14558	9.10735	0.00254584	0.00446191	NA	NA	NA	NA	gi|18203036|sp|Q9J502.1|V233_FOWPN	32.836	0.088	RecName: Full=Putative ankyrin repeat protein FPV233
TT_07925	1308465;1308818;1309101;1309217	1308742;1309019;1309165;1309805	+;+;+;+	2.68804	0.859232	51.0414	9.04e-13	4.81e-12	NA	NA	NA	NA	gi|75219002|sp|O04714.1|GCR1_ARATH	26.697	4.36e-09	RecName: Full=G-protein coupled receptor 1
TT_01377	4500422;4500531;4502123	4500426;4502045;4502150	-;-;-	2.68773	6.1712	90.4153	1.93e-21	2.15e-20	NA	NA	NA	NA	gi|731436|sp|P40010.1|NUG1_YEAST	48.214	4.99e-141	RecName: Full=Nuclear GTP-binding protein NUG1
TT_04329	1317741;1317813;1318131;1318338	1317755;1318034;1318207;1318344	-;-;-;-	2.68709	0.910577	44.3507	2.75e-11	1.25e-10	NA	NA	NA	NA	gi|731893|sp|P40445.1|YIQ6_YEAST	50	2.85e-24	RecName: Full=Uncharacterized transporter YIL166C
TT_05504	1190087;1190442;1191135	1190370;1191060;1191506	+;+;+	2.68601	3.40926	51.2759	8.03e-13	4.28e-12	NA	NA	NA	NA	gi|1239396284|sp|A0A1B4XBH7.1|SDNN_SORAA	29.318	3.35e-52	RecName: Full=FAD-dependent monooxygenase sdnN
TT_06562	2703750;2704897	2704785;2705309	+;+	2.68223	6.92112	153.161	3.53e-35	1.11e-33	NA	NA	NA	NA	gi|1352911985|sp|B4YQU1.1|FAH12_CLAPU	68.421	0	RecName: Full=Oleate hydroxylase FAH12
TT_06958	680672	681208	-	2.68044	0.317051	29.9744	4.38e-08	1.41e-07	NA	NA	NA	NA	gi|51315990|sp|Q8CUS7.1|ADEC_OCEIH	30.894	0.00025	RecName: Full=Adenine deaminase
TT_10224	2249851;2249927;2251420;2252224	2249853;2250945;2251739;2252246	+;+;+;+	2.67568	8.2827	39.2033	3.82e-10	1.54e-09	NA	NA	NA	NA	gi|1708178|sp|P11353.2|HEM6_YEAST	55.836	3.4e-131	RecName: Full=Oxygen-dependent coproporphyrinogen-III oxidase
TT_04850	75310	75753	+	2.67554	8.24606	45.4469	1.57e-11	7.37e-11	NA	NA	NA	NA	gi|226722746|sp|B2VGT8.1|GLMM_ERWT9	30.526	0.001	RecName: Full=Phosphoglucosamine mutase
TT_04177	740231;740403	740266;740876	+;+	2.67377	1.10051	59.9161	9.9e-15	6.43e-14	NA	NA	NA	NA	gi|75070315|sp|Q5MNU5.2|SCAP_PIG	38.889	0.067	RecName: Full=Sterol regulatory element-binding protein cleavage-activating protein
TT_07067	977055	981281	-	2.67333	8.257	115.211	7.08e-27	1.27e-25	NA	NA	NA	NA	gi|67477377|sp|P38671.2|RPOM_NEUCR	50.478	0	RecName: Full=DNA-directed RNA polymerase, mitochondrial
TT_00216	339989	340915	+	2.67157	10.2857	47.7889	4.75e-12	2.35e-11	NA	NA	NA	NA	gi|74593063|sp|Q5AU62.1|NMRA_EMENI	22.727	0.041	RecName: Full=Nitrogen metabolite repression protein nmrA
TT_01054	3429804	3430814	+	2.67139	6.33516	123.372	1.16e-28	2.41e-27	NA	NA	NA	NA	gi|81870109|sp|Q9Z213.1|ALEX_RAT	34.884	0.1	RecName: Full=Protein ALEX
TT_01038	3368740;3369205;3369851	3369128;3369748;3370489	+;+;+	2.67036	5.03033	125.328	4.32e-29	9.31e-28	NA	NA	NA	NA	gi|1730047|sp|P53387.1|KHT2_KLULC	29.077	2.82e-49	RecName: Full=Hexose transporter 2
TT_08209	2224352;2225813	2225724;2226320	-;-	2.66981	3.99616	83.6447	5.92e-20	5.87e-19	NA	NA	NA	NA	NA	NA	NA	NA
TT_04865	112683;112725;114220;114467	112687;114157;114363;114525	-;-;-;-	2.66955	6.83635	124.096	8.02e-29	1.69e-27	NA	NA	NA	NA	gi|300680996|sp|Q4WN21.2|CRED_ASPFU	41.727	9.16e-115	RecName: Full=Probable HECT-type ubiquitin ligase-interacting protein creD
TT_04725	2710274;2710480	2710379;2710700	+;+	2.66282	1.72826	35.9248	2.05e-09	7.72e-09	NA	NA	NA	NA	gi|461773|sp|P34762.1|CON6_NEUCR	57.831	2.66e-23	RecName: Full=Conidiation-specific protein 6
TT_07381	794628;794825;795218;795329	794681;795160;795259;796735	+;+;+;+	2.6599	4.09001	115.029	7.75e-27	1.38e-25	NA	NA	NA	NA	gi|74582526|sp|O74689.1|NDE1_EMENI	28.421	0.041	RecName: Full=Nuclear distribution protein nudE
TT_08819	1060919	1061803	-	2.6595	1.96169	21.8671	2.92e-06	7.66e-06	NA	NA	NA	NA	NA	NA	NA	NA
TT_01110	3624621;3624963;3627180	3624891;3627112;3627761	+;+;+	2.65921	5.85954	132.147	1.39e-30	3.3e-29	NA	NA	NA	NA	gi|6226565|sp|P29458.2|MCM4_SCHPO	53.791	0	RecName: Full=DNA replication licensing factor mcm4
TT_00240	416434;416949;417291	416568;417195;417883	-;-;-	2.65608	2.38576	28.9884	7.28e-08	2.28e-07	NA	NA	NA	NA	gi|1109549988|sp|D7UQ42.1|SOL3_ALTSO	34.646	3.63e-30	RecName: Full=Short chain dehydrogenase sol3
TT_08829	1087594;1087823;1087962;1088408;1088586	1087625;1087891;1088316;1088512;1088756	-;-;-;-;-	2.65379	2.22885	58.6112	1.92e-14	1.21e-13	NA	NA	NA	NA	gi|81619917|sp|Q6N3Y0.1|ARSM_RHOPA	34.132	6.32e-22	RecName: Full=Arsenite methyltransferase
TT_08803	1024707	1026071	+	2.65169	5.17498	110.594	7.26e-26	1.18e-24	NA	NA	NA	NA	NA	NA	NA	NA
TT_02700	858810;859329;859428;859690	859021;859369;859591;860940	+;+;+;+	2.65103	6.60581	100.277	1.33e-23	1.76e-22	NA	NA	NA	NA	gi|74676196|sp|O94432.1|YHKF_SCHPO	57.143	5.64e-92	RecName: Full=Uncharacterized RNA-binding protein C660.15
TT_05049	839961;840368	840292;840371	+;+	2.64928	-1.16016	20.8114	5.07e-06	1.28e-05	NA	NA	NA	NA	gi|167016293|sp|A2RRX6.1|NPAT_XENLA	42.857	0.77	RecName: Full=Protein NPAT
TT_04395	1531435;1531696;1531873;1531961;1532045;1532173;1532309;1532485	1531644;1531817;1531903;1531978;1532117;1532252;1532423;1532549	+;+;+;+;+;+;+;+	2.64775	-0.441656	17.7641	2.5e-05	5.8e-05	NA	NA	NA	NA	gi|126947|sp|P08965.1|MEI2_SCHPO	52.841	1.31e-55	RecName: Full=Meiosis protein mei2
TT_09072	473156;473850;474572	473817;474459;474598	-;-;-	2.64558	4.99818	99.4876	1.97e-23	2.59e-22	NA	NA	NA	NA	gi|2497154|sp|Q04471.1|YM04_YEAST	31.402	1.87e-36	RecName: Full=Putative peptidase YMR114C
TT_07522	22619;22904;23354;23824	22823;23295;23745;24082	+;+;+;+	2.64364	2.10424	29.4069	5.87e-08	1.86e-07	NA	NA	NA	NA	gi|1099384240|sp|G3XMD0.2|AZAL_ASPNA	31.095	3.86e-58	RecName: Full=FAD-linked oxidoreductase azaL
TT_08160	2076913;2077354	2077230;2077746	-;-	2.63995	7.07325	52.571	4.15e-13	2.28e-12	NA	NA	NA	NA	gi|74625811|sp|Q9URY9.1|YI06_SCHPO	55.851	5e-70	RecName: Full=Uncharacterized hemerythrin-like protein C869.06c
TT_09611	129209;129739;130009;130524;130865	129677;129933;130452;130761;131264	+;+;+;+;+	2.63915	0.0329151	22.3296	2.3e-06	6.09e-06	NA	NA	NA	NA	gi|74667644|sp|Q4WDN4.1|OPSB_ASPFU	32.713	4.61e-34	RecName: Full=Probable aspartic-type endopeptidase opsB
TT_09308	1351618;1352098	1352024;1352533	-;-	2.63861	2.31212	56.9895	4.38e-14	2.68e-13	NA	NA	NA	NA	gi|1133968582|sp|A0A0U1LQE2.1|CCTT_TALIS	54.244	1.79e-104	RecName: Full=Short-chain dehydrogenase cctT
TT_08025	1626134;1626274	1626193;1626615	+;+	2.63759	2.60964	73.3279	1.1e-17	9.08e-17	NA	NA	NA	NA	NA	NA	NA	NA
TT_09468	1960671	1962227	-	2.63494	5.98857	94.5389	2.4e-22	2.89e-21	NA	NA	NA	NA	gi|1179699102|sp|P41777.2|NOLC1_RAT	29.756	2.85e-05	RecName: Full=Nucleolar and coiled-body phosphoprotein 1
TT_08272	2408634	2409413	+	2.63118	1.24213	58.314	2.23e-14	1.4e-13	NA	NA	NA	NA	gi|27805561|sp|Q8WKE6.1|MATK_FAGHA	25.688	0.59	RecName: Full=Maturase K
TT_02884	1660488;1660674;1661077;1661297	1660490;1660721;1661231;1662191	+;+;+;+	2.63009	9.79885	55.393	9.87e-14	5.79e-13	NA	NA	NA	NA	gi|980952024|sp|G0SGU4.1|FDH_CHATD	91.185	0	RecName: Full=Formate dehydrogenase
TT_04591	2190713;2191369	2191309;2192112	-;-	2.62854	7.40629	107.882	2.85e-25	4.39e-24	NA	NA	NA	NA	gi|140489|sp|P25358.1|ELO2_YEAST	27.917	3.46e-13	RecName: Full=Elongation of fatty acids protein 2
TT_09075	484584;484728;485317	484591;485251;485480	-;-;-	2.62768	3.6487	82.4521	1.08e-19	1.05e-18	NA	NA	NA	NA	NA	NA	NA	NA
TT_09710	426941;427181;427306;427784	427111;427242;427721;428703	+;+;+;+	2.62764	5.37712	82.2052	1.23e-19	1.19e-18	NA	NA	NA	NA	gi|74638360|sp|Q9C101.1|YKT8_SCHPO	35.273	1.54e-108	RecName: Full=Uncharacterized MFS-type transporter PB1E7.08c
TT_00927	2913050;2913312;2913784	2913238;2913718;2915284	+;+;+	2.62517	4.95994	113.089	2.06e-26	3.51e-25	NA	NA	NA	NA	gi|74634629|sp|Q6C9E7.1|SET5_YARLI	41.026	1.35e-08	RecName: Full=Potential protein lysine methyltransferase SET5
TT_03621	4256035;4256430	4256343;4256750	+;+	2.62481	6.5283	104.5	1.57e-24	2.25e-23	NA	NA	NA	NA	gi|74624543|sp|Q9HEG2.1|LOC1_NEUCR	67.299	3.55e-67	RecName: Full=60S ribosomal subunit assembly/export protein loc-1
TT_06359	1959996;1960186;1960338;1960571	1960131;1960284;1960471;1961065	+;+;+;+	2.62196	3.17941	65.4308	6.02e-16	4.34e-15	NA	NA	NA	NA	NA	NA	NA	NA
TT_06032	790537	791814	+	2.62187	6.02995	28.5535	9.11e-08	2.82e-07	NA	NA	NA	NA	gi|52000627|sp|Q7TTP0.1|HMP_BORPE	48.317	3.46e-109	RecName: Full=Flavohemoprotein
TT_09854	953848	954969	+	2.62104	6.88681	54.0831	1.92e-13	1.09e-12	NA	NA	NA	NA	NA	NA	NA	NA
TT_05533	1314028;1314776	1314679;1315380	-;-	2.61871	2.96584	62.265	3e-15	2.03e-14	GH93			Y	NA	NA	NA	NA
TT_09755	616341;616400;617508	616348;617432;617870	-;-;-	2.6125	6.53682	86.5338	1.37e-20	1.42e-19	NA	NA	NA	NA	gi|52782761|sp|Q9P3I3.1|ARGD_NEUCR	73.638	0	RecName: Full=Acetylornithine aminotransferase, mitochondrial
TT_08116	1907203;1907472;1908252;1908411	1907245;1908100;1908341;1908479	+;+;+;+	2.60352	1.38262	48.4777	3.34e-12	1.68e-11	NA	NA	NA	NA	gi|1352912024|sp|M2Y1A3.1|NOR1_DOTSN	30.537	5.43e-23	RecName: Full=Norsolorinic acid ketoreductase nor1
TT_09874	1024919;1025030;1025166	1024952;1025101;1026205	+;+;+	2.60123	7.1213	110.167	9.01e-26	1.45e-24	NA	NA	NA	NA	gi|74676132|sp|O74978.1|YQL5_SCHPO	41.026	2.25e-44	RecName: Full=Uncharacterized RNA-binding protein C1827.05c
TT_03785	5002357;5003217	5002812;5003807	+;+	2.60059	2.08169	41.475	1.19e-10	5.1e-10	NA	NA	NA	NA	gi|449081291|sp|O93927.3|FKS1_CRYNH	27.778	0.68	RecName: Full=1,3-beta-glucan synthase component FKS1
TT_01702	5720600;5720776;5721012	5720693;5720866;5721075	-;-;-	2.60003	4.36692	45.4817	1.54e-11	7.25e-11	NA	NA	NA	NA	gi|13124607|sp|O89116.1|VTI1A_MOUSE	31.373	0.94	RecName: Full=Vesicle transport through interaction with t-SNAREs homolog 1A
TT_02363	8093639	8095555	-	2.59975	4.94785	68.5217	1.25e-16	9.59e-16	NA	NA	NA	NA	NA	NA	NA	NA
TT_03637	4331028;4331228;4331595;4331822	4331112;4331399;4331752;4331850	-;-;-;-	2.59889	8.46181	92.2612	7.6e-22	8.72e-21	NA	NA	NA	NA	gi|7387731|sp|O14880.1|MGST3_HUMAN	37.778	4.61e-21	RecName: Full=Microsomal glutathione S-transferase 3
TT_02652	702222;702680	702305;702922	-;-	2.59856	2.25573	93.7145	3.64e-22	4.31e-21	NA	NA	NA	NA	NA	NA	NA	NA
TT_09872	1018851;1019820;1020085	1019394;1020007;1020540	-;-;-	2.59534	2.85024	48.7798	2.86e-12	1.46e-11	NA	NA	NA	NA	NA	NA	NA	NA
TT_00877	2768051;2768431;2768602;2769037;2769182;2769310	2768357;2768532;2768984;2769101;2769238;2769511	-;-;-;-;-;-	2.59333	2.35137	78.7483	7.05e-19	6.5e-18	NA	NA	NA	NA	NA	NA	NA	NA
TT_01256	4134856;4135103;4135241	4135026;4135182;4136636	+;+;+	2.59262	1.41361	48.4479	3.39e-12	1.71e-11	NA	NA	NA	NA	gi|1345823|sp|P22152.2|CRNA_EMENI	47.349	7.64e-168	RecName: Full=Nitrate transporter
TT_02485	129713	130468	+	2.59216	1.81722	66.8175	2.98e-16	2.21e-15	NA	NA	NA	NA	NA	NA	NA	NA
TT_05299	377540;377628;377792;377987	377556;377733;377935;378640	+;+;+;+	2.59182	9.39441	127.514	1.43e-29	3.18e-28	NA	NA	NA	NA	gi|1706683|sp|P53045.1|MSMO_YEAST	56.536	1.9e-128	RecName: Full=Methylsterol monooxygenase
TT_08941	107111;107215	107115;107614	-;-	2.59159	2.99474	16.4007	5.13e-05	0.000114423	NA	NA	NA	NA	gi|961512535|sp|D4ATM6.1|A7590_ARTBC	50.467	4.34e-32	RecName: Full=Uncharacterized secreted protein ARB_07590
TT_01601	5357863;5360611	5360458;5360666	+;+	2.59108	7.35148	104.042	1.98e-24	2.8e-23	NA	NA	NA	NA	gi|586830440|sp|P54898.2|ARG56_NEUCR	83.692	0	RecName: Full=Protein arg-6, mitochondrial
TT_08543	56271;56547;56788;57947;58779	56368;56731;57892;58715;59315	+;+;+;+;+	2.58973	6.44114	76.7278	1.96e-18	1.73e-17	NA	NA	NA	NA	gi|118774|sp|P12000.1|DNLI1_SCHPO	54.268	0	RecName: Full=DNA ligase 1
TT_04440	1672446;1672656;1673143;1674008	1672575;1673067;1673827;1674043	+;+;+;+	2.58947	3.66075	118.44	1.39e-27	2.7e-26	NA	NA	NA	NA	gi|380876932|sp|F6U5F9.1|INTU_XENTR	37.037	0.27	RecName: Full=Protein inturned
TT_07077	1004744;1005022;1005469	1004948;1005406;1006303	+;+;+	2.58544	3.71332	66.0312	4.44e-16	3.23e-15	NA	NA	NA	NA	gi|74625367|sp|Q9P7B8.1|ARB1_SCHPO	27.723	6.71e-27	RecName: Full=Argonaute-binding protein 1
TT_03303	3181227;3181613	3181550;3183703	+;+	2.584	6.63634	124.594	6.24e-29	1.32e-27	NA	NA	NA	NA	NA	NA	NA	NA
TT_01969	6632987;6633185;6633458	6633078;6633350;6633664	+;+;+	2.58317	8.54096	62.5209	2.64e-15	1.79e-14	NA	NA	NA	NA	gi|226738167|sp|B6IVA4.1|DNAK_RHOCS	42.105	0.41	RecName: Full=Chaperone protein DnaK
TT_01120	3656790	3657389	+	2.58117	4.98225	115.049	7.68e-27	1.37e-25	NA	NA	NA	NA	gi|3183481|sp|Q08746.1|RRS1_YEAST	42.439	1.5e-41	RecName: Full=Regulator of ribosome biosynthesis
TT_05594	1505582;1506249;1508166	1506186;1507436;1508205	-;-;-	2.57781	8.0103	105.022	1.21e-24	1.75e-23	NA	NA	NA	NA	gi|74654639|sp|O59763.1|OCA2_SCHPO	53.444	1.31e-142	RecName: Full=Serine/threonine-protein kinase oca2
TT_08916	33642;33799;34032	33735;33974;34433	+;+;+	2.57656	7.77919	118.256	1.52e-27	2.92e-26	NA	NA	NA	NA	gi|1730843|sp|P53849.1|GIS2_YEAST	41.667	8.71e-42	RecName: Full=Zinc finger protein GIS2
TT_01584	5298096	5299061	+	2.57619	5.46502	126.34	2.59e-29	5.67e-28	NA	NA	NA	NA	gi|13124558|sp|Q10585.1|SPD1_SCHPO	50	0.053	RecName: Full=S-phase delaying protein 1
TT_08276	2419984;2420636;2421591	2420553;2421520;2421839	+;+;+	2.57455	5.65819	55.5803	8.97e-14	5.29e-13	NA	NA	NA	NA	gi|81341017|sp|O07622.1|YHFW_BACSU	27.992	7.67e-44	RecName: Full=Putative Rieske 2Fe-2S iron-sulfur protein YhfW
TT_07889	1221513;1221658;1222251	1221518;1222167;1222919	-;-;-	2.56862	2.631	92.7754	5.86e-22	6.78e-21	CE8			Y	gi|296439721|sp|A2QK82.1|PMEA_ASPNC	27.907	1.05e-16	RecName: Full=Probable pectinesterase A
TT_09352	1513854;1515038;1515748;1516080	1514987;1515613;1516022;1516242	+;+;+;+	2.56697	8.24741	83.9113	5.17e-20	5.15e-19	NA	NA	NA	NA	gi|74696454|sp|Q7S6N6.1|PABP_NEUCR	70.785	0	RecName: Full=Polyadenylate-binding protein, cytoplasmic and nuclear
TT_04751	2784246;2784827	2784710;2786713	-;-	2.56669	7.9282	98.7118	2.92e-23	3.77e-22	CBM21			N	gi|74727837|sp|Q86XI6.1|PPR3B_HUMAN	36.937	4.84e-12	RecName: Full=Protein phosphatase 1 regulatory subunit 3B
TT_05713	1936830;1938001	1937927;1938174	-;-	2.56036	6.67659	26.6098	2.49e-07	7.34e-07	NA	NA	NA	NA	gi|1027923581|sp|B8N8Q9.1|AFVA_ASPFN	52.555	5.7e-146	RecName: Full=NADPH dehydrogenase afvA
TT_00616	1880000;1880161	1880046;1880662	+;+	2.55894	2.60128	85.5749	2.23e-20	2.27e-19	NA	NA	NA	NA	NA	NA	NA	NA
TT_05051	843408;843926;844395	843822;844248;844454	-;-;-	2.55787	-1.0681	25.8017	3.78e-07	1.1e-06	NA	NA	NA	NA	NA	NA	NA	NA
TT_06608	24591;24803	24714;25095	-;-	2.55729	4.05895	74.1452	7.26e-18	6.06e-17	NA	NA	NA	NA	gi|288559182|sp|A9S1T8.1|CSPLA_PHYPA	35	0.11	RecName: Full=CASP-like protein UU5
TT_08533	24601;34057	33990;39603	-;-	2.55401	6.49972	97.7535	4.74e-23	6.04e-22	NA	NA	NA	NA	gi|24211972|sp|Q12019.1|MDN1_YEAST	45.435	0	RecName: Full=Midasin
TT_08102	1875045;1875578	1875236;1875613	-;-	2.55354	0.295061	27.6513	1.45e-07	4.4e-07	NA	NA	NA	NA	gi|1169976|sp|Q09174.1|GMA12_SCHPO	48.387	0.43	RecName: Full=Alpha-1,2-galactosyltransferase
TT_01957	6605490;6606176;6607950;6608085;6608267;6608335;6608868;6609086	6605722;6607877;6608018;6608213;6608272;6608779;6608964;6609635	-;-;-;-;-;-;-;-	2.55282	4.12703	146.197	1.18e-33	3.45e-32	GH35			Y	gi|300680857|sp|A2QAN3.1|BGALA_ASPNC	50.896	0	RecName: Full=Probable beta-galactosidase A
TT_06075	987993;988235;988646;988844;988978	988142;988586;988763;988914;989582	+;+;+;+;+	2.54859	0.842652	38.5	5.48e-10	2.18e-09	NA	NA	NA	NA	gi|122102228|sp|Q4GXH5.1|RL17_CARGR	35.294	0.95	RecName: Full=60S ribosomal protein L17
TT_07315	559010;559267;559379;559957	559197;559294;559895;560597	+;+;+;+	2.54113	6.96109	106.48	5.79e-25	8.67e-24	NA	NA	NA	NA	NA	NA	NA	NA
TT_07357	701905;704409	701930;704547	+;+	2.53945	5.99708	53.7703	2.25e-13	1.27e-12	NA	NA	NA	NA	NA	NA	NA	NA
TT_01757	5885419;5885791;5885929	5885725;5885866;5886088	+;+;+	2.53795	0.82734	59.4283	1.27e-14	8.15e-14	NA	NA	NA	NA	NA	NA	NA	NA
TT_01208	3952143;3952516;3953023	3952442;3952959;3955050	+;+;+	2.53551	6.36447	89.0373	3.87e-21	4.22e-20	NA	NA	NA	NA	gi|56404502|sp|Q6CT09.1|NOP14_KLULA	32.303	3.9e-125	RecName: Full=Probable nucleolar complex protein 14
TT_03577	4112999;4113420	4113327;4114350	-;-	2.53133	8.12195	108.85	1.75e-25	2.78e-24	NA	NA	NA	NA	gi|549736|sp|P36049.1|EBP2_YEAST	49.407	2.7e-57	RecName: Full=rRNA-processing protein EBP2
TT_03813	5119993;5120689;5121053;5121300	5120617;5121008;5121238;5122418	+;+;+;+	2.53105	7.1628	35.9436	2.03e-09	7.65e-09	GH16			Y	gi|74675163|sp|Q4X084.1|EGLX_ASPFU	40.26	1.63e-70	RecName: Full=Probable endo-1,3(4)-beta-glucanase AFUA_2G14360
TT_09700	384138;387297;387749	387095;387706;387815	-;-;-	2.52951	5.38097	49.5835	1.9e-12	9.87e-12	NA	NA	NA	NA	gi|115914|sp|P04821.1|CDC25_YEAST	29.425	5.34e-48	RecName: Full=Cell division control protein 25
TT_01760	5889963;5890193;5890292;5890352;5890565;5890939;5891042;5891157;5891263	5890138;5890237;5890298;5890493;5890875;5890975;5891097;5891192;5891265	-;-;-;-;-;-;-;-;-	2.52931	7.43526	60.0513	9.24e-15	6.02e-14	NA	NA	NA	NA	gi|2494743|sp|Q12613.1|GLNA_COLGL	83.835	1.55e-172	RecName: Full=Glutamine synthetase
TT_00691	2140731	2142080	-	2.52296	5.39685	91.3057	1.23e-21	1.4e-20	NA	NA	NA	NA	NA	NA	NA	NA
TT_06771	14859;15054;15208;15532;15677;15824;15972	14991;15146;15465;15623;15766;15914;16861	-;-;-;-;-;-;-	2.52216	3.68161	52.7542	3.78e-13	2.09e-12	NA	NA	NA	NA	gi|158564269|sp|Q2L4W6.1|SPO5_SCHPO	44.206	6.34e-56	RecName: Full=Sporulation-specific protein 5
TT_03231	2938291;2938440;2939143;2939787	2938398;2939044;2939686;2940074	+;+;+;+	2.51996	1.16675	27.3002	1.74e-07	5.23e-07	NA	NA	NA	NA	gi|160358676|sp|A7F2S3.1|SPB4_SCLS1	26.056	0.11	RecName: Full=ATP-dependent rRNA helicase spb4
TT_09256	1188662;1189253	1189063;1189804	+;+	2.51608	6.95773	108.661	1.93e-25	3.05e-24	NA	NA	NA	NA	gi|74676316|sp|Q02873.1|YP107_YEAST	46.753	2.23e-15	RecName: Full=UPF0651 protein YPL107W, mitochondrial
TT_09679	313861;313978	313908;314250	-;-	2.51578	3.09418	118.183	1.58e-27	3.01e-26	NA	NA	NA	NA	gi|122145990|sp|Q2NKU0.1|CENPX_BOVIN	39.13	2.37e-07	RecName: Full=Centromere protein X
TT_08103	1876005;1876111;1876360	1876053;1876294;1876936	+;+;+	2.51384	7.5326	114.812	8.65e-27	1.53e-25	NA	NA	NA	NA	gi|74583174|sp|P87242.1|YC0H_SCHPO	44.103	5.6e-48	RecName: Full=HD domain-containing protein C4G3.17
TT_03627	4275280;4275355	4275287;4279144	-;-	2.51195	8.02751	68.6978	1.15e-16	8.82e-16	NA	NA	NA	NA	gi|74582566|sp|O74832.1|PT127_SCHPO	39.886	6.03e-75	RecName: Full=mRNA degradation protein pet127, mitochondrial
TT_00791	2476883;2477068	2477005;2477970	+;+	2.51056	6.56446	86.4245	1.45e-20	1.5e-19	NA	NA	NA	NA	gi|2497987|sp|Q01356.1|ARG13_NEUCR	69.553	2.9e-174	RecName: Full=Amino-acid transporter arg-13
TT_05873	190678;191557;191911	191424;191806;192158	-;-;-	2.50897	1.29552	26.6089	2.49e-07	7.34e-07	NA	NA	NA	NA	gi|74593261|sp|Q5AUW8.1|ORSC_EMENI	41.987	3.8e-73	RecName: Full=Tyrosinase-like protein orsC
TT_06949	652995;653331;653682;653852	653222;653594;653772;654972	+;+;+;+	2.50794	5.16094	103.758	2.29e-24	3.23e-23	NA	NA	NA	NA	gi|74627247|sp|Q08902.1|YO378_YEAST	29.901	2.35e-60	RecName: Full=Drug resistance protein YOR378W
TT_00278	575373;575501;575802	575422;575703;578467	+;+;+	2.50765	6.75305	106.368	6.12e-25	9.14e-24	NA	NA	NA	NA	gi|84029572|sp|Q8DGI7.2|SYI_THEEB	39.98	0	RecName: Full=Isoleucine--tRNA ligase
TT_00577	1717177	1718856	+	2.50244	6.87459	128.344	9.44e-30	2.13e-28	NA	NA	NA	NA	gi|341940790|sp|Q61191.2|HCFC1_MOUSE	26.844	3.67e-23	RecName: Full=Host cell factor 1
TT_04624	2323406;2323742	2323654;2324365	-;-	2.49991	6.41178	126.521	2.36e-29	5.19e-28	NA	NA	NA	NA	gi|27808673|sp|Q13371.3|PHLP_HUMAN	24.883	6.85e-12	RecName: Full=Phosducin-like protein
TT_09274	1230828;1231571	1231447;1232714	+;+	2.49669	4.04667	108.156	2.48e-25	3.88e-24	NA	NA	NA	NA	gi|731422|sp|P39980.1|SIT1_YEAST	46.306	2.72e-174	RecName: Full=Siderophore iron transporter 1
TT_01101	3605640;3606791	3606719;3606835	-;-	2.49484	7.65497	125.814	3.38e-29	7.36e-28	NA	NA	NA	NA	gi|13124507|sp|O94616.1|RPAC1_SCHPO	49.025	4.16e-113	RecName: Full=DNA-directed RNA polymerases I and III subunit RPAC1
TT_07567	188617;189098;189336;189546;190190	189026;189268;189482;190122;190240	+;+;+;+;+	2.49442	1.94691	83.9734	5.01e-20	5e-19	NA	NA	NA	NA	NA	NA	NA	NA
TT_06092	1032226;1033042	1032954;1033203	-;-	2.49434	6.14118	25.9279	3.54e-07	1.03e-06	CE1			Y	gi|67476933|sp|Q9HGR3.2|FAEB_NEUCR	67.474	1.8e-140	RecName: Full=Feruloyl esterase B
TT_06909	524336;524847	524759;525718	+;+	2.49388	6.18237	71.8599	2.31e-17	1.87e-16	NA	NA	NA	NA	gi|21542186|sp|Q9P7W4.1|POF10_SCHPO	26.554	4.94e-10	RecName: Full=F-box/WD repeat-containing protein pof10
TT_09792	762109;762590;763021;763258	762531;762607;763195;764108	+;+;+;+	2.49273	9.20978	111.585	4.41e-26	7.26e-25	NA	NA	NA	NA	gi|74581921|sp|O13907.1|ACL2_SCHPO	63.093	0	RecName: Full=Probable ATP-citrate synthase subunit 2
TT_01130	3695978;3696107	3696042;3696971	+;+	2.4895	6.26641	90.5453	1.81e-21	2.02e-20	NA	NA	NA	NA	gi|122263518|sp|Q038L5.1|RRF_LACC3	24.719	0.000424	RecName: Full=Ribosome-recycling factor
TT_07015	828575;828859;829311;830558	828691;829249;830488;831169	-;-;-;-	2.48431	2.35701	58.6112	1.92e-14	1.21e-13	NA	NA	NA	NA	gi|123409698|sp|Q2NCA3.1|LVHK1_ERYLH	42.857	1.12e-22	RecName: Full=Blue-light-activated histidine kinase 1
TT_06706	35682;36214	36131;36669	-;-	2.48232	5.17839	55.3357	1.02e-13	5.94e-13	NA	NA	NA	NA	gi|75272048|sp|Q9LQ04.1|RMLCD_ARATH	53.763	4.91e-106	RecName: Full=Bifunctional dTDP-4-dehydrorhamnose 3,5-epimerase/dTDP-4-dehydrorhamnose reductase
TT_05151	1169316;1169586;1170102;1170665	1169375;1170006;1170597;1171142	+;+;+;+	2.4812	-1.12313	14.2015	0.00016424	0.00034263	NA	NA	NA	NA	gi|380877147|sp|D7UQ40.1|SOL5_ALTSO	29.598	3.55e-50	RecName: Full=Bifunctional solanapyrone synthase
TT_06894	477659;478503;478891	478352;478638;479584	-;-;-	2.47718	-0.679354	19.5167	9.97e-06	2.44e-05	NA	NA	NA	NA	NA	NA	NA	NA
TT_09860	970774;972056;975087	971254;974985;975278	+;+;+	2.47629	5.81879	86.8509	1.17e-20	1.22e-19	NA	NA	NA	NA	gi|74654580|sp|O13987.1|YEG5_SCHPO	25.136	8.91e-37	RecName: Full=Ankyrin and IPT/TIG repeat-containing protein C26H5.05
TT_06127	1129239;1129687	1129626;1129850	-;-	2.4654	7.30403	92.2387	7.68e-22	8.8e-21	NA	NA	NA	NA	gi|81902150|sp|Q8VIK5.1|PEAR1_MOUSE	29.204	0.44	RecName: Full=Platelet endothelial aggregation receptor 1
TT_01060	3452322;3453719	3453661;3460214	+;+	2.46423	7.02677	78.448	8.21e-19	7.5e-18	NA	NA	NA	NA	gi|74626787|sp|O60055.1|UTP20_SCHPO	29.294	0	RecName: Full=U3 small nucleolar RNA-associated protein 20
TT_08592	215241;215395;217730;218074;218626	215247;217669;218015;218563;218669	-;-;-;-;-	2.46323	7.53564	122.853	1.5e-28	3.1e-27	NA	NA	NA	NA	gi|408407682|sp|F1QBY1.1|NIPLB_DANRE	30	9.96e-20	RecName: Full=Nipped-B-like protein B
TT_00360	946375;946647;947449;947961	946580;947382;947898;948050	-;-;-;-	2.46313	9.63488	132.413	1.22e-30	2.9e-29	NA	NA	NA	NA	gi|1008808736|sp|G0SC91.2|FKBP4_CHATD	69.062	0	RecName: Full=FK506-binding protein 4
TT_10152	2015960;2021988	2021752;2022212	+;+	2.46212	8.02778	58.9879	1.59e-14	1.01e-13	NA	NA	NA	NA	gi|74625422|sp|Q9P7Q7.1|MAK1_SCHPO	47.813	2.06e-85	RecName: Full=Peroxide stress-activated histidine kinase mak1
TT_06990	766030;767593	767555;768010	+;+	2.46041	0.750321	50.9805	9.33e-13	4.96e-12	NA	NA	NA	NA	NA	NA	NA	NA
TT_01017	3292219;3294165	3292222;3294571	-;-	2.4588	3.77896	69.4181	7.97e-17	6.18e-16	NA	NA	NA	NA	NA	NA	NA	NA
TT_00533	1545678;1545778	1545691;1546174	-;-	2.45528	7.05971	78.5712	7.72e-19	7.07e-18	NA	NA	NA	NA	gi|78116176|sp|Q9UU83.1|PAL1_SCHPO	30.556	3.41e-07	RecName: Full=Protein pal1
TT_08686	553568;553639;554155	553570;553714;554471	-;-;-	2.45009	0.921603	52.0612	5.38e-13	2.93e-12	NA	NA	NA	NA	NA	NA	NA	NA
TT_05844	83392;83575;84232	83496;84162;84498	-;-;-	2.44987	2.07667	75.8713	3.03e-18	2.64e-17	GH43_6			Y	gi|298351505|sp|A1CLG4.1|ABNA_ASPCL	65.325	1.32e-145	RecName: Full=Probable arabinan endo-1,5-alpha-L-arabinosidase A
TT_07620	48450;48564	48505;49359	+;+	2.44934	-0.939529	33.1779	8.41e-09	2.95e-08	NA	NA	NA	NA	NA	NA	NA	NA
TT_04094	441075;441936;442173;442533;443018;443324	441838;442109;442402;442934;443253;443545	+;+;+;+;+;+	2.44866	4.85802	73.8161	8.57e-18	7.13e-17	NA	NA	NA	NA	gi|338819175|sp|P0CM49.1|PALC_CRYNB	32.394	0.079	RecName: Full=pH-response regulator protein palC
TT_09125	655469	657676	+	2.44739	6.90869	125.261	4.46e-29	9.58e-28	NA	NA	NA	NA	gi|3183346|sp|O13910.1|MPP10_SCHPO	33.761	3.49e-60	RecName: Full=U3 small nucleolar ribonucleoprotein protein mpp10
TT_02560	413104;413257;414180;414549	413198;414039;414473;414873	+;+;+;+	2.44006	4.12894	110.244	8.67e-26	1.4e-24	NA	NA	NA	NA	gi|1169197|sp|P28875.2|CZF1_CANAW	47.5	0.000133	RecName: Full=Zinc finger protein 1
TT_03847	5231710	5233419	+	2.43864	6.15762	91.2227	1.28e-21	1.45e-20	NA	NA	NA	NA	gi|74627042|sp|O94631.1|MRM1_SCHPO	30.743	6.25e-28	RecName: Full=rRNA methyltransferase 1, mitochondrial
TT_06352	1942545;1944241;1944390	1944107;1944324;1944410	-;-;-	2.43826	8.74759	81.921	1.42e-19	1.37e-18	NA	NA	NA	NA	gi|549699|sp|P36080.1|RRP14_YEAST	36.704	1.16e-20	RecName: Full=Ribosomal RNA-processing protein 14
TT_05644	1718457;1718814	1718701;1719756	+;+	2.43809	5.88653	68.1641	1.5e-16	1.14e-15	NA	NA	NA	NA	gi|998455676|sp|B5BLW5.1|ARE_SULSF	27.941	1.38e-10	RecName: Full=Arylesterase
TT_09002	272497;272580	272499;272645	-;-	2.43543	0.0316789	33.3748	7.6e-09	2.68e-08	NA	NA	NA	NA	NA	NA	NA	NA
TT_03792	5021981;5022921	5022841;5022941	-;-	2.43529	6.94474	93.0238	5.17e-22	6.03e-21	NA	NA	NA	NA	gi|126079|sp|P13934.2|LEA76_BRANA	25.85	0.22	RecName: Full=Late embryogenesis abundant protein 76
TT_09637	203803;204275;204811	204188;204750;205802	+;+;+	2.43473	1.42487	31.0443	2.52e-08	8.32e-08	NA	NA	NA	NA	gi|1133968733|sp|A0A0E0RTV6.2|ZEB1_GIBZE	36.824	4.48e-115	RecName: Full=FAD-linked oxidoreductase ZEB1
TT_06611	34233;34578;35148	34494;34863;36075	+;+;+	2.43201	4.95209	121.186	3.48e-28	7e-27	NA	NA	NA	NA	NA	NA	NA	NA
TT_02597	537038;537496	537392;538007	+;+	2.43108	9.29545	104.237	1.8e-24	2.56e-23	NA	NA	NA	NA	gi|59799862|sp|P32495.2|NHP2_YEAST	44.785	1.37e-34	RecName: Full=H/ACA ribonucleoprotein complex subunit 2
TT_04281	1137139;1137418;1137968	1137358;1137868;1139150	+;+;+	2.43103	2.5246	47.5411	5.39e-12	2.65e-11	NA	NA	NA	NA	gi|1279751577|sp|A0A084B9Z2.1|SAT4_STACB	25.424	3.86e-12	RecName: Full=Satratoxin biosynthesis SC1 cluster protein 4
TT_00344	852978;853297;853535;853976;854233;854461;855765	852982;853411;853922;854135;854393;855680;856613	-;-;-;-;-;-;-	2.4289	6.40638	54.6816	1.42e-13	8.16e-13	NA	NA	NA	NA	gi|6166206|sp|Q02592.3|HMT1_SCHPO	35.442	3.66e-161	RecName: Full=Heavy metal tolerance protein
TT_00435	1254240	1255154	+	2.42335	5.41965	138.608	5.37e-32	1.39e-30	NA	NA	NA	NA	NA	NA	NA	NA
TT_05938	447710;448050;448489	447927;448402;448706	-;-;-	2.4192	2.32855	74.697	5.49e-18	4.66e-17	NA	NA	NA	NA	gi|254763286|sp|P39577.2|DLTE_BACSU	31.579	1.45e-24	RecName: Full=Uncharacterized oxidoreductase DltE
TT_05884	236063	238630	+	2.41624	7.9347	66.3912	3.7e-16	2.71e-15	NA	NA	NA	NA	gi|3025028|sp|P75791.1|YBIU_ECOLI	23.23	1.94e-26	RecName: Full=Uncharacterized protein YbiU
TT_08664	476266;476390;476607;477227;477394;478685	476324;476542;476735;477334;478550;478779	-;-;-;-;-;-	2.41241	9.60129	96.9715	7.03e-23	8.87e-22	NA	NA	NA	NA	gi|118575171|sp|Q2H720.1|DBP2_CHAGB	91.992	0	RecName: Full=ATP-dependent RNA helicase DBP2
TT_00401	1146265;1146578	1146493;1147074	+;+	2.41141	3.71884	62.7968	2.29e-15	1.57e-14	NA	NA	NA	NA	gi|3122010|sp|P94317.1|DNAK_BRADU	46.154	0.87	RecName: Full=Chaperone protein DnaK
TT_09800	785646;787223	787039;787262	-;-	2.41062	5.80908	114.246	1.15e-26	2e-25	NA	NA	NA	NA	gi|114152885|sp|P08425.3|SYFM_YEAST	48.723	4.28e-149	RecName: Full=Phenylalanine--tRNA ligase, mitochondrial
TT_01312	4295341;4295892;4296806;4297013	4295343;4296703;4296951;4297038	-;-;-;-	2.40807	5.67383	52.4791	4.35e-13	2.38e-12	NA	NA	NA	NA	gi|129302|sp|P24552.1|OXDA_FUSSO	25.797	1.14e-18	RecName: Full=D-amino-acid oxidase
TT_00800	2499051;2502355	2502287;2502828	-;-	2.40757	6.37237	97.1758	6.34e-23	8.02e-22	NA	NA	NA	NA	gi|51704242|sp|O74633.2|RPA2_NEUCR	84.898	0	RecName: Full=DNA-directed RNA polymerase I subunit RPA2
TT_10010	1474350;1475255	1475057;1478995	+;+	2.40307	5.52334	57.7138	3.03e-14	1.88e-13	NA	NA	NA	NA	NA	NA	NA	NA
TT_08515	3352051	3352530	+	2.40279	0.00126917	24.0184	9.54e-07	2.64e-06	NA	NA	NA	NA	gi|74629368|sp|Q86ZM3.1|3DHQ_PODAN	79.874	2.63e-92	RecName: Full=Catabolic 3-dehydroquinase
TT_01925	6443201;6443653;6445542;6446981	6443546;6445334;6446918;6447088	+;+;+;+	2.39572	7.59856	85.5943	2.21e-20	2.25e-19	NA	NA	NA	NA	gi|51701297|sp|O94313.1|CARB_SCHPO	69.67	0	RecName: Full=Carbamoyl-phosphate synthase arginine-specific large chain
TT_00235	389505;389938	389897;390225	+;+	2.39502	3.32614	25.6014	4.2e-07	1.21e-06	NA	NA	NA	NA	gi|1279751513|sp|A0A084R1K2.1|ATR9_STAC4	38.34	3.42e-46	RecName: Full=Short-chain dehydrogenase/reductase ATR9
TT_06910	525772	528066	+	2.394	7.77238	74.1891	7.1e-18	5.94e-17	NA	NA	NA	NA	gi|21542186|sp|Q9P7W4.1|POF10_SCHPO	28.037	1.58e-09	RecName: Full=F-box/WD repeat-containing protein pof10
TT_06141	1164405;1164700;1165252	1164615;1165162;1165726	+;+;+	2.39304	5.51512	46.9183	7.4e-12	3.59e-11	NA	NA	NA	NA	gi|1279751577|sp|A0A084B9Z2.1|SAT4_STACB	22.523	2.21e-05	RecName: Full=Satratoxin biosynthesis SC1 cluster protein 4
TT_00688	2131167;2131540	2131475;2132913	+;+	2.39267	4.07736	56.3985	5.92e-14	3.57e-13	NA	NA	NA	NA	NA	NA	NA	NA
TT_00958	3016712;3018796	3018731;3019547	+;+	2.38986	6.95518	70.3988	4.85e-17	3.83e-16	NA	NA	NA	NA	gi|74582002|sp|O14267.1|YFPC_SCHPO	47.034	2.99e-141	RecName: Full=Uncharacterized UPF0442 protein C7D4.12c
TT_05324	469921;470051;470169;471158;471319;471848;472607;472733	469976;470088;471100;471266;471774;472415;472670;472768	+;+;+;+;+;+;+;+	2.38821	7.68113	76.4549	2.25e-18	1.98e-17	NA	NA	NA	NA	gi|48474244|sp|O13621.1|YNG5_SCHPO	29.483	1.52e-83	RecName: Full=Uncharacterized protein C691.05c
TT_02354	8065813;8065944;8066739;8066985	8065875;8066654;8066888;8067065	-;-;-;-	2.38606	0.946022	55.346	1.01e-13	5.92e-13	AA9	CBM1		N	gi|74667001|sp|Q4WBU0.1|EGLD_ASPFU	35.813	2.55e-52	RecName: Full=Probable endo-beta-1,4-glucanase D
TT_08919	41054;42203	42113;42609	-;-	2.38488	6.22595	49.0001	2.56e-12	1.31e-11	NA	NA	NA	NA	gi|549629|sp|P36151.1|YK50_YEAST	37.466	3.64e-65	RecName: Full=Uncharacterized protein YKR070W
TT_09231	1103873;1104049	1103969;1104470	-;-	2.38404	4.62155	89.7417	2.71e-21	2.99e-20	NA	NA	NA	NA	NA	NA	NA	NA
TT_02862	1507010;1507154;1507222;1508910	1507090;1507165;1508834;1509105	+;+;+;+	2.38065	6.97295	86.8771	1.15e-20	1.21e-19	NA	NA	NA	NA	gi|239938857|sp|P42251.3|PPBD_BACSU	24.862	4.07e-10	RecName: Full=Alkaline phosphatase D
TT_00207	316644;317621	317525;317800	-;-	2.37942	10.0768	107.925	2.79e-25	4.31e-24	NA	NA	NA	NA	gi|74582248|sp|O59826.1|KCAB_SCHPO	57.27	5.3e-138	RecName: Full=Putative voltage-gated potassium channel subunit beta
TT_09193	974643;974932;975247;975386	974814;975064;975314;975468	+;+;+;+	2.37891	0.110571	23.9913	9.68e-07	2.67e-06	NA	NA	NA	NA	gi|75005390|sp|Q60ZN5.1|SDK_CAEBR	40.984	0.001	RecName: Full=Protein sidekick homolog
TT_02144	7338625;7338746;7338983	7338686;7338911;7340572	+;+;+	2.37859	5.57064	94.8156	2.09e-22	2.53e-21	NA	NA	NA	NA	gi|731651|sp|P38694.1|MSC7_YEAST	48.359	0	RecName: Full=Putative aldehyde dehydrogenase-like protein YHR039C
TT_08074	1761738;1762505;1762754	1762441;1762700;1763299	-;-;-	2.37428	4.81317	62.642	2.48e-15	1.7e-14	NA	NA	NA	NA	gi|223590243|sp|Q6C8M8.3|ATG26_YARLI	30.882	0.022	RecName: Full=Sterol 3-beta-glucosyltransferase
TT_07219	185249;186086	185252;186423	-;-	2.37413	4.91824	78.9277	6.44e-19	5.96e-18	NA	NA	NA	NA	gi|465731|sp|P34276.1|YKJ2_CAEEL	35.417	0.59	RecName: Full=GILT-like protein C02D5.2
TT_03450	3698439;3698694;3698914;3699140;3699483	3698640;3698854;3699078;3699242;3700234	+;+;+;+;+	2.37262	2.57167	54.1658	1.84e-13	1.05e-12	NA	NA	NA	NA	gi|61226916|sp|P0A3Y5.1|KKA3_ENTFL	26.786	0.004	RecName: Full=Aminoglycoside 3'-phosphotransferase
TT_09633	190467;191655;191774;191979	191566;191705;191783;192083	-;-;-;-	2.36957	4.16969	60.5629	7.13e-15	4.68e-14	NA	NA	NA	NA	gi|75042478|sp|Q5REB0.1|AATM_PONAB	64.141	0	RecName: Full=Aspartate aminotransferase, mitochondrial
TT_06656	289440;290399	290288;291016	-;-	2.36689	1.74378	85.4218	2.41e-20	2.45e-19	NA	NA	NA	NA	gi|229485952|sp|B1JFN5.1|CLSA_PSEPW	38	0.014	RecName: Full=Cardiolipin synthase A
TT_00487	1381178;1381908	1381817;1384810	-;-	2.3657	4.26795	39.993	2.55e-10	1.05e-09	NA	NA	NA	NA	gi|75334527|sp|Q9FYS5.1|HMGYA_MAIZE	54.348	0.24	RecName: Full=HMG-Y-related protein A
TT_08124	1936330;1936529	1936489;1936563	-;-	2.36488	0.39903	46.3761	9.76e-12	4.68e-11	NA	NA	NA	NA	gi|123564915|sp|Q38ZJ0.1|ADEC1_LACSS	39.394	0.45	RecName: Full=Adenine deaminase 1
TT_00969	3051721;3051906	3051849;3053585	+;+	2.3643	3.70669	124.906	5.34e-29	1.14e-27	NA	NA	NA	NA	gi|38258843|sp|Q9JJS6.2|BCDO1_MOUSE	26.199	2.8e-34	RecName: Full=Beta,beta-carotene 15,15'-dioxygenase,
TT_09720	448950;449402	449266;449798	-;-	2.36031	6.60661	56.4482	5.77e-14	3.49e-13	NA	NA	NA	NA	gi|81675443|sp|Q5HRU2.1|SLE1_STAEQ	40.741	7.4e-08	RecName: Full=N-acetylmuramoyl-L-alanine amidase sle1
TT_08685	550523;551136	551068;552716	+;+	2.35993	5.95314	134.309	4.68e-31	1.14e-29	NA	NA	NA	NA	gi|74582349|sp|O60142.1|PPR2_SCHPO	25	3.08e-09	RecName: Full=Pentatricopeptide repeat-containing protein 2, mitochondrial
TT_09492	2035841	2037898	-	2.35801	1.89232	45.3427	1.65e-11	7.77e-11	NA	NA	NA	NA	gi|30315956|sp|Q9UV10.1|HET6_NEUCR	27.632	3.6e-24	RecName: Full=Heterokaryon incompatibility protein 6, OR allele
TT_05632	1682432;1683155	1683072;1683959	-;-	2.35742	-0.766376	20.0215	7.66e-06	1.9e-05	NA	NA	NA	NA	gi|74842797|sp|Q8IDX6.1|RBP2A_PLAF7	24.771	0.33	RecName: Full=Reticulocyte-binding protein 2 homolog a
TT_04773	2852860;2853138;2853425	2852874;2853351;2853753	+;+;+	2.35489	2.62049	17.2176	3.33e-05	7.61e-05	NA	NA	NA	NA	gi|21759351|sp|Q8ZG93.1|PNCB_YERPE	35.065	0.15	RecName: Full=Nicotinate phosphoribosyltransferase
TT_09405	1707752;1708308	1708230;1709124	+;+	2.35187	6.79163	107.952	2.75e-25	4.27e-24	NA	NA	NA	NA	NA	NA	NA	NA
TT_06348	1920191	1922137	-	2.35176	8.39451	67.8806	1.74e-16	1.31e-15	NA	NA	NA	NA	gi|82179417|sp|Q5M7R9.1|GRHL2_XENTR	30.631	8.96e-17	RecName: Full=Grainyhead-like protein 2 homolog
TT_08785	978243;979100;980098;980934;982341	979025;980022;980867;982252;983033	-;-;-;-;-	2.35122	5.08126	105.308	1.05e-24	1.53e-23	NA	NA	NA	NA	gi|1133968731|sp|I1RL06.1|ZRA1_GIBZE	45.741	0	RecName: Full=ZEB2-regulated ABC transporter 1
TT_09367	1564795;1564919;1565077	1564858;1565024;1566721	+;+;+	2.34862	6.88731	89.4921	3.08e-21	3.38e-20	NA	NA	NA	NA	gi|74616177|sp|Q7S6P8.1|BFR2_NEUCR	68.047	6.43e-152	RecName: Full=Protein bfr2
TT_04940	444223	447435	+	2.3472	5.5021	106.324	6.26e-25	9.34e-24	NA	NA	NA	NA	gi|59803088|sp|P39692.2|MET10_YEAST	38.506	0	RecName: Full=Sulfite reductase [NADPH] flavoprotein component
TT_04576	2126758;2126878;2128147	2126812;2128071;2128304	+;+;+	2.34703	4.35845	107.364	3.7e-25	5.63e-24	NA	NA	NA	NA	gi|81669265|sp|O53176.3|Y2449_MYCTU	28.059	7.3e-23	RecName: Full=Putative trans-acting enoyl reductase Rv2449c
TT_09745	574562;574731;575541	574644;575486;576945	+;+;+	2.34483	7.12531	66.1849	4.11e-16	3e-15	NA	NA	NA	NA	gi|1008808721|sp|G0S215.2|SDA1_CHATD	80	0	RecName: Full=Protein SDA1
TT_03812	5117350;5117662;5117941	5117566;5117843;5118135	+;+;+	2.34435	1.9404	55.0102	1.2e-13	6.98e-13	NA	NA	NA	NA	gi|166219792|sp|A1ATG7.1|HIS7_PELPD	31.646	0.013	RecName: Full=Imidazoleglycerol-phosphate dehydratase
TT_07560	171898;171952;172646;172967	171901;172503;172903;173400	+;+;+;+	2.34362	2.35049	26.1707	3.13e-07	9.15e-07	NA	NA	NA	NA	NA	NA	NA	NA
TT_07115	1102255;1102975	1102892;1103272	-;-	2.34305	-1.52881	13.5799	0.00022862	0.000467769	NA	NA	NA	NA	gi|67460574|sp|Q8VD58.1|EVI2B_MOUSE	31.25	0.79	RecName: Full=Protein EVI2B
TT_02672	753787;754217;755111	754161;755047;755185	+;+;+	2.34085	6.79628	78.8006	6.87e-19	6.35e-18	NA	NA	NA	NA	gi|85541049|sp|P41748.2|PEPA_ASPFU	38.663	4.44e-58	RecName: Full=Aspergillopepsin-1
TT_03871	5309387	5310886	-	2.34009	3.88517	103.501	2.6e-24	3.64e-23	NA	NA	NA	NA	NA	NA	NA	NA
TT_03609	4222654;4223202;4223937;4224068	4223119;4223871;4223992;4224339	-;-;-;-	2.33839	7.83485	85.0165	2.96e-20	2.97e-19	NA	NA	NA	NA	gi|1008808744|sp|G0SGK0.2|CBF5_CHATD	78.667	0	RecName: Full=H/ACA ribonucleoprotein complex subunit 4
TT_06258	1652651	1653301	+	2.33838	1.27825	37.1097	1.12e-09	4.32e-09	NA	NA	NA	NA	gi|26006964|sp|Q03174.2|FRUA_STRMU	34.921	0.009	RecName: Full=Fructan beta-fructosidase
TT_01184	3870831;3871700	3871579;3871859	+;+	2.33614	7.1835	86.6399	1.3e-20	1.35e-19	NA	NA	NA	NA	NA	NA	NA	NA
TT_03177	2727099;2727359;2728031	2727198;2727641;2728460	+;+;+	2.33422	4.24092	114.038	1.28e-26	2.2e-25	NA	NA	NA	NA	NA	NA	NA	NA
TT_08725	712983;713713	713632;713992	-;-	2.33365	1.66374	57.3948	3.57e-14	2.2e-13	NA	NA	NA	NA	NA	NA	NA	NA
TT_08875	1271161;1271583	1271513;1272162	+;+	2.33319	7.47495	90.0225	2.35e-21	2.6e-20	NA	NA	NA	NA	gi|395398462|sp|Q9Y7M5.2|RM10_SCHPO	36.842	1.09e-37	RecName: Full=54S ribosomal protein L10, mitochondrial
TT_01415	4667796;4668065;4668264	4667799;4668177;4668380	-;-;-	2.33197	-1.4346	18.4513	1.74e-05	4.12e-05	NA	NA	NA	NA	NA	NA	NA	NA
TT_04141	610446;610876;615033	610822;614980;615932	+;+;+	2.33143	6.75748	66.5545	3.4e-16	2.51e-15	NA	NA	NA	NA	gi|121922813|sp|Q2HA26.1|UTP10_CHAGB	78.552	0	RecName: Full=U3 small nucleolar RNA-associated protein 10
TT_01811	6073954;6074064	6073970;6076959	+;+	2.32605	6.26809	94.838	2.07e-22	2.5e-21	NA	NA	NA	NA	gi|3183237|sp|P87177.1|YB1C_SCHPO	43.252	0	RecName: Full=Uncharacterized WD repeat-containing protein C3D6.12
TT_01814	6095629;6095825;6096774	6095772;6096707;6097414	-;-;-	2.32488	6.05267	74.8655	5.04e-18	4.3e-17	NA	NA	NA	NA	gi|74582867|sp|O94372.1|YG06_SCHPO	36.686	1.03e-94	RecName: Full=Uncharacterized protein C1604.06c
TT_08950	137846	138679	+	2.32297	2.70894	58.3561	2.19e-14	1.38e-13	NA	NA	NA	NA	gi|75326963|sp|Q7X996.1|CIPK2_ORYSJ	27.404	7e-11	RecName: Full=CBL-interacting protein kinase 2
TT_08818	1058711;1059068	1058995;1059739	+;+	2.32234	8.65204	55.3705	9.98e-14	5.85e-13	NA	NA	NA	NA	gi|74858950|sp|Q55EF8.1|Y9096_DICDI	35.028	9.79e-24	RecName: Full=Transmembrane protein DDB_G0269096
TT_09270	1220439;1221114	1220661;1221166	+;+	2.31974	-0.239537	27.5011	1.57e-07	4.74e-07	NA	NA	NA	NA	gi|13431507|sp|P57812.1|DER_PASMU	37.097	0.44	RecName: Full=GTPase Der
TT_00766	2397516	2399405	+	2.31833	5.83424	102.112	5.25e-24	7.2e-23	NA	NA	NA	NA	gi|259016465|sp|P78750.3|UTP18_SCHPO	31.588	3.16e-85	RecName: Full=Probable U3 small nucleolar RNA-associated protein 18
TT_02717	944906;945153;945282;945489;947304	945085;945216;945406;947230;947451	+;+;+;+;+	2.31792	6.74549	86.2172	1.61e-20	1.66e-19	GH37			N	gi|67477348|sp|O42783.2|TREB_NEUCR	85.792	0	RecName: Full=Neutral trehalase
TT_06579	2755778;2756016	2755892;2756386	+;+	2.31428	7.30754	34.1619	5.07e-09	1.82e-08	NA	NA	NA	NA	NA	NA	NA	NA
TT_02483	124526	125062	-	2.31422	12.0009	48.6778	3.02e-12	1.53e-11	NA	NA	NA	NA	gi|729763|sp|P40920.1|HSP30_EMENI	48.276	3.44e-44	RecName: Full=30 kDa heat shock protein
TT_05022	751659;753257	753205;753395	-;-	2.31267	-0.120782	39.7375	2.9e-10	1.19e-09	NA	NA	NA	NA	gi|1100152788|sp|A6X7E7.1|RFNT_OCHA4	30.303	0.32	RecName: Full=Riboflavin transporter RfnT
TT_00168	188419;188897;189270;189841	188813;189209;189447;191054	+;+;+;+	2.31245	0.307627	33.9618	5.62e-09	2.01e-08	NA	NA	NA	NA	gi|1099384224|sp|E9RAH5.1|GLIT_ASPFU	54.545	5.8e-107	RecName: Full=Thioredoxin reductase gliT
TT_07156	1218931;1219076	1219004;1219397	+;+	2.31194	-0.831568	14.3101	0.000155029	0.000324486	NA	NA	NA	NA	NA	NA	NA	NA
TT_08885	1316826;1317304	1317253;1319755	+;+	2.31184	6.59473	65.6147	5.48e-16	3.96e-15	NA	NA	NA	NA	gi|1148303075|sp|P10567.2|MYSP_CAEEL	24.645	0.000268	RecName: Full=Paramyosin
TT_01891	6334031;6334214	6334129;6334231	+;+	2.31174	0.0402153	23.512	1.24e-06	3.39e-06	NA	NA	NA	NA	gi|190358781|sp|A6R6L9.1|COG6_AJECN	52	0.26	RecName: Full=Conserved oligomeric Golgi complex subunit 6
TT_09622	163675;164629;164876	164568;164776;165180	+;+;+	2.31016	-1.36171	10.241	0.00137356	0.00250114	NA	NA	NA	NA	gi|327488534|sp|Q4WFS2.2|Y1220_ASPFU	34.071	7.67e-62	RecName: Full=Probable aspartic-type endopeptidase AFUA_3G01220
TT_07602	2666;3336;3500	3272;3440;3879	-;-;-	2.30692	2.38057	30.1103	4.08e-08	1.32e-07	GH28			Y	gi|2499715|sp|Q00446.1|PGLR1_COLLN	72.423	0	RecName: Full=Endopolygalacturonase 1
TT_09297	1294158	1295396	-	2.30619	7.68659	86.7252	1.25e-20	1.3e-19	NA	NA	NA	NA	NA	NA	NA	NA
TT_10100	1838034;1838323	1838224;1838893	+;+	2.30557	5.67155	94.8462	2.06e-22	2.5e-21	NA	NA	NA	NA	NA	NA	NA	NA
TT_08313	2563821;2564163	2564105;2564939	-;-	2.30437	8.1444	49.6094	1.88e-12	9.75e-12	NA	NA	NA	NA	gi|1100152785|sp|N4WR35.1|RED1_COCH4	53.448	2.25e-124	RecName: Full=NADP-dependent oxidoreductase RED1
TT_03360	3364751;3365355	3365055;3366465	+;+	2.30287	7.87736	102.105	5.26e-24	7.22e-23	NA	NA	NA	NA	gi|731484|sp|P40054.1|SERA_YEAST	66.083	0	RecName: Full=D-3-phosphoglycerate dehydrogenase 1
TT_03852	5240401;5240504;5241253;5241631;5241746	5240428;5241171;5241531;5241662;5241956	-;-;-;-;-	2.30214	8.07442	101.006	9.17e-24	1.23e-22	NA	NA	NA	NA	gi|30316359|sp|P38674.2|ILV5_NEUCR	88.395	0	RecName: Full=Ketol-acid reductoisomerase, mitochondrial
TT_00143	112139	114115	-	2.30176	2.48666	29.2221	6.45e-08	2.03e-07	NA	NA	NA	NA	NA	NA	NA	NA
TT_08773	941318;941567;943012	941503;942402;944182	+;+;+	2.30098	6.87259	96.8112	7.63e-23	9.59e-22	NA	NA	NA	NA	gi|586946339|sp|P0CT47.1|Y1780_CHATD	68.38	0	RecName: Full=Uncharacterized protein CTHT_0071780
TT_05539	1333017;1334224	1334055;1334273	+;+	2.29629	1.56046	59.7723	1.06e-14	6.89e-14	NA	NA	NA	NA	NA	NA	NA	NA
TT_02924	1764107;1765329	1764960;1765572	-;-	2.29624	3.48844	81.3436	1.9e-19	1.82e-18	NA	NA	NA	NA	gi|68052995|sp|O94336.1|YHM3_SCHPO	30.29	7.44e-22	RecName: Full=Uncharacterized FCP1 homology domain-containing protein C1271.03c
TT_04420	1603091;1603957	1603798;1604277	-;-	2.29379	6.84005	98.7052	2.93e-23	3.78e-22	NA	NA	NA	NA	gi|50401726|sp|O60147.1|YNSH_SCHPO	28.378	0.003	RecName: Full=Uncharacterized protein C18H10.17c
TT_03984	64624;65255	65197;66441	+;+	2.28882	6.09934	22.6259	1.97e-06	5.25e-06	NA	NA	NA	NA	gi|126302582|sp|P84675.2|PFM_CHAGB	33.816	4.83e-22	RecName: Full=Putative fungistatic metabolite
TT_04525	1966030;1966803	1966666;1966993	-;-	2.28592	6.37582	138.075	7.02e-32	1.81e-30	NA	NA	NA	NA	gi|704000363|sp|G0S616.2|MRT4_CHATD	75.812	8.35e-154	RecName: Full=Ribosome assembly factor mrt4
TT_01329	4354779;4355102;4355197;4355362;4355730;4355852;4355973;4356234	4355032;4355129;4355295;4355668;4355795;4355913;4356138;4356355	+;+;+;+;+;+;+;+	2.28496	7.00135	87.6455	7.83e-21	8.34e-20	NA	NA	NA	NA	gi|52783134|sp|Q7SFX6.1|LYS1_NEUCR	85.753	0	RecName: Full=Saccharopine dehydrogenase [NAD(
TT_01677	5631382;5631786;5632122	5631699;5632052;5632484	+;+;+	2.27405	7.22378	61.2937	4.92e-15	3.27e-14	NA	NA	NA	NA	NA	NA	NA	NA
TT_04752	2791249;2791367	2791299;2791435	-;-	2.2732	-0.348473	24.9082	6.01e-07	1.7e-06	NA	NA	NA	NA	NA	NA	NA	NA
TT_03469	3744156;3744220;3744430;3746339;3746504;3746852;3748018	3744160;3744254;3746276;3746428;3746798;3747760;3748115	+;+;+;+;+;+;+	2.27207	7.0057	62.8593	2.22e-15	1.53e-14	NA	NA	NA	NA	gi|48474693|sp|Q9UU86.1|SYG1_SCHPO	34.72	4.05e-102	RecName: Full=Protein SYG1 homolog
TT_01211	3963657;3964189;3965098	3964079;3965035;3967058	+;+;+	2.27165	6.27926	107.067	4.3e-25	6.51e-24	NA	NA	NA	NA	gi|6166561|sp|O13921.2|MSH1_SCHPO	39.424	0	RecName: Full=MutS protein homolog 1
TT_00108	22182;23443	22820;23499	-;-	2.26974	8.11905	89.6741	2.81e-21	3.09e-20	NA	NA	NA	NA	NA	NA	NA	NA
TT_08024	1623696;1624159;1624626;1624805;1624946	1623972;1624537;1624694;1624879;1625210	+;+;+;+;+	2.26652	5.87695	78.0383	1.01e-18	9.14e-18	NA	NA	NA	NA	gi|292630888|sp|C8ZI10.1|RSB1_YEAS8	23.494	1.16e-17	RecName: Full=Sphingoid long-chain base transporter RSB1
TT_05012	726287;726837;727403	726758;727327;727654	-;-;-	2.26342	8.66746	24.2852	8.31e-07	2.31e-06	NA	NA	NA	NA	gi|1279751577|sp|A0A084B9Z2.1|SAT4_STACB	23.755	0.001	RecName: Full=Satratoxin biosynthesis SC1 cluster protein 4
TT_00912	2878770;2880713;2880994;2881368;2882246;2882501;2882705	2880572;2880796;2881302;2882159;2882429;2882633;2883842	+;+;+;+;+;+;+	2.25815	6.27256	74.2649	6.83e-18	5.73e-17	GH18	CBM18	CBM50	N	gi|125727|sp|P09805.1|KTXA_KLULA	40.293	9.59e-115	RecName: Full=Killer toxin subunits alpha/beta
TT_03729	4769944;4771148	4770995;4771259	+;+	2.25728	3.17394	52.83	3.64e-13	2.01e-12	NA	NA	NA	NA	gi|1109549988|sp|D7UQ42.1|SOL3_ALTSO	33.523	1.03e-32	RecName: Full=Short chain dehydrogenase sol3
TT_00704	2179167;2180191;2180482;2180770;2181045;2181315	2180137;2180283;2180713;2180988;2181245;2181368	-;-;-;-;-;-	2.25494	3.72024	64.9734	7.59e-16	5.43e-15	NA	NA	NA	NA	gi|150403924|sp|Q69ZK0.2|PREX1_MOUSE	28.276	1.78e-08	RecName: Full=Phosphatidylinositol 3,4,5-trisphosphate-dependent Rac exchanger 1 protein,
TT_01357	4436573;4436842	4436687;4436915	+;+	2.25465	4.9062	89.7594	2.69e-21	2.97e-20	NA	NA	NA	NA	NA	NA	NA	NA
TT_02831	1372376	1373581	-	2.25119	6.37996	126.946	1.91e-29	4.21e-28	NA	NA	NA	NA	gi|231837|sp|P29937.3|COBW_PSEDE	28.882	1.73e-21	RecName: Full=Protein CobW
TT_07222	193496;193651	193591;194478	+;+	2.2488	3.82815	88.235	5.81e-21	6.25e-20	NA	NA	NA	NA	gi|74625896|sp|Q9UT20.1|YFY8_SCHPO	34.749	6.72e-41	RecName: Full=Uncharacterized protein C9.08c
TT_01759	5889578;5889661	5889596;5889923	-;-	2.24834	6.6442	71.9244	2.24e-17	1.81e-16	NA	NA	NA	NA	gi|2494743|sp|Q12613.1|GLNA_COLGL	87.097	1.37e-51	RecName: Full=Glutamine synthetase
TT_09213	1049433	1049897	+	2.24557	0.343777	19.3956	1.06e-05	2.59e-05	NA	NA	NA	NA	gi|1109546013|sp|I6YGS0.1|EPHA_MYCTU	40.741	0.00012	RecName: Full=Epoxide hydrolase A
TT_02317	7938664	7939761	-	2.24504	3.49617	89.3866	3.25e-21	3.56e-20	NA	NA	NA	NA	gi|317373296|sp|Q54FZ8.2|Y8923_DICDI	37.838	0.11	RecName: Full=Putative uncharacterized transmembrane protein DDB_G0290641
TT_07147	1194822	1195754	-	2.24345	4.76612	92.8427	5.66e-22	6.56e-21	NA	NA	NA	NA	gi|122142427|sp|Q0VCN1.1|NMRL1_BOVIN	32.459	3.08e-41	RecName: Full=NmrA-like family domain-containing protein 1
TT_03401	3502830;3504729;3505031	3504492;3504937;3505147	-;-;-	2.24303	2.67927	49.1475	2.37e-12	1.22e-11	NA	NA	NA	NA	gi|1042851763|sp|D7PI00.1|VRTR1_PENAE	24.7	5.06e-29	RecName: Full=Transcription factor vrtR1
TT_00823	2574597;2575475;2575769;2575919	2575399;2575713;2575867;2576016	-;-;-;-	2.24186	-0.0502177	11.6635	0.000637381	0.00121456	GH18			N	gi|115515972|sp|Q1E3R8.1|CHI1_COCIM	54.872	1.69e-161	RecName: Full=Endochitinase 1
TT_08612	308949;309215;309702	309069;309630;309950	+;+;+	2.22547	3.7503	90.9888	1.44e-21	1.62e-20	NA	NA	NA	NA	NA	NA	NA	NA
TT_04938	430559	434236	-	2.22362	6.66745	85.7654	2.03e-20	2.07e-19	NA	NA	NA	NA	gi|12229670|sp|Q9SH30.2|HMA5_ARATH	33.683	2.2e-152	RecName: Full=Probable copper-transporting ATPase HMA5
TT_05000	677100;678426;678740	678342;678683;678861	+;+;+	2.22032	1.91341	48.822	2.8e-12	1.43e-11	NA	NA	NA	NA	gi|952543401|sp|D4AK94.1|A4696_ARTBC	48.671	5e-137	RecName: Full=Uncharacterized secreted protein ARB_04696
TT_05378	685675;685774;685866;685960;686052;686181;686363;686516;686639;686886;686960;687049;687180;687328;688618	685706;685803;685894;685977;686088;686287;686454;686567;686832;686900;686984;687082;687278;688498;688659	+;+;+;+;+;+;+;+;+;+;+;+;+;+;+	2.21732	7.35475	78.4531	8.19e-19	7.49e-18	NA	NA	NA	NA	gi|1008808733|sp|G0S8F1.2|NOG1_CHATD	85.888	0	RecName: Full=Nucleolar GTP-binding protein 1
TT_08653	423046;423209;424369;425397	423136;424308;425348;425748	-;-;-;-	2.21597	10.754	57.7312	3e-14	1.87e-13	NA	NA	NA	NA	gi|121786794|sp|Q2H731.1|EIF3C_CHAGB	86.028	0	RecName: Full=Eukaryotic translation initiation factor 3 subunit C
TT_01482	4962438;4963168;4963772;4964107	4963055;4963709;4963831;4964404	-;-;-;-	2.2148	7.2945	73.3615	1.08e-17	8.93e-17	NA	NA	NA	NA	gi|122167909|sp|Q0DA50.1|C3H45_ORYSJ	40.659	3.64e-12	RecName: Full=Zinc finger CCCH domain-containing protein 45
TT_00292	621758;623442	623379;623502	-;-	2.21443	7.33102	94.1552	2.92e-22	3.49e-21	NA	NA	NA	NA	gi|59800465|sp|O13920.3|MDM28_SCHPO	55.263	5.49e-125	RecName: Full=LETM1 domain-containing protein mdm28, mitochondrial
TT_01067	3490852;3491428;3491536;3491765;3491912;3492103;3492272;3492416;3492546;3492682;3492791	3491367;3491482;3491713;3491852;3492046;3492217;3492341;3492485;3492594;3492718;3493616	-;-;-;-;-;-;-;-;-;-;-	2.21408	9.05953	36.7245	1.36e-09	5.21e-09	NA	NA	NA	NA	gi|730166|sp|P40991.1|NOP2_YEAST	64.853	0	RecName: Full=25S rRNA (cytosine(2870)-C(5))-methyltransferase
TT_09278	1242403	1243509	+	2.21281	7.05434	64.7172	8.65e-16	6.17e-15	NA	NA	NA	NA	gi|1723707|sp|P53275.1|YG37_YEAST	24.933	2.11e-16	RecName: Full=Uncharacterized protein YGR127W
TT_09482	2005331	2006281	+	2.20992	2.37455	31.2917	2.22e-08	7.36e-08	NA	NA	NA	NA	NA	NA	NA	NA
TT_01606	5374303;5374567;5374745	5374419;5374636;5375754	+;+;+	2.20931	6.01775	103.205	3.02e-24	4.2e-23	NA	NA	NA	NA	gi|13626578|sp|O77264.1|RTCA_DROME	27.049	1.9e-23	RecName: Full=RNA 3'-terminal phosphate cyclase
TT_02310	7902423;7903005;7903292	7902624;7903185;7904120	+;+;+	2.20846	5.61865	36.0979	1.88e-09	7.1e-09	NA	NA	NA	NA	NA	NA	NA	NA
TT_08066	1738511;1738646;1738784;1740034	1738578;1738727;1739929;1740096	+;+;+;+	2.20688	4.55639	117.869	1.85e-27	3.49e-26	NA	NA	NA	NA	gi|1170645|sp|P43568.1|CAK1_YEAST	26.282	3.15e-29	RecName: Full=Serine/threonine-protein kinase CAK1
TT_05535	1322112;1326990;1327803	1326903;1327686;1328231	-;-;-	2.20605	8.8878	90.044	2.33e-21	2.58e-20	NA	NA	NA	NA	gi|1730707|sp|P53979.1|YNB3_YEAST	28	4.93e-05	RecName: Full=Putative uncharacterized protein YNL013C
TT_02986	2034981;2035120	2035060;2036842	+;+	2.20422	7.09513	81.7566	1.54e-19	1.48e-18	NA	NA	NA	NA	gi|1708464|sp|Q10318.1|ILV3_SCHPO	72	0	RecName: Full=Putative dihydroxy-acid dehydratase, mitochondrial
TT_02167	7412929	7413528	-	2.20383	8.24561	59.1151	1.49e-14	9.51e-14	NA	NA	NA	NA	NA	NA	NA	NA
TT_01496	5011062;5011900;5012242;5012347;5012519;5012881	5011833;5012179;5012293;5012382;5012671;5013786	-;-;-;-;-;-	2.20314	4.94711	57.0101	4.34e-14	2.65e-13	NA	NA	NA	NA	gi|75291266|sp|Q6L4V0.1|MSH5_ORYSJ	26.744	4.74e-66	RecName: Full=DNA mismatch repair protein MSH5
TT_05532	1312616;1312776;1313189	1312620;1312965;1313293	-;-;-	2.19729	4.28178	35.7234	2.27e-09	8.53e-09	NA	NA	NA	NA	NA	NA	NA	NA
TT_02608	571415;571962;572068;572168;572253;572328;572509;572705	571451;571981;572102;572181;572267;572449;572647;572850	+;+;+;+;+;+;+;+	2.19658	9.50998	90.645	1.72e-21	1.92e-20	NA	NA	NA	NA	gi|729704|sp|Q04832.1|HEXP_LEIMA	44.66	1.14e-41	RecName: Full=DNA-binding protein HEXBP
TT_01526	5123310;5123617	5123548;5125018	+;+	2.19594	7.76645	94.638	2.29e-22	2.76e-21	NA	NA	NA	NA	gi|74698330|sp|Q9P775.1|YBEG_SCHPO	52.055	7.24e-172	RecName: Full=Uncharacterized WD repeat-containing protein C17D11.16
TT_03034	2191794;2192267	2192191;2194139	+;+	2.19535	1.8345	23.8051	1.07e-06	2.93e-06	NA	NA	NA	NA	gi|254810223|sp|Q9LUW0.2|LOX5_ARATH	26.305	1.28e-32	RecName: Full=Linoleate 9S-lipoxygenase 5
TT_02043	6973810;6974004	6973945;6975616	+;+	2.19308	6.65347	79.8596	4.02e-19	3.76e-18	NA	NA	NA	NA	gi|110283007|sp|P38788.2|SSZ1_YEAST	42.73	3.49e-138	RecName: Full=Ribosome-associated complex subunit SSZ1
TT_01597	5347499;5348134;5348931;5349125	5348071;5348819;5349046;5349192	-;-;-;-	2.19295	4.39854	106.912	4.65e-25	7.02e-24	NA	NA	NA	NA	gi|378405254|sp|Q10271.3|ARB2_SCHPO	20	0.058	RecName: Full=Argonaute-binding protein 2
TT_01291	4222328	4223956	+	2.18724	4.60623	48.4783	3.34e-12	1.68e-11	NA	NA	NA	NA	gi|1239396163|sp|W7LC91.1|FUM15_GIBM7	34.064	5.65e-83	RecName: Full=Cytochrome P450 monooxygenase FUM15
TT_06453	2308619	2312842	+	2.1872	4.66048	110.357	8.18e-26	1.32e-24	NA	NA	NA	NA	gi|20141336|sp|P13864.5|DNMT1_MOUSE	25.972	1.39e-42	RecName: Full=DNA (cytosine-5)-methyltransferase 1
TT_08929	63396	63644	+	2.18542	1.0225	33.865	5.91e-09	2.11e-08	NA	NA	NA	NA	gi|81541724|sp|Q9I5A5.1|PTA_PSEAE	36.842	0.66	RecName: Full=Phosphate acetyltransferase
TT_03707	4703791;4704049;4705714;4706339;4709112	4703989;4705642;4706287;4709047;4717082	+;+;+;+;+	2.1837	6.67012	38.8187	4.65e-10	1.86e-09	NA	NA	NA	NA	NA	NA	NA	NA
TT_10160	2038078;2038380;2040363	2038321;2040311;2040583	-;-;-	2.18222	7.3305	63.6322	1.5e-15	1.05e-14	NA	NA	NA	NA	gi|81890767|sp|Q68FG3.1|SPT2_MOUSE	50	0.093	RecName: Full=Protein SPT2 homolog
TT_02062	7041679;7042192	7042105;7043024	+;+	2.18103	6.10101	71.6838	2.53e-17	2.03e-16	NA	NA	NA	NA	gi|391358125|sp|Q9UT16.2|ATP12_SCHPO	31.295	2.13e-35	RecName: Full=Protein atp12, mitochondrial
TT_01293	4226217;4226450	4226293;4227296	+;+	2.18011	3.14281	60.7577	6.45e-15	4.26e-14	NA	NA	NA	NA	NA	NA	NA	NA
TT_02679	779746;779868	779790;782252	+;+	2.17878	7.34502	68.8061	1.09e-16	8.37e-16	NA	NA	NA	NA	gi|74596317|sp|Q5B6D6.1|ACON2_EMENI	69.712	0	RecName: Full=Putative aconitate hydratase, mitochondrial
TT_04444	1685075;1685592;1686609	1685536;1686542;1687094	+;+;+	2.17801	7.13129	79.8365	4.07e-19	3.81e-18	NA	NA	NA	NA	gi|121773123|sp|Q1MTS0.1|YBH9_SCHPO	34.255	2.37e-70	RecName: Full=Uncharacterized protein C3B8.09
TT_07739	498443;498759;498935	498692;498872;499332	+;+;+	2.17727	6.3755	63.5013	1.6e-15	1.12e-14	NA	NA	NA	NA	gi|1075594226|sp|B8NM67.1|USTYA_ASPFN	36.22	9.91e-16	RecName: Full=Oxidase ustYa
TT_10003	1458058;1458244;1458354;1458528;1458740;1459433;1459947;1461299	1458181;1458282;1458471;1458624;1459367;1459892;1461191;1461785	+;+;+;+;+;+;+;+	2.17682	7.26806	54.5145	1.54e-13	8.86e-13	GH0			N	gi|2497183|sp|Q04336.1|YM54_YEAST	55.302	0	RecName: Full=Uncharacterized protein YMR196W
TT_04874	141265;142191;143175;143429	142131;143074;143308;143460	-;-;-;-	2.17631	6.59462	78.0206	1.02e-18	9.22e-18	NA	NA	NA	NA	gi|1008808734|sp|G0S902.2|NOL10_CHATD	79.372	0	RecName: Full=Ribosome biogenesis protein ENP2
TT_07211	162811;162895	162814;162932	-;-	2.17536	-0.612685	22.0867	2.61e-06	6.88e-06	NA	NA	NA	NA	NA	NA	NA	NA
TT_09917	1158339;1159405;1159952	1159336;1159839;1160249	-;-;-	2.17484	5.72589	74.1977	7.07e-18	5.92e-17	NA	NA	NA	NA	gi|74626597|sp|O13648.3|ANM3_SCHPO	38.156	8.46e-119	RecName: Full=Ribosomal protein arginine N-methyltransferase rmt3
TT_06919	559815;560523	560463;561205	+;+	2.1739	3.83434	83.5248	6.29e-20	6.23e-19	NA	NA	NA	NA	gi|657341805|sp|D3ZA12.2|CHD6_RAT	36.667	0.37	RecName: Full=Chromodomain-helicase-DNA-binding protein 6
TT_07893	1235322;1235663;1236207;1236486	1235576;1236155;1236389;1236649	-;-;-;-	2.17228	1.741	27.1404	1.89e-07	5.65e-07	NA	NA	NA	NA	gi|586489|sp|P38230.1|QOR_YEAST	32.632	1.85e-61	RecName: Full=Probable quinone oxidoreductase
TT_09889	1067768;1068066;1069082;1069921;1070321;1072003	1067967;1069021;1069867;1070263;1071926;1072032	+;+;+;+;+;+	2.17181	5.83603	50.5316	1.17e-12	6.19e-12	NA	NA	NA	NA	gi|74582206|sp|O59704.1|ELP1_SCHPO	38.036	0	RecName: Full=Elongator complex protein 1
TT_03193	2774560;2774621;2774725;2775394	2774562;2774664;2775318;2775595	-;-;-;-	2.16959	3.00053	40.2722	2.21e-10	9.17e-10	NA	NA	NA	NA	NA	NA	NA	NA
TT_02748	1072757;1074076	1074017;1074095	-;-	2.1691	6.56786	111.877	3.8e-26	6.29e-25	NA	NA	NA	NA	gi|1723261|sp|Q10191.1|LTV1_SCHPO	35.172	1.08e-46	RecName: Full=Protein LTV1
TT_02361	8088879	8089775	-	2.1685	6.12177	37.7308	8.12e-10	3.17e-09	NA	NA	NA	NA	gi|14548232|sp|Q9RPT1.1|RHLG_PSEAE	35.714	1.38e-35	RecName: Full=Rhamnolipids biosynthesis 3-oxoacyl-[acyl-carrier-protein] reductase
TT_02840	1393668;1394425	1394358;1395623	+;+	2.16791	6.90587	77.6678	1.22e-18	1.1e-17	NA	NA	NA	NA	gi|1076761560|sp|W7N2B4.2|FUB11_GIBM7	49.027	0	RecName: Full=Efflux pump FUB11
TT_01607	5376041;5376570;5377559	5376510;5377449;5377732	-;-;-	2.16432	5.60152	77.5484	1.3e-18	1.17e-17	NA	NA	NA	NA	gi|549663|sp|P36101.1|TCD2_YEAST	41.568	8.7e-101	RecName: Full=tRNA threonylcarbamoyladenosine dehydratase 2
TT_09275	1232939;1233188;1233467;1233673;1234207	1233126;1233415;1233568;1234078;1234257	-;-;-;-;-	2.16346	3.72819	85.9665	1.83e-20	1.88e-19	NA	NA	NA	NA	gi|1064303269|sp|B8M9K8.1|TROPE_TALSN	26.459	1.21e-07	RecName: Full=Short-chain dehydrogenase/reductase tropE
TT_05911	347214;347749;348182	347679;348125;348370	-;-;-	2.16277	7.05473	66.4183	3.65e-16	2.68e-15	NA	NA	NA	NA	gi|74842797|sp|Q8IDX6.1|RBP2A_PLAF7	35	0.002	RecName: Full=Reticulocyte-binding protein 2 homolog a
TT_02133	7279465;7281694	7281635;7282246	-;-	2.15721	6.05754	14.6214	0.000131415	0.000277767	GH18			Y	gi|74663647|sp|Q873Y0.1|CHIA1_ASPFM	36.986	1.29e-65	RecName: Full=Endochitinase A1
TT_00584	1771723;1772117;1773296;1773541	1771922;1773229;1773476;1773681	+;+;+;+	2.15511	8.08876	72.2241	1.92e-17	1.57e-16	NA	NA	NA	NA	gi|417770|sp|P32432.1|SFP1_YEAST	60.377	7.08e-37	RecName: Full=Transcription factor SFP1
TT_02082	7116300	7116677	-	2.15153	0.382817	45.32	1.67e-11	7.86e-11	NA	NA	NA	NA	NA	NA	NA	NA
TT_00486	1378623;1378712;1380166	1378655;1380062;1380554	+;+;+	2.14628	8.41246	66.5225	3.46e-16	2.55e-15	NA	NA	NA	NA	gi|1176024|sp|P43620.1|RMD8_YEAST	53.527	4.83e-87	RecName: Full=Sporulation protein RMD8
TT_09069	464778;464886;465123;465703;466124;466675;467007;467167;467496	464826;465052;465604;466042;466613;466940;467100;467399;467741	+;+;+;+;+;+;+;+;+	2.14319	5.02737	49.0985	2.43e-12	1.25e-11	AA3_1	AA8		Y	gi|6831496|sp|Q01738.1|CDH_PHACH	40.202	2.04e-161	RecName: Full=Cellobiose dehydrogenase
TT_00934	2941324;2942079;2942382	2941731;2942323;2943456	+;+;+	2.14287	8.66658	62.2399	3.04e-15	2.06e-14	NA	NA	NA	NA	gi|27151695|sp|O94547.1|SRK1_SCHPO	52.14	1.1e-166	RecName: Full=Serine/threonine-protein kinase srk1
TT_09059	446096	449566	-	2.14276	1.89209	62.9356	2.14e-15	1.47e-14	NA	NA	NA	NA	gi|254803191|sp|B7GR20.1|APT_BIFLS	37.255	9.54e-22	RecName: Full=Adenine phosphoribosyltransferase
TT_00906	2857660;2857930;2858308;2858736;2860007	2857871;2858233;2858682;2859893;2860396	+;+;+;+;+	2.14161	1.91347	29.5883	5.34e-08	1.7e-07	GH3			Y	gi|74668295|sp|Q4WFI6.1|BXLB_ASPFU	51.134	0	RecName: Full=Probable exo-1,4-beta-xylosidase bxlB
TT_07418	50821;51220;53648	51163;53584;53747	-;-;-	2.14131	0.544173	42.669	6.48e-11	2.85e-10	NA	NA	NA	NA	NA	NA	NA	NA
TT_06917	554457;554586	554522;555770	+;+	2.13842	7.75415	71.6587	2.56e-17	2.06e-16	NA	NA	NA	NA	gi|121783423|sp|Q2H132.1|CARA_CHAGB	94.231	0	RecName: Full=Carbamoyl-phosphate synthase arginine-specific small chain
TT_00107	20648	21181	+	2.13787	10.3137	34.9576	3.37e-09	1.24e-08	NA	NA	NA	NA	NA	NA	NA	NA
TT_06177	1345774;1346026;1346163;1346348;1346658;1346890;1347413;1347662;1348163;1348385;1348571	1345967;1346112;1346280;1346529;1346821;1347351;1347588;1348084;1348321;1348518;1348817	-;-;-;-;-;-;-;-;-;-;-	2.13455	2.03846	31.6903	1.81e-08	6.06e-08	NA	NA	NA	NA	gi|74581946|sp|O14031.1|PGT1_SCHPO	50.138	0	RecName: Full=Glutathione transporter 1
TT_03471	3750851;3751355	3751140;3752720	+;+	2.13445	6.50838	88.5723	4.9e-21	5.3e-20	NA	NA	NA	NA	gi|74638851|sp|Q9URV1.1|PLG7_SCHPO	23.779	7.65e-17	RecName: Full=Putative phospholipase A2
TT_09595	83839;85030;85164;85898	84944;85104;85790;85931	-;-;-;-	2.13222	7.80022	62.1119	3.24e-15	2.19e-14	NA	NA	NA	NA	gi|1270743787|sp|D2E9W9.1|DEP4_ALTBR	28.926	1.27e-59	RecName: Full=FAD-dependent monooxygenase DEP4
TT_08151	2034142;2034263;2035716;2036085	2034180;2035657;2036032;2036265	-;-;-;-	2.13084	3.40888	44.5663	2.46e-11	1.13e-10	AA3_2			Y	gi|74656895|sp|Q5AUN2.1|XPTC_EMENI	33.229	1.37e-92	RecName: Full=Dehydrogenase xptC
TT_09871	1018435;1018655	1018474;1018758	+;+	2.13032	2.48073	21.4917	3.55e-06	9.18e-06	NA	NA	NA	NA	NA	NA	NA	NA
TT_06301	1767734;1768101;1768916;1769899	1767967;1768841;1769720;1769927	-;-;-;-	2.12899	-0.439222	8.12832	0.00435792	0.00735367	NA	NA	NA	NA	gi|74697529|sp|Q8SRF5.1|Y823_ENCCU	21.45	3.14e-08	RecName: Full=Probable cell division protein kinase ECU08_0230
TT_00902	2841248;2841761;2841973;2844696	2841617;2841899;2844617;2845276	+;+;+;+	2.1277	6.3023	49.7758	1.72e-12	9e-12	NA	NA	NA	NA	gi|13634073|sp|O88799.1|ZAN_MOUSE	24.46	1.75e-10	RecName: Full=Zonadhesin
TT_00276	571141;571224	571146;571238	-;-	2.12138	10.1201	53.5771	2.49e-13	1.4e-12	NA	NA	NA	NA	NA	NA	NA	NA
TT_00878	2771252;2772675;2772822;2772948;2773685	2772304;2772768;2772891;2773616;2773694	-;-;-;-;-	2.11666	8.99452	76.4046	2.31e-18	2.03e-17	NA	NA	NA	NA	gi|52783202|sp|Q7SHR8.1|NOG2_NEUCR	81.261	0	RecName: Full=Nucleolar GTP-binding protein 2
TT_02309	7899268;7899456;7899672	7899399;7899599;7899845	+;+;+	2.11483	8.08146	42.141	8.49e-11	3.67e-10	NA	NA	NA	NA	NA	NA	NA	NA
TT_04341	1345763;1347303;1347897	1346312;1347757;1349234	-;-;-	2.11447	4.51986	66.8176	2.98e-16	2.21e-15	NA	NA	NA	NA	gi|269969344|sp|B0K019.1|BAG1_RAT	34.426	0.084	RecName: Full=BAG family molecular chaperone regulator 1
TT_03810	5105092;5105273;5106004;5106171	5105207;5105931;5106108;5106547	+;+;+;+	2.11399	6.24091	66.3088	3.86e-16	2.82e-15	NA	NA	NA	NA	gi|347595666|sp|P36066.2|MGR3L_YEAST	28.333	4.99e-08	RecName: Full=Protein MRG3-like
TT_09184	949044;949158;950626	949080;950560;950628	+;+;+	2.11332	2.56065	45.669	1.4e-11	6.62e-11	NA	NA	NA	NA	gi|37088332|sp|Q87LQ4.1|TRUD_VIBPA	32.292	0.12	RecName: Full=tRNA pseudouridine synthase D
TT_06243	1611247;1611543;1611819;1612888	1611454;1611742;1612820;1613019	+;+;+;+	2.11328	1.68772	21.679	3.22e-06	8.4e-06	NA	NA	NA	NA	gi|1042851628|sp|D7PI20.2|GSFF_PENAE	27.634	2.25e-51	RecName: Full=Cytochrome P450 monooxygenase gsfF
TT_07810	794249;794765	794693;795024	-;-	2.11068	2.93528	32.6911	1.08e-08	3.74e-08	NA	NA	NA	NA	NA	NA	NA	NA
TT_04071	358344;358668;359011	358602;358944;360016	-;-;-	2.10976	3.61355	54.6805	1.42e-13	8.16e-13	NA	NA	NA	NA	NA	NA	NA	NA
TT_08117	1910615;1911430	1911373;1912878	+;+	2.10879	6.84106	47.7446	4.86e-12	2.4e-11	NA	NA	NA	NA	gi|122140075|sp|Q3SWX0.1|NIPA2_BOVIN	45.578	1.9e-75	RecName: Full=Magnesium transporter NIPA2
TT_08256	2374202	2374411	-	2.10312	3.01839	39.2905	3.65e-10	1.48e-09	NA	NA	NA	NA	gi|442570017|sp|Q75CM4.2|SBE2_ASHGO	36.585	0.28	RecName: Full=Protein SBE2
TT_09003	273201;273898	273813;274535	-;-	2.10238	7.66315	93.3873	4.3e-22	5.06e-21	NA	NA	NA	NA	NA	NA	NA	NA
TT_06835	274887;275427;275767;275893	274892;275606;275818;276281	-;-;-;-	2.10203	0.425485	23.5076	1.24e-06	3.4e-06	NA	NA	NA	NA	NA	NA	NA	NA
TT_05970	577072;577254	577161;578420	+;+	2.10135	4.75903	52.8932	3.52e-13	1.95e-12	NA	NA	NA	NA	gi|3915978|sp|Q02354.2|UTP6_YEAST	26.946	6.38e-38	RecName: Full=U3 small nucleolar RNA-associated protein 6
TT_07140	1173502;1173995	1173939;1174969	+;+	2.09862	7.6778	53.2579	2.93e-13	1.63e-12	NA	NA	NA	NA	gi|24638383|sp|O14206.2|YDD3_SCHPO	45.22	7.8e-105	RecName: Full=Brix domain-containing protein C1B9.03c
TT_00185	262896;263111;263240;264014;264373;264484	263022;263167;263937;264076;264404;264535	-;-;-;-;-;-	2.09757	2.94439	21.9281	2.83e-06	7.43e-06	NA	NA	NA	NA	gi|13959370|sp|Q9ER35.1|FN3K_MOUSE	28.713	5.04e-13	RecName: Full=Fructosamine-3-kinase
TT_08191	2151826;2153061;2154695;2155332;2156025	2151831;2154629;2155258;2155906;2156166	-;-;-;-;-	2.097	-0.785266	17.9651	2.25e-05	5.25e-05	NA	NA	NA	NA	gi|122301225|sp|Q08A51.1|DNAA_SHEFN	25.758	0.31	RecName: Full=Chromosomal replication initiator protein DnaA
TT_02171	7421856	7422413	-	2.09693	6.85939	68.0458	1.6e-16	1.21e-15	NA	NA	NA	NA	NA	NA	NA	NA
TT_03691	4639273;4639640;4640262;4641662	4639572;4640179;4641449;4641673	-;-;-;-	2.09426	5.12649	38.1903	6.42e-10	2.54e-09	NA	NA	NA	NA	gi|74656294|sp|Q5A0A9.1|CG24_CANAL	63.462	1.05e-121	RecName: Full=G2/mitotic-specific cyclin-4
TT_03472	3753071	3753778	-	2.09315	3.66992	70.3766	4.9e-17	3.87e-16	NA	NA	NA	NA	NA	NA	NA	NA
TT_01655	5558911	5561541	+	2.08766	7.11531	85.2405	2.64e-20	2.67e-19	NA	NA	NA	NA	gi|549729|sp|P36056.1|RT22_YEAST	27.195	1.36e-32	RecName: Full=Probable S-adenosyl-L-methionine-dependent RNA methyltransferase RSM22, mitochondrial
TT_01005	3217398;3217645;3217781	3217565;3217691;3223199	+;+;+	2.08673	6.1558	64.3593	1.04e-15	7.36e-15	NA	NA	NA	NA	gi|61212960|sp|Q5VYK3.2|ECM29_HUMAN	26.443	2.01e-125	RecName: Full=Proteasome-associated protein ECM29 homolog
TT_04659	2511329;2511841;2512082;2512275;2512518	2511618;2512022;2512163;2512443;2512616	-;-;-;-;-	2.0854	3.71415	43.4253	4.4e-11	1.97e-10	NA	NA	NA	NA	gi|74582912|sp|O94520.1|YQ13_SCHPO	41.667	1.02e-18	RecName: Full=ER membrane protein complex subunit 4
TT_01111	3628010;3628610;3629273	3628435;3629180;3629322	-;-;-	2.08528	6.64816	43.1441	5.09e-11	2.26e-10	NA	NA	NA	NA	gi|74676555|sp|Q12230.1|LSP1_YEAST	48.673	2.54e-63	RecName: Full=Sphingolipid long chain base-responsive protein LSP1
TT_05641	1714454	1715044	+	2.08454	0.181151	27.2062	1.83e-07	5.47e-07	NA	NA	NA	NA	gi|399116|sp|P13688.2|CEAM1_HUMAN	32.53	0.061	RecName: Full=Carcinoembryonic antigen-related cell adhesion molecule 1
TT_03441	3673572;3673812;3674935	3673617;3674794;3675399	+;+;+	2.08034	6.66963	102.648	4e-24	5.52e-23	NA	NA	NA	NA	gi|30913523|sp|Q9P7C0.1|YKU5_SCHPO	33.803	6.69e-83	RecName: Full=Uncharacterized WD repeat-containing protein C2E1P5.05
TT_07940	1356829;1357013	1356928;1357443	+;+	2.07213	0.322052	19.0399	1.28e-05	3.08e-05	NA	NA	NA	NA	gi|1064306090|sp|Q4WQY6.2|TPCL_ASPFU	41.83	3.73e-29	RecName: Full=Anthrone oxygenase tpcL
TT_01292	4224562	4225152	-	2.07087	2.85316	41.4438	1.21e-10	5.18e-10	NA	NA	NA	NA	gi|187609620|sp|Q2TB02.2|IKBD_MOUSE	35.714	0.011	RecName: Full=NF-kappa-B inhibitor delta
TT_01048	3415918;3416031;3416356	3415957;3416257;3416913	-;-;-	2.07041	5.67226	17.8124	2.44e-05	5.66e-05	NA	NA	NA	NA	gi|94730403|sp|P24021.2|NUS1_ASPOR	50.883	4.48e-99	RecName: Full=Nuclease S1
TT_04140	607968	610037	-	2.06881	5.91308	80.2263	3.34e-19	3.16e-18	NA	NA	NA	NA	gi|74583667|sp|Q07896.1|NOC3_YEAST	34.295	2.29e-98	RecName: Full=Nucleolar complex-associated protein 3
TT_02811	1322668	1323954	-	2.06723	6.26653	72.2365	1.91e-17	1.56e-16	NA	NA	NA	NA	gi|125399|sp|P06242.1|KIN28_YEAST	47.315	8.75e-95	RecName: Full=Serine/threonine-protein kinase KIN28
TT_08531	14241;14456;14845	14391;14784;15684	+;+;+	2.06226	7.87495	81.588	1.68e-19	1.62e-18	NA	NA	NA	NA	gi|6094117|sp|O14086.1|RPA49_SCHPO	26.202	1.57e-25	RecName: Full=DNA-directed RNA polymerase I subunit rpa49
TT_06791	106091;106549;107639	106406;107582;108982	+;+;+	2.06168	5.97258	87.6821	7.69e-21	8.19e-20	NA	NA	NA	NA	gi|74696531|sp|Q7S9J4.1|DBP10_NEUCR	64.761	0	RecName: Full=ATP-dependent RNA helicase dbp-10
TT_03999	123916;124311	124248;126443	+;+	2.06164	5.2682	83.8098	5.45e-20	5.41e-19	NA	NA	NA	NA	gi|74583175|sp|P87243.1|RIX1_SCHPO	26.923	1.42e-19	RecName: Full=Pre-rRNA-processing protein rix1
TT_05658	1774127;1774229;1774637;1774896	1774130;1774575;1774810;1775261	-;-;-;-	2.0602	4.56456	37.0852	1.13e-09	4.37e-09	NA	NA	NA	NA	gi|182698861|sp|Q8KU07.2|AZOB_XENAZ	25.862	0.001	RecName: Full=NAD(P)H azoreductase
TT_02284	7823491;7823757;7824569	7823681;7824498;7824781	+;+;+	2.05948	5.8186	59.4944	1.23e-14	7.9e-14	NA	NA	NA	NA	gi|74665368|sp|Q9P6L7.1|YKQ9_SCHPO	56.875	8.59e-128	RecName: Full=Uncharacterized mitochondrial carrier C688.09
TT_06091	1030952;1031555	1031468;1032075	+;+	2.05832	7.19299	10.6462	0.00110296	0.0020351	NA	NA	NA	NA	gi|306531051|sp|C4R3R8.1|ARGJ_PICPG	30.189	0.042	RecName: Full=Arginine biosynthesis bifunctional protein ArgJ, mitochondrial
TT_00983	3109781;3110070;3110259;3110698;3111171;3111387;3111530;3111733	3110005;3110194;3110641;3111099;3111319;3111446;3111655;3111816	+;+;+;+;+;+;+;+	2.05817	6.42085	102.302	4.77e-24	6.55e-23	NA	NA	NA	NA	gi|704045459|sp|G0SC29.2|NLE1_CHATD	85.88	0	RecName: Full=Ribosome assembly protein 4
TT_05262	250162;250282;250949	250230;250890;252208	+;+;+	2.05712	7.82998	66.3147	3.84e-16	2.82e-15	NA	NA	NA	NA	gi|121783138|sp|Q2H0I3.1|KU70_CHAGB	86.533	0	RecName: Full=ATP-dependent DNA helicase II subunit 1
TT_08465	3154004;3154126;3154293;3154405;3154602;3154814;3155349	3154041;3154208;3154315;3154537;3154751;3155285;3155382	+;+;+;+;+;+;+	2.05616	7.89261	74.6973	5.49e-18	4.66e-17	NA	NA	NA	NA	gi|74654585|sp|O14281.1|YETC_SCHPO	47.508	8.58e-105	RecName: Full=Uncharacterized mitochondrial carrier C8C9.12c
TT_07387	835797;835912;838506;838718	835840;838429;838663;838736	-;-;-;-	2.05183	8.35223	48.3619	3.54e-12	1.78e-11	NA	NA	NA	NA	gi|30316299|sp|Q9UW15.2|RIR1_NEUCR	80.683	0	RecName: Full=Ribonucleoside-diphosphate reductase large chain
TT_05265	260335;260453;260968	260379;260893;261777	+;+;+	2.04958	6.77549	100.674	1.08e-23	1.45e-22	NA	NA	NA	NA	gi|1346661|sp|P27929.2|NAM9_YEAST	33.636	1.94e-40	RecName: Full=37S ribosomal protein NAM9, mitochondrial
TT_04384	1502550;1502784;1503847	1502669;1503788;1503942	-;-;-	2.04956	5.09445	78.3232	8.75e-19	7.97e-18	NA	NA	NA	NA	gi|46397802|sp|O59790.2|ARK1_SCHPO	69.663	1.86e-133	RecName: Full=Serine/threonine-protein kinase ark1
TT_03770	4960818;4960950;4961326	4960883;4961254;4961695	+;+;+	2.04662	6.43163	36.7969	1.31e-09	5.03e-09	AA9			N	gi|121805834|sp|Q2US83.1|EGLD_ASPOR	40.086	2.41e-46	RecName: Full=Probable endo-beta-1,4-glucanase D
TT_09777	730525;731031	730741;731098	+;+	2.04607	3.4676	54.8491	1.3e-13	7.54e-13	NA	NA	NA	NA	NA	NA	NA	NA
TT_05912	349843;356402	356336;359549	+;+	2.04514	8.40321	28.9473	7.44e-08	2.33e-07	NA	NA	NA	NA	gi|2499125|sp|Q07878.1|VPS13_YEAST	34.142	0	RecName: Full=Vacuolar protein sorting-associated protein 13
TT_05268	271552	272829	-	2.04474	6.4559	80.0775	3.6e-19	3.39e-18	NA	NA	NA	NA	gi|1350789|sp|P36516.2|RM03_YEAST	31.611	8.53e-45	RecName: Full=54S ribosomal protein L3, mitochondrial
TT_10132	1936835;1937254;1937528;1937697	1936850;1937444;1937622;1937721	+;+;+;+	2.04352	10.7879	39.7584	2.87e-10	1.18e-09	NA	NA	NA	NA	gi|118009|sp|P00048.2|CYC_NEUCR	94.444	2.82e-73	RecName: Full=Cytochrome c
TT_06480	2388723;2388810	2388758;2388908	-;-	2.0421	3.38378	52.3217	4.71e-13	2.57e-12	NA	NA	NA	NA	gi|317374915|sp|C7Z125.1|FEN1_NECH7	94.286	3.27e-15	RecName: Full=Flap endonuclease 1
TT_07268	348743;349142;349317	349080;349253;351815	+;+;+	2.04131	6.36099	75.269	4.11e-18	3.55e-17	NA	NA	NA	NA	gi|74582846|sp|O94294.1|SOG2_SCHPO	43.624	3e-29	RecName: Full=Leucine-rich repeat-containing protein sog2
TT_05988	629291;629664;629847;630074	629592;629771;630003;630262	+;+;+;+	2.04087	-0.966514	22.153	2.52e-06	6.66e-06	NA	NA	NA	NA	gi|74619288|sp|Q7Z9I2.1|YCP9_SCHPO	30.451	2.04e-24	RecName: Full=Uncharacterized oxidoreductase C663.09c
TT_06442	2275025;2275778;2275961;2276063	2275696;2275901;2276010;2276254	-;-;-;-	2.03925	7.57075	96.0227	1.14e-22	1.41e-21	NA	NA	NA	NA	gi|1710858|sp|Q10137.1|SEC14_SCHPO	61.679	3.52e-132	RecName: Full=Sec14 cytosolic factor
TT_08683	538580;539243;543008;543440	539185;542944;543372;543557	+;+;+;+	2.03867	9.18701	60.6374	6.86e-15	4.51e-14	NA	NA	NA	NA	gi|1723562|sp|Q10475.1|IF4G_SCHPO	47.241	1.92e-109	RecName: Full=Eukaryotic translation initiation factor 4 gamma
TT_01342	4394213	4397026	-	2.03344	3.2546	69.3533	8.23e-17	6.38e-16	NA	NA	NA	NA	NA	NA	NA	NA
TT_01059	3451271;3451407	3451295;3451789	-;-	2.03192	-0.866944	17.2553	3.27e-05	7.47e-05	NA	NA	NA	NA	gi|3334490|sp|P48011.2|RPAB4_SCHPO	41.86	0.007	RecName: Full=DNA-directed RNA polymerases I, II, and III subunit RPABC4,
TT_06674	342259;342362	342291;342997	+;+	2.03137	1.59225	28.5331	9.21e-08	2.85e-07	NA	NA	NA	NA	gi|123786207|sp|Q1H9T6.1|TZAP_MOUSE	31.746	0.29	RecName: Full=Telomere zinc finger-associated protein
TT_08874	1269194;1269326;1269810	1269252;1269723;1270174	+;+;+	2.03073	9.08064	50.8479	9.98e-13	5.29e-12	NA	NA	NA	NA	gi|731924|sp|P40582.1|GST1_YEAST	33.203	5.54e-33	RecName: Full=Glutathione S-transferase 1
TT_05720	1961118;1961212;1961575	1961128;1961493;1961686	+;+;+	2.03022	2.06998	33.2455	8.12e-09	2.86e-08	NA	NA	NA	NA	gi|1042851784|sp|G3Y422.2|YAND_ASPNA	33.6	1.43e-14	RecName: Full=Short chain dehydrogenase yanD
TT_04926	390163;392608	392542;392684	-;-	2.02926	6.24594	46.6206	8.61e-12	4.16e-11	NA	NA	NA	NA	gi|731973|sp|P40310.1|TOK1_YEAST	29.762	4.99e-59	RecName: Full=Outward-rectifier potassium channel TOK1
TT_09965	1361004	1362509	-	2.02884	3.06309	44.5888	2.43e-11	1.12e-10	NA	NA	NA	NA	gi|74656127|sp|Q59QC7.1|UPC2_CANAL	47.368	3.01e-09	RecName: Full=Sterol uptake control protein 2
TT_01203	3928223;3931517	3931448;3931764	-;-	2.02858	7.52329	56.1198	6.82e-14	4.08e-13	NA	NA	NA	NA	gi|223635764|sp|O94623.3|REV1_SCHPO	30.928	1.3e-120	RecName: Full=DNA repair protein rev1
TT_02482	123111;123593	123533;123817	-;-	2.02774	3.95148	74.8186	5.16e-18	4.39e-17	NA	NA	NA	NA	NA	NA	NA	NA
TT_02838	1388542;1389924	1389863;1390005	-;-	2.02758	3.55032	59.6868	1.11e-14	7.19e-14	GH76			N	gi|549674|sp|P36091.1|DCW1_YEAST	44.872	1.58e-131	RecName: Full=Mannan endo-1,6-alpha-mannosidase DCW1
TT_09537	2233209;2233657	2233239;2234006	+;+	2.02721	4.46605	51.7834	6.2e-13	3.35e-12	NA	NA	NA	NA	gi|122169532|sp|Q0DKP4.1|DRB2_ORYSJ	31.818	0.084	RecName: Full=Double-stranded RNA-binding protein 2
TT_07123	1129227;1129451;1129679;1129827	1129369;1129628;1129788;1130109	-;-;-;-	2.02674	0.772905	22.9981	1.62e-06	4.38e-06	NA	NA	NA	NA	NA	NA	NA	NA
TT_02491	143053;143454	143391;143843	-;-	2.02497	0.241103	20.2388	6.84e-06	1.7e-05	NA	NA	NA	NA	gi|108936028|sp|Q96JN0.2|LCOR_HUMAN	30.303	0.86	RecName: Full=Ligand-dependent corepressor
TT_05556	1391523	1395077	-	2.02361	8.92403	42.6768	6.46e-11	2.84e-10	NA	NA	NA	NA	gi|19862963|sp|Q10451.2|PPR5_SCHPO	35.142	9.18e-75	RecName: Full=Pentatricopeptide repeat-containing protein 5, mitochondrial
TT_03690	4635068;4635873;4637120	4635796;4637054;4637308	-;-;-	2.02254	8.12967	53.5507	2.52e-13	1.41e-12	NA	NA	NA	NA	gi|74996960|sp|Q54RB9.1|CMC_DICDI	45.064	1.78e-166	RecName: Full=Calcium-binding mitochondrial carrier protein
TT_06373	1981279;1984538	1983532;1984767	+;+	2.02153	5.32115	80.1181	3.53e-19	3.33e-18	NA	NA	NA	NA	gi|74615865|sp|Q7S5H0.1|NOP9_NEUCR	63.138	0	RecName: Full=Nucleolar protein 9
TT_08467	3158915;3159050;3159285	3158972;3159201;3159680	+;+;+	2.01969	7.26189	85.0868	2.86e-20	2.88e-19	NA	NA	NA	NA	gi|121792300|sp|Q2HH48.1|GAR1_CHAGB	95.455	2.09e-75	RecName: Full=H/ACA ribonucleoprotein complex subunit 1
TT_01084	3544835	3545365	-	2.0196	5.68825	69.1821	8.98e-17	6.94e-16	NA	NA	NA	NA	gi|115502441|sp|P53633.2|PRA1_YEAST	48.993	5.05e-37	RecName: Full=Prenylated Rab acceptor 1
TT_04913	330444	331238	+	2.01901	3.12599	40.7107	1.77e-10	7.41e-10	NA	NA	NA	NA	gi|1175353|sp|Q09676.1|YA03_SCHPO	27.83	1.31e-10	RecName: Full=Probable phosphatase SPAC5H10.03
TT_06007	705590;707316	707084;707377	-;-	2.01845	5.07497	41.7348	1.05e-10	4.5e-10	GT1			N	gi|1338308329|sp|E7CQW6.1|UGTA1_STABO	30.737	1.43e-60	RecName: Full=UDP-glucosyltransferase A1
TT_01867	6268116;6268642;6268863;6269035	6268578;6268771;6268977;6269325	-;-;-;-	2.0175	9.07128	60.8206	6.25e-15	4.14e-14	NA	NA	NA	NA	gi|133247|sp|P28644.1|ROC1_SPIOL	30.493	6.58e-20	RecName: Full=28 kDa ribonucleoprotein, chloroplastic
TT_04116	510135;510223;510474;510703	510150;510324;510528;511063	+;+;+;+	2.01652	1.51154	34.2433	4.86e-09	1.75e-08	NA	NA	NA	NA	gi|122166130|sp|Q09MB4.1|YCF2_CITSI	25.263	0.93	RecName: Full=Protein Ycf2
TT_09277	1238620;1238842;1239156;1239319;1239424;1239529;1239623;1240067;1240308;1240385;1240551;1240637;1240744;1240963	1238782;1239104;1239262;1239371;1239478;1239556;1239756;1240249;1240323;1240485;1240558;1240688;1240834;1241019	-;-;-;-;-;-;-;-;-;-;-;-;-;-	2.01632	10.6276	65.8598	4.84e-16	3.51e-15	NA	NA	NA	NA	gi|7387780|sp|O94225.1|HOSM_PENCW	83.508	0	RecName: Full=Homocitrate synthase, mitochondrial
TT_09993	1436512;1437097;1437785;1438871;1439196	1437033;1437726;1438819;1438951;1439321	-;-;-;-;-	2.0139	4.30882	80.2185	3.35e-19	3.17e-18	NA	NA	NA	NA	gi|74582450|sp|O74438.1|MCP2_SCHPO	57.612	5.56e-144	RecName: Full=Meiotic coiled-coil protein 2
TT_08650	418332;418818	418478;419219	+;+	2.01322	6.63669	71.9114	2.25e-17	1.82e-16	NA	NA	NA	NA	gi|123513814|sp|Q2KV08.1|ERPA_BORA1	30.07	2.19e-18	RecName: Full=Putative iron-sulfur cluster insertion protein ErpA
TT_05625	1654049;1654296;1654417;1654666;1654953;1655184;1655388;1655579;1655777;1656038;1656228	1654135;1654351;1654607;1654883;1655126;1655290;1655507;1655715;1655956;1656166;1656442	+;+;+;+;+;+;+;+;+;+;+	2.01302	1.72544	37.175	1.08e-09	4.19e-09	NA	NA	NA	NA	gi|731893|sp|P40445.1|YIQ6_YEAST	47.842	1.61e-170	RecName: Full=Uncharacterized transporter YIL166C
TT_01224	4005984;4006193;4006332;4006465;4006883	4006020;4006267;4006400;4006823;4007536	+;+;+;+;+	2.01295	11.3564	55.973	7.35e-14	4.37e-13	NA	NA	NA	NA	gi|161789047|sp|Q7RV88.2|IF4A_NEUCR	96.725	0	RecName: Full=ATP-dependent RNA helicase eIF4A
TT_08981	219198;219556;219758	219487;219673;220360	+;+;+	2.01252	3.95741	31.145	2.39e-08	7.92e-08	NA	NA	NA	NA	gi|75150997|sp|Q8GWL1.1|HSA32_ARATH	37.687	6.02e-63	RecName: Full=Protein HEAT-STRESS-ASSOCIATED 32
TT_04345	1357934;1359081;1359443	1359024;1359385;1359504	-;-;-	2.0114	5.67199	103.49	2.62e-24	3.65e-23	NA	NA	NA	NA	gi|729438|sp|P38670.1|ERG24_NEUCR	70.204	0	RecName: Full=Delta(14)-sterol reductase
TT_06252	1634470;1637726;1638505	1637676;1638386;1639061	-;-;-	2.0111	5.17809	67.169	2.49e-16	1.86e-15	NA	NA	NA	NA	gi|12230247|sp|P78966.1|MAM1_SCHPO	25.813	1e-135	RecName: Full=Mating factor M secretion protein mam1
TT_06403	2107893;2108058;2108248;2108428;2108669;2108869;2109058;2109549	2107997;2108186;2108372;2108612;2108817;2108998;2109479;2111120	+;+;+;+;+;+;+;+	2.01087	2.68829	30.8384	2.8e-08	9.2e-08	NA	NA	NA	NA	gi|11386877|sp|O74957.1|AGO1_SCHPO	29.577	3.31e-125	RecName: Full=Protein argonaute
TT_08882	1296745;1297375;1298879	1297282;1298822;1299979	+;+;+	2.01082	7.76753	48.1436	3.96e-12	1.98e-11	NA	NA	NA	NA	gi|74582560|sp|O74798.1|ALY2_SCHPO	28.198	3.42e-62	RecName: Full=Putative arrestin-related trafficking adapter C2D10.04
TT_01047	3414872	3415360	+	2.01061	0.602162	19.7827	8.68e-06	2.14e-05	NA	NA	NA	NA	NA	NA	NA	NA
TT_04798	2928182;2929360	2929301;2932361	+;+	2.00784	7.81787	33.5422	6.97e-09	2.47e-08	NA	NA	NA	NA	gi|75330108|sp|Q8LHH9.1|SHL2_ORYSJ	25.51	2.79e-24	RecName: Full=Probable RNA-dependent RNA polymerase SHL2
TT_08046	1685135;1685867;1686650	1685230;1686373;1686760	+;+;+	2.00188	0.301817	14.5884	0.000133735	0.00028234	NA	NA	NA	NA	NA	NA	NA	NA
TT_08222	2258722;2259227	2258999;2261606	+;+	1.99851	6.04234	68.9457	1.01e-16	7.81e-16	GH3			Y	gi|292495290|sp|A1DJS5.1|XYND_NEOFI	52.124	0	RecName: Full=Probable exo-1,4-beta-xylosidase xlnD
TT_03144	2616609;2617889	2617813;2618369	+;+	1.99835	5.61731	53.4099	2.71e-13	1.51e-12	NA	NA	NA	NA	gi|118585849|sp|Q0UG00.1|MS116_PHANO	49.796	2.94e-155	RecName: Full=ATP-dependent RNA helicase MSS116, mitochondrial
TT_08697	585812;586815;587160	586759;587084;587189	-;-;-	1.99758	8.35872	46.4407	9.44e-12	4.53e-11	NA	NA	NA	NA	gi|30316285|sp|Q9C167.2|RIR2_NEUCR	86.506	0	RecName: Full=Ribonucleoside-diphosphate reductase small chain
TT_09474	1983696;1986235	1985439;1986242	-;-	1.9954	5.62116	96.5685	8.62e-23	1.08e-21	NA	NA	NA	NA	gi|81999715|sp|Q5UNV9.1|YL696_MIMIV	26.804	1.88e-16	RecName: Full=Uncharacterized protein L696
TT_01132	3704155;3704428;3704623;3704939;3705225;3706597;3707229	3704367;3704553;3704881;3705158;3706527;3707093;3707277	+;+;+;+;+;+;+	1.99121	7.40265	61.7271	3.95e-15	2.65e-14	GH3			N	gi|74598759|sp|Q5BFG8.1|BGLB_EMENI	44.431	0	RecName: Full=Beta-glucosidase B
TT_02397	8201642	8201962	-	1.99078	4.76882	53.103	3.17e-13	1.76e-12	NA	NA	NA	NA	NA	NA	NA	NA
TT_07138	1169138	1171342	+	1.98911	6.26052	67.6098	1.99e-16	1.5e-15	NA	NA	NA	NA	gi|1351662|sp|Q09909.1|CWF19_SCHPO	41.973	6.62e-128	RecName: Full=Pre-mRNA-splicing factor cwf19
TT_03643	4349813;4350857;4351266	4350815;4351202;4351464	-;-;-	1.98524	3.40291	60.3991	7.74e-15	5.07e-14	NA	NA	NA	NA	gi|384872703|sp|O14096.4|QTRT2_SCHPO	29.724	6.26e-44	RecName: Full=Queuine tRNA-ribosyltransferase accessory subunit 2
TT_01485	4977096;4977287;4977500;4977715;4977827;4977936;4978095;4978903	4977207;4977428;4977646;4977753;4977846;4978034;4978814;4979216	-;-;-;-;-;-;-;-	1.98444	5.48593	76.072	2.74e-18	2.39e-17	NA	NA	NA	NA	gi|122230824|sp|Q10PP8.1|MTP4_ORYSJ	37.294	7.92e-53	RecName: Full=Metal tolerance protein 4
TT_06520	2556992;2557203	2557117;2558033	-;-	1.98435	5.72983	59.057	1.53e-14	9.79e-14	NA	NA	NA	NA	NA	NA	NA	NA
TT_01568	5242095;5242491;5243035;5244310	5242427;5242976;5244187;5244872	+;+;+;+	1.9843	6.12568	47.1578	6.55e-12	3.19e-11	NA	NA	NA	NA	gi|74676047|sp|O60177.1|YG42_SCHPO	39.778	8.82e-99	RecName: Full=Uncharacterized ATP-dependent helicase C23E6.02
TT_03701	4672360;4672484;4672931	4672364;4672693;4676891	-;-;-	1.98326	7.0549	75.2342	4.18e-18	3.6e-17	NA	NA	NA	NA	gi|74582920|sp|O94536.1|UCP12_SCHPO	36.35	0	RecName: Full=Putative ATP-dependent RNA helicase ucp12
TT_06103	1066613;1069214	1069041;1069232	-;-	1.9825	8.7892	43.7327	3.76e-11	1.7e-10	NA	NA	NA	NA	gi|121773115|sp|Q1MTR3.1|VID27_SCHPO	45.074	0	RecName: Full=Vacuolar import and degradation protein 27
TT_05453	952193;953280;953394;953686;954036	953211;953364;953626;953989;954080	-;-;-;-;-	1.98229	5.89717	53.9851	2.02e-13	1.15e-12	NA	NA	NA	NA	gi|74638719|sp|Q9P6J0.1|YHDC_SCHPO	26.767	2.6e-44	RecName: Full=Uncharacterized transporter C1683.12
TT_05942	458357;458564;458786	458495;458664;458809	+;+;+	1.97741	4.92462	24.4816	7.5e-07	2.09e-06	NA	NA	NA	NA	NA	NA	NA	NA
TT_02486	130519;130841	130530;131050	-;-	1.97716	-0.942288	15.1997	9.67e-05	0.000208483	NA	NA	NA	NA	NA	NA	NA	NA
TT_04864	109259;110619;110826	110533;110744;110969	-;-;-	1.97668	7.48849	48.8238	2.8e-12	1.43e-11	NA	NA	NA	NA	gi|74582894|sp|O94447.1|SLM1_SCHPO	27.494	3.69e-45	RecName: Full=Cytoskeletal signaling protein slm1
TT_03808	5101221	5102633	-	1.97522	4.79457	36.3675	1.63e-09	6.21e-09	NA	NA	NA	NA	gi|1346729|sp|P49695.1|PKWA_THECU	24.528	5.98e-08	RecName: Full=Probable serine/threonine-protein kinase PkwA
TT_10133	1937934;1938420;1938778	1937954;1938773;1939992	+;+;+	1.97326	7.427	38.6094	5.18e-10	2.06e-09	NA	NA	NA	NA	NA	NA	NA	NA
TT_00545	1593530;1593859;1594797;1595240;1595479;1595773	1593798;1594667;1595176;1595405;1595656;1595815	-;-;-;-;-;-	1.97116	11.1723	73.7382	8.92e-18	7.41e-17	NA	NA	NA	NA	gi|1148367377|sp|G0SCU5.2|SSB1_CHATD	95.114	0	RecName: Full=Ribosome-associated molecular chaperone SSB1
TT_06479	2387535;2388130	2388056;2388687	-;-	1.96908	7.08567	68.6178	1.2e-16	9.17e-16	NA	NA	NA	NA	gi|317374923|sp|A7UW97.2|FEN1_NEUCR	88.547	0	RecName: Full=Flap endonuclease 1
TT_03960	44;190;428	144;363;578	-;-;-	1.96829	5.34399	68.1883	1.49e-16	1.13e-15	NA	NA	NA	NA	NA	NA	NA	NA
TT_04017	187007;187095;187617;187885;188334;188972;189545	187027;187564;187828;188282;188913;189437;189560	-;-;-;-;-;-;-	1.96489	6.6621	83.0152	8.14e-20	8e-19	NA	NA	NA	NA	gi|121786374|sp|Q2H6C5.1|KU80_CHAGB	85.139	0	RecName: Full=ATP-dependent DNA helicase II subunit 2
TT_07167	32265;32423;32689;32903	32336;32601;32830;33016	+;+;+;+	1.96407	1.12187	30.7807	2.89e-08	9.48e-08	NA	NA	NA	NA	gi|189038972|sp|A7Z4T0.1|RIMP_BACA2	30	0.004	RecName: Full=Ribosome maturation factor RimP
TT_09151	753737;754169;754546;754670;755367	753950;754379;754615;755165;755383	-;-;-;-;-	1.96353	2.51366	53.9668	2.04e-13	1.15e-12	NA	NA	NA	NA	gi|292630888|sp|C8ZI10.1|RSB1_YEAS8	27.083	0.000239	RecName: Full=Sphingoid long-chain base transporter RSB1
TT_10208	2185483;2185686;2185987	2185619;2185903;2186606	+;+;+	1.96159	6.83052	57.2903	3.76e-14	2.31e-13	NA	NA	NA	NA	gi|347595640|sp|Q08235.2|BRX1_YEAST	55.882	9.94e-119	RecName: Full=Ribosome biogenesis protein BRX1
TT_07289	436904	438511	+	1.95888	5.15368	100.359	1.27e-23	1.69e-22	NA	NA	NA	NA	gi|731652|sp|P38772.1|BCD1_YEAST	29.891	1.46e-16	RecName: Full=Box C/D snoRNA protein 1
TT_10202	2169248;2170279	2170222;2170971	-;-	1.95863	6.18026	88.8482	4.26e-21	4.63e-20	NA	NA	NA	NA	gi|74698296|sp|Q9P4X3.1|UTP7_SCHPO	49.903	1.04e-178	RecName: Full=Probable U3 small nucleolar RNA-associated protein 7
TT_06047	853633	854466	+	1.95707	-0.00980129	19.0509	1.27e-05	3.07e-05	NA	NA	NA	NA	NA	NA	NA	NA
TT_06005	701079;702680;702866;703319	701087;702781;703234;703549	+;+;+;+	1.95591	8.04778	45.6427	1.42e-11	6.7e-11	NA	NA	NA	NA	NA	NA	NA	NA
TT_01157	3788018;3788134	3788025;3790060	-;-	1.95541	-1.15317	18.6003	1.61e-05	3.83e-05	NA	NA	NA	NA	NA	NA	NA	NA
TT_08807	1032210;1032808	1032717;1032890	-;-	1.9544	-0.296631	15.1373	0.0001	0.000214983	NA	NA	NA	NA	NA	NA	NA	NA
TT_09783	741832	743556	-	1.95297	4.6914	74.3595	6.51e-18	5.47e-17	NA	NA	NA	NA	gi|1351598|sp|Q09833.1|YAD7_SCHPO	41.231	3.55e-120	RecName: Full=tRNA (uracil(54)-C(5))-methyltransferase
TT_04175	735460;736173	736110;736235	+;+	1.95205	8.90269	60.6542	6.8e-15	4.48e-14	NA	NA	NA	NA	gi|18203510|sp|Q9USM7.1|TIM23_SCHPO	56.522	8.66e-67	RecName: Full=Mitochondrial import inner membrane translocase subunit tim23
TT_06355	1950823;1951157	1950985;1951320	+;+	1.95132	2.6422	42.0915	8.71e-11	3.76e-10	NA	NA	NA	NA	gi|259491323|sp|C0MD70.1|COAD_STRS7	24.074	0.4	RecName: Full=Phosphopantetheine adenylyltransferase
TT_03712	4724437;4724632;4724889;4725057	4724563;4724828;4724930;4725071	-;-;-;-	1.95068	10.0473	39.6749	3e-10	1.22e-09	NA	NA	NA	NA	gi|12644397|sp|Q09668.3|RL22_SCHPO	62.931	5.64e-49	RecName: Full=60S ribosomal protein L22
TT_05979	609118;609249	609171;609863	+;+	1.94744	2.20955	16.0347	6.22e-05	0.000137374	NA	NA	NA	NA	gi|1076761179|sp|W7MMJ0.1|FUS3_GIBM7	40.639	1.3e-45	RecName: Full=Glutathione S-transferase-like protein FUS3
TT_03886	5358730;5359335	5359245;5359736	-;-	1.94634	3.39611	57.6219	3.18e-14	1.97e-13	NA	NA	NA	NA	gi|543961|sp|P36589.1|CDC14_SCHPO	31.507	1.57e-25	RecName: Full=Cell division control protein 14
TT_04093	437172;437598	437517;439174	+;+	1.94063	7.14116	71.5279	2.73e-17	2.2e-16	NA	NA	NA	NA	gi|166203660|sp|Q7RVY5.2|HEM1_NEUCR	75.645	0	RecName: Full=5-aminolevulinate synthase, mitochondrial
TT_00259	478247;478394;480411	478291;480328;480524	-;-;-	1.94016	7.58987	53.7639	2.26e-13	1.28e-12	NA	NA	NA	NA	gi|327488160|sp|D1Z5G1.1|MIC60_SORMK	69.744	0	RecName: Full=MICOS complex subunit MIC60
TT_07970	1453375;1454428	1454336;1454653	-;-	1.93848	8.02091	66.1942	4.09e-16	2.98e-15	NA	NA	NA	NA	gi|74625902|sp|Q9UT32.1|RL1DB_SCHPO	29.815	4.85e-35	RecName: Full=Putative ribosome biogenesis protein C8F11.04
TT_03829	5171546;5172102	5171991;5172324	-;-	1.93703	5.2569	68.5338	1.25e-16	9.54e-16	NA	NA	NA	NA	gi|257096768|sp|B8NT06.1|SDHF2_ASPFN	50.794	5.05e-56	RecName: Full=Succinate dehydrogenase assembly factor 2, mitochondrial
TT_06610	29371;29514;29926;30151;31247	29437;29893;30074;31134;31262	+;+;+;+;+	1.93285	7.81249	53.6329	2.42e-13	1.36e-12	NA	NA	NA	NA	gi|597501006|sp|F4HX15.1|LPAI_ARATH	25.163	3.56e-11	RecName: Full=Phospholipase A I
TT_09902	1112851;1112941;1114081;1114394;1114551;1114929;1115047	1112865;1114010;1114296;1114452;1114866;1114940;1115635	+;+;+;+;+;+;+	1.93134	6.50461	69.9133	6.2e-17	4.85e-16	NA	NA	NA	NA	gi|357528817|sp|Q92412.2|LYS4_EMENI	63.782	0	RecName: Full=Homoaconitase, mitochondrial
TT_04095	444277;444424;444723;444865;444986;445066;445259;445340;445571;445690;445875;445956;446122;446229;446321;446497;446630;446775	444311;444631;444758;444900;445001;445208;445277;445506;445636;445812;445898;446059;446132;446260;446426;446576;446713;446933	+;+;+;+;+;+;+;+;+;+;+;+;+;+;+;+;+;+	1.92953	8.70965	56.9183	4.54e-14	2.78e-13	NA	NA	NA	NA	gi|6093859|sp|Q05911.1|PUR8_YEAST	55.485	0	RecName: Full=Adenylosuccinate lyase
TT_00190	279551;280063;281477;281712;282172	279858;281172;281645;282077;282573	-;-;-;-;-	1.92728	5.10798	31.2134	2.31e-08	7.66e-08	NA	NA	NA	NA	gi|122144946|sp|Q2TBM9.1|SRAC1_BOVIN	26.394	1.67e-19	RecName: Full=Protein SERAC1
TT_01170	3821154;3824137	3824040;3824648	-;-	1.92672	5.28874	59.481	1.23e-14	7.95e-14	NA	NA	NA	NA	NA	NA	NA	NA
TT_05728	1984278;1984470	1984416;1985746	+;+	1.92573	5.49569	87.0335	1.07e-20	1.12e-19	NA	NA	NA	NA	gi|961512566|sp|A7UX13.1|EGT2_NEUCR	60	0	RecName: Full=Hercynylcysteine sulfoxide lyase
TT_02670	749085;749402;749936;751024	749320;749875;750935;751212	-;-;-;-	1.92441	7.27723	69.8191	6.5e-17	5.08e-16	NA	NA	NA	NA	gi|586830515|sp|P23231.3|TOM70_NEUCR	78.74	0	RecName: Full=Mitochondrial import receptor subunit tom70
TT_02561	415905;416623	416550;417956	+;+	1.92323	6.98728	51.9536	5.68e-13	3.09e-12	NA	NA	NA	NA	gi|67472134|sp|Q86YS3.1|RFIP4_HUMAN	26.014	0.29	RecName: Full=Rab11 family-interacting protein 4
TT_04944	455408	458530	-	1.92126	5.63294	57.2743	3.79e-14	2.33e-13	NA	NA	NA	NA	NA	NA	NA	NA
TT_09834	879058;879371;880119	879280;880043;880173	+;+;+	1.91981	6.91665	66.7987	3.01e-16	2.23e-15	NA	NA	NA	NA	gi|2497200|sp|Q04013.1|YHM2_YEAST	72.313	2.73e-164	RecName: Full=Citrate/oxoglutarate carrier protein
TT_08118	1914397;1914539;1914732	1914480;1914590;1916092	+;+;+	1.91915	1.90496	21.804	3.02e-06	7.91e-06	NA	NA	NA	NA	gi|74731090|sp|Q96A58.1|RERG_HUMAN	24.157	4.63e-05	RecName: Full=Ras-related and estrogen-regulated growth inhibitor
TT_02759	1106188;1107171	1107089;1107285	-;-	1.91751	6.25963	49.6074	1.88e-12	9.76e-12	NA	NA	NA	NA	gi|731875|sp|P40464.1|FLX1_YEAST	33.735	1.39e-55	RecName: Full=Mitochondrial FAD carrier protein FLX1
TT_03317	3226160	3228190	+	1.91607	5.68439	42.1813	8.32e-11	3.61e-10	NA	NA	NA	NA	NA	NA	NA	NA
TT_06857	339629;339738;339877;340136;341191	339674;339812;340055;341114;341759	+;+;+;+;+	1.9155	0.582894	23.3063	1.38e-06	3.75e-06	NA	NA	NA	NA	NA	NA	NA	NA
TT_06645	231637	232629	+	1.91548	7.40196	78.4215	8.32e-19	7.59e-18	NA	NA	NA	NA	gi|30316363|sp|P51599.2|GCH1_NEUCR	72.973	3.68e-160	RecName: Full=GTP cyclohydrolase 1
TT_04793	2916464	2917795	+	1.91461	1.07242	32.9057	9.67e-09	3.37e-08	NA	NA	NA	NA	gi|1170645|sp|P43568.1|CAK1_YEAST	34.375	0.000115	RecName: Full=Serine/threonine-protein kinase CAK1
TT_01228	4021493;4023772;4024257	4023720;4024150;4025249	-;-;-	1.91327	5.46664	72.6446	1.55e-17	1.27e-16	NA	NA	NA	NA	gi|1705511|sp|P41695.2|BUB1_YEAST	26.983	7.09e-104	RecName: Full=Checkpoint serine/threonine-protein kinase BUB1
TT_06006	704485;704834;705268	704768;705201;705344	+;+;+	1.91295	6.64838	36.5422	1.49e-09	5.7e-09	CE4			Y	gi|961512652|sp|D4B5F9.2|PGDA_ARTBC	43.137	4.05e-47	RecName: Full=Probable peptidoglycan-N-acetylglucosamine deacetylase ARB_03699
TT_01369	4461834;4462802;4463021;4463157;4463342;4463521;4463660;4463861	4462723;4462963;4463090;4463292;4463460;4463604;4463800;4464898	+;+;+;+;+;+;+;+	1.91173	7.454	44.9384	2.03e-11	9.45e-11	NA	NA	NA	NA	gi|1723773|sp|P53326.1|YG5L_YEAST	35.323	2.39e-117	RecName: Full=Uncharacterized protein YGR266W
TT_03763	4941908;4943085;4944765;4944948;4945114	4943016;4944690;4944886;4945032;4945290	-;-;-;-;-	1.91058	8.19341	46.4199	9.54e-12	4.58e-11	NA	NA	NA	NA	gi|74622819|sp|Q8X0X6.1|SPT16_NEUCR	87.125	0	RecName: Full=FACT complex subunit ctc-2
TT_01980	6686747	6687883	+	1.91008	4.68754	92.3669	7.2e-22	8.3e-21	NA	NA	NA	NA	gi|1723274|sp|Q10205.1|RRP43_SCHPO	27.809	2.27e-35	RecName: Full=Exosome complex component rrp43
TT_08299	2506634;2506814	2506641;2507297	-;-	1.90887	3.00574	20.3229	6.54e-06	1.64e-05	NA	NA	NA	NA	gi|81663700|sp|Q7UYZ6.1|MOBA_RHOBA	48.077	1.58e-06	RecName: Full=Probable molybdenum cofactor guanylyltransferase
TT_04572	2116977;2117361;2117639;2118268	2117273;2117564;2118207;2118304	-;-;-;-	1.90879	6.66212	64.0104	1.24e-15	8.74e-15	NA	NA	NA	NA	gi|1710602|sp|P36528.2|RM17_YEAST	28.322	1.4e-20	RecName: Full=54S ribosomal protein L17, mitochondrial
TT_03911	5480895;5481168;5483595;5483839	5481077;5483547;5483771;5484008	+;+;+;+	1.90757	3.6557	27.0082	2.03e-07	6.03e-07	NA	NA	NA	NA	NA	NA	NA	NA
TT_02488	133281	135038	-	1.90341	-0.215177	17.8277	2.42e-05	5.62e-05	NA	NA	NA	NA	gi|128337|sp|P11837.1|NIMA_EMENI	22.727	0.12	RecName: Full=G2-specific protein kinase nimA
TT_09232	1105361;1105806;1105993;1106938;1107454	1105731;1105939;1106848;1106959;1107828	-;-;-;-;-	1.90323	6.10427	47.2116	6.37e-12	3.1e-11	NA	NA	NA	NA	NA	NA	NA	NA
TT_04271	1099574;1099665;1099801;1099970;1100099;1100439	1099577;1099721;1099848;1100038;1100383;1101676	+;+;+;+;+;+	1.90261	6.90322	61.8879	3.64e-15	2.45e-14	NA	NA	NA	NA	gi|12230560|sp|O14369.1|SCE3_SCHPO	38.931	7.76e-28	RecName: Full=Probable RNA-binding protein sce3
TT_07355	686671;687051;687277;688006;689489;689670	686907;687199;687943;689137;689586;689822	-;-;-;-;-;-	1.90198	5.21424	63.2772	1.8e-15	1.25e-14	NA	NA	NA	NA	gi|442570104|sp|Q4IPN9.2|YSH1_GIBZE	80.828	0	RecName: Full=Endoribonuclease YSH1
TT_02855	1484812;1487448	1487380;1487578	-;-	1.89708	6.89547	70.3978	4.85e-17	3.83e-16	NA	NA	NA	NA	gi|30580488|sp|Q9C270.1|PWP2_NEUCR	86.74	0	RecName: Full=Periodic tryptophan protein 2 homolog
TT_06187	1382571;1384076	1383978;1384245	-;-	1.89455	9.3532	50.0023	1.54e-12	8.04e-12	NA	NA	NA	NA	gi|74627019|sp|O94514.1|NOP56_SCHPO	58.72	0	RecName: Full=Nucleolar protein 56
TT_00685	2123931;2124390;2124489;2124597;2125069;2125969;2126055;2126246;2126316;2126504	2124309;2124418;2124524;2124751;2125895;2125988;2126169;2126265;2126440;2127923	+;+;+;+;+;+;+;+;+;+	1.89093	5.37458	40.5012	1.96e-10	8.19e-10	NA	NA	NA	NA	gi|62901490|sp|Q9DB38.1|ZN580_MOUSE	36.585	0.000252	RecName: Full=Zinc finger protein 580
TT_03346	3320673	3323303	-	1.89032	5.1867	66.9325	2.81e-16	2.09e-15	NA	NA	NA	NA	gi|88984639|sp|P37254.4|PABS_YEAST	29.457	8.17e-87	RecName: Full=Aminodeoxychorismate synthase
TT_07279	378861;378948;379056;379512	378877;378983;379299;380993	+;+;+;+	1.89	6.89755	63.8222	1.36e-15	9.56e-15	NA	NA	NA	NA	gi|31340432|sp|Q9HGL3.1|SUM2_SCHPO	64	5.36e-33	RecName: Full=Protein sum2
TT_09554	2277788;2279699	2279626;2279953	-;-	1.88945	1.95887	21.0713	4.43e-06	1.13e-05	NA	NA	NA	NA	NA	NA	NA	NA
TT_06154	1211560;1214245;1215059	1212093;1214986;1215153	-;-;-	1.88827	5.80313	33.1157	8.68e-09	3.04e-08	NA	NA	NA	NA	gi|3219968|sp|O14248.1|TEA3_SCHPO	26.941	3.53e-06	RecName: Full=Tip elongation aberrant protein 3
TT_02494	149936;150844	150631;151107	-;-	1.88443	8.00896	46.4756	9.28e-12	4.46e-11	NA	NA	NA	NA	gi|39932720|sp|P38918.2|ARK73_RAT	38.855	5.22e-67	RecName: Full=Aflatoxin B1 aldehyde reductase member 3
TT_06877	419370;420614	420562;420722	-;-	1.88261	4.78832	74.4416	6.25e-18	5.27e-17	NA	NA	NA	NA	gi|1351604|sp|Q09839.1|YAC1_SCHPO	31.49	1.31e-50	RecName: Full=Uncharacterized protein C16C9.01c
TT_09686	328816	332112	+	1.8823	7.11683	57.7432	2.99e-14	1.86e-13	NA	NA	NA	NA	gi|82209587|sp|Q7ZUW2.1|HYOU1_DANRE	31.542	9.33e-96	RecName: Full=Hypoxia up-regulated protein 1
TT_08568	146804;147278;147640	147207;147584;148881	+;+;+	1.8819	5.136	75.0712	4.54e-18	3.9e-17	NA	NA	NA	NA	gi|50401331|sp|O74447.1|YCG2_SCHPO	22.26	8.91e-22	RecName: Full=Uncharacterized protein C16C4.02c
TT_01429	4711254;4711468;4712426	4711414;4712370;4712504	-;-;-	1.88102	7.84913	90.3307	2.01e-21	2.24e-20	NA	NA	NA	NA	gi|114194|sp|P14843.1|AROF_YEAST	62.331	1.16e-174	RecName: Full=Phospho-2-dehydro-3-deoxyheptonate aldolase, phenylalanine-inhibited
TT_07944	1365872;1366281;1368154;1368388	1365879;1368057;1368313;1368761	-;-;-;-	1.88053	5.75035	43.6542	3.92e-11	1.76e-10	NA	NA	NA	NA	gi|81863932|sp|Q6MG64.1|VWA7_RAT	68.421	0.51	RecName: Full=von Willebrand factor A domain-containing protein 7
TT_03835	5185217;5185356;5185793	5185222;5185725;5186034	-;-;-	1.88046	3.94109	40.0231	2.51e-10	1.04e-09	NA	NA	NA	NA	gi|1730910|sp|P54168.1|YPGQ_BACSU	33.505	1.28e-15	RecName: Full=Uncharacterized protein YpgQ
TT_09625	172774;173515;173673;174626	173446;173613;174562;174754	+;+;+;+	1.87763	8.29707	54.8609	1.29e-13	7.5e-13	NA	NA	NA	NA	gi|118572553|sp|Q2GMX1.1|HAS1_CHAGB	83.221	0	RecName: Full=ATP-dependent RNA helicase HAS1
TT_07773	596643;596890;598575	596839;598501;599051	+;+;+	1.87716	7.3127	54.7107	1.4e-13	8.05e-13	NA	NA	NA	NA	gi|3183238|sp|P87178.1|YB1D_SCHPO	31.519	6.44e-70	RecName: Full=Uncharacterized protein C3D6.13c
TT_00762	2385902;2386419;2387518;2387975	2386242;2387453;2387875;2388211	-;-;-;-	1.87688	6.14723	57.7473	2.98e-14	1.85e-13	NA	NA	NA	NA	gi|464369|sp|P15245.3|PHHY_TRICU	33.045	7.49e-65	RecName: Full=Phenol hydroxylase
TT_06885	450536;450646;452192;452561;453757;453942	450543;451973;452373;453693;453853;453989	-;-;-;-;-;-	1.87433	6.93511	55.3291	1.02e-13	5.96e-13	NA	NA	NA	NA	gi|1709684|sp|P54280.1|PMS1_SCHPO	37.55	3.42e-94	RecName: Full=DNA mismatch repair protein pms1
TT_01169	3816763;3817469;3818310;3818447	3817346;3818232;3818374;3818557	-;-;-;-	1.8734	2.78661	61.3791	4.71e-15	3.15e-14	NA	NA	NA	NA	gi|74623691|sp|Q9C0V1.1|AMT1_SCHPO	55.419	0	RecName: Full=Ammonium transporter 1
TT_01922	6436331	6438808	-	1.87314	6.23823	80.5968	2.77e-19	2.64e-18	NA	NA	NA	NA	gi|75170916|sp|Q9FIX3.1|PP407_ARATH	23.333	1.02e-05	RecName: Full=Pentatricopeptide repeat-containing protein At5g39710
TT_03123	2463621;2464340	2464255;2465111	-;-	1.87148	4.09845	32.3496	1.29e-08	4.42e-08	NA	NA	NA	NA	gi|613782218|sp|P9WLM0.1|Y2030_MYCTO	46.528	2.52e-97	RecName: Full=Uncharacterized protein MT2089
TT_07319	566767;568548;568762	568477;568637;568796	-;-;-	1.87139	7.53197	60.7977	6.33e-15	4.19e-14	NA	NA	NA	NA	gi|74622643|sp|Q8X066.1|NOP58_NEUCR	74.561	0	RecName: Full=Nucleolar protein 58
TT_02229	7617954;7618280;7618378;7618707;7618894	7618122;7618307;7618560;7618804;7620089	+;+;+;+;+	1.867	7.25894	60.661	6.78e-15	4.47e-14	NA	NA	NA	NA	gi|121785132|sp|Q2H454.1|MET3_CHAGB	89.703	0	RecName: Full=Sulfate adenylyltransferase
TT_03300	3174349;3174512;3175350;3175518	3174456;3175235;3175434;3175662	-;-;-;-	1.86582	9.18534	66.5629	3.39e-16	2.5e-15	NA	NA	NA	NA	gi|127218|sp|P24391.1|TOM40_NEUCR	69.801	0	RecName: Full=Mitochondrial import receptor subunit tom40
TT_00651	2002443;2002890;2003580;2003802;2003999;2004335;2004507;2004724;2004882	2002821;2003524;2003744;2003940;2004275;2004447;2004656;2004813;2005282	-;-;-;-;-;-;-;-;-	1.86404	6.53425	59.874	1.01e-14	6.56e-14	NA	NA	NA	NA	gi|121932786|sp|Q2HDW0.1|ERB1_CHAGB	86.079	0	RecName: Full=Ribosome biogenesis protein ERB1
TT_04799	2933519;2933767;2933865;2933988;2934458	2933692;2933803;2933932;2934364;2934701	+;+;+;+;+	1.86354	4.89976	38.9613	4.32e-10	1.74e-09	NA	NA	NA	NA	gi|1279751577|sp|A0A084B9Z2.1|SAT4_STACB	23.415	0.000234	RecName: Full=Satratoxin biosynthesis SC1 cluster protein 4
TT_05182	1270178;1270426	1270355;1270706	-;-	1.86282	3.14468	22.6292	1.96e-06	5.25e-06	NA	NA	NA	NA	gi|75057623|sp|Q58D45.1|CDIP1_BOVIN	28.261	0.000126	RecName: Full=Cell death-inducing p53-target protein 1
TT_04374	1469687;1469929;1470043;1470193;1470278;1470353;1470534;1470614;1470702;1470901;1471223	1469857;1469982;1470133;1470221;1470296;1470481;1470556;1470651;1470839;1471119;1471427	+;+;+;+;+;+;+;+;+;+;+	1.86106	10.4747	43.7671	3.7e-11	1.67e-10	NA	NA	NA	NA	gi|1035743490|sp|A7XRZ1.1|TDIE_EMENI	36.177	2.87e-57	RecName: Full=Probable methyltransferase tdiE
TT_03396	3488567;3489469	3489387;3490063	-;-	1.86067	7.73855	63.0397	2.03e-15	1.4e-14	NA	NA	NA	NA	gi|408360204|sp|O14341.2|RM35_SCHPO	29.365	4.77e-32	RecName: Full=54S ribosomal protein L35, mitochondrial
TT_02223	7597362;7598428	7598334;7598735	-;-	1.86045	6.00545	51.8991	5.84e-13	3.17e-12	NA	NA	NA	NA	gi|74626612|sp|O13901.1|YF3A_SCHPO	42.145	3.82e-98	RecName: Full=Uncharacterized CDP-alcohol phosphatidyltransferase class-I family protein C22A12.10
TT_07825	860052;860182;861677	860117;861616;861834	-;-;-	1.85975	2.02918	30.352	3.6e-08	1.17e-07	NA	NA	NA	NA	gi|1706200|sp|P24339.3|CUT7_SCHPO	21.023	0.76	RecName: Full=Kinesin-like protein cut7
TT_03155	2646038;2648002;2648094;2648888	2646373;2648037;2648788;2649095	+;+;+;+	1.85971	6.23391	39.6881	2.98e-10	1.22e-09	NA	NA	NA	NA	gi|998455152|sp|Q5JN42.3|PSD2_ORYSJ	40.789	6.15e-62	RecName: Full=Phosphatidylserine decarboxylase proenzyme 2
TT_08949	133408	136935	+	1.85941	7.15501	44.9978	1.97e-11	9.18e-11	NA	NA	NA	NA	gi|74698432|sp|Q9USY2.1|YOW4_SCHPO	26.653	7.56e-72	RecName: Full=Uncharacterized RNA-binding protein C1861.04c
TT_02079	7108073;7108326;7108802	7108075;7108710;7109853	-;-;-	1.85843	5.69684	50.1547	1.42e-12	7.45e-12	NA	NA	NA	NA	gi|60389565|sp|Q6D0D8.1|APAH_PECAS	41.935	2.43e-09	RecName: Full=Bis(5'-nucleosyl)-tetraphosphatase, symmetrical
TT_05585	1482119;1482234;1483994;1484127;1484318	1482177;1483925;1484061;1484231;1484484	-;-;-;-;-	1.85522	8.33808	59.3389	1.33e-14	8.52e-14	NA	NA	NA	NA	gi|124376|sp|P07342.1|ILVB_YEAST	60.2	0	RecName: Full=Acetolactate synthase catalytic subunit, mitochondrial
TT_07196	122739	123533	+	1.85432	1.65972	35.5199	2.52e-09	9.44e-09	NA	NA	NA	NA	gi|182662414|sp|Q23915.2|KINX_DICDI	26.761	2.68e-10	RecName: Full=Probable serine/threonine-protein kinase kinX
TT_08320	2583064;2584989	2584926;2585798	+;+	1.85396	0.789932	34.2456	4.86e-09	1.75e-08	GH2			Y	gi|74705267|sp|Q4R1C4.1|EBDG_HYPJE	50.624	0	RecName: Full=Exo-beta-D-glucosaminidase
TT_01056	3435603;3437709	3437659;3438744	-;-	1.85341	6.12329	91.2678	1.25e-21	1.42e-20	NA	NA	NA	NA	gi|26393290|sp|O60094.2|DPO5_SCHPO	27.187	1.25e-73	RecName: Full=DNA polymerase V
TT_07712	404642;404884;405151	404727;405045;405295	+;+;+	1.85326	3.54702	29.8532	4.66e-08	1.49e-07	NA	NA	NA	NA	gi|18203525|sp|Q9UZA3.1|Y1251_PYRAB	34.862	3.75e-13	RecName: Full=RutC family protein PYRAB12510
TT_05840	71815	72504	+	1.85307	5.96842	26.1232	3.2e-07	9.36e-07	NA	NA	NA	NA	NA	NA	NA	NA
TT_09311	1358391;1358599	1358528;1358679	+;+	1.85178	7.39718	33.1803	8.4e-09	2.95e-08	NA	NA	NA	NA	NA	NA	NA	NA
TT_07159	2104;3859	3194;3961	-;-	1.85048	6.34147	60.6617	6.78e-15	4.47e-14	NA	NA	NA	NA	gi|416820|sp|P32378.1|COQ2_YEAST	46.906	1.05e-77	RecName: Full=4-hydroxybenzoate polyprenyltransferase, mitochondrial
TT_00243	424454;424816	424708;426027	+;+	1.84741	3.13826	27.4517	1.61e-07	4.86e-07	NA	NA	NA	NA	gi|1351714|sp|Q10097.1|YAOI_SCHPO	33.469	7.94e-85	RecName: Full=Uncharacterized transporter C11D3.18C
TT_07633	88493	89023	-	1.84275	1.82244	10.7754	0.00102856	0.00190249	NA	NA	NA	NA	NA	NA	NA	NA
TT_05311	408412;409579;411047;411115;411356	409520;410981;411071;411298;411472	-;-;-;-;-	1.84174	6.38421	44.8619	2.11e-11	9.79e-11	NA	NA	NA	NA	gi|31340496|sp|Q9Y7J8.3|YGL1_SCHPO	35.905	6.61e-125	RecName: Full=Uncharacterized protein C216.01c
TT_02619	613224;615486	615419;616175	+;+	1.84128	6.28196	40.0656	2.46e-10	1.02e-09	NA	NA	NA	NA	gi|139693|sp|P07527.1|WEE1_SCHPO	41.509	2.7e-80	RecName: Full=Mitosis inhibitor protein kinase wee1
TT_03530	3964758;3965963;3966047	3965891;3965991;3966215	-;-;-	1.84107	8.31813	71.1557	3.3e-17	2.64e-16	NA	NA	NA	NA	gi|152032430|sp|A5DN78.1|EFTU_PICGU	72.346	0	RecName: Full=Elongation factor Tu, mitochondrial
TT_05149	1164913;1165102	1165041;1165209	-;-	1.84056	3.1459	6.79105	0.00916158	0.0146193	NA	NA	NA	NA	gi|189082989|sp|A7I0M0.1|SYL_CAMHC	27.536	0.18	RecName: Full=Leucine--tRNA ligase
TT_04697	2626415;2626703;2627373;2627478;2628422	2626615;2627293;2627392;2628353;2628689	+;+;+;+;+	1.83939	-0.784114	15.5799	7.91e-05	0.00017272	NA	NA	NA	NA	gi|226729383|sp|B5ZMF1.1|DGTL1_RHILW	31.148	0.16	RecName: Full=Deoxyguanosinetriphosphate triphosphohydrolase-like protein
TT_07702	363069	364595	+	1.83872	3.47829	67.2414	2.4e-16	1.8e-15	NA	NA	NA	NA	gi|387942519|sp|A8T6P4.1|MYRIP_DANRE	42.593	0.008	RecName: Full=Rab effector MyRIP
TT_08817	1056286	1056801	+	1.83854	3.23603	33.1969	8.33e-09	2.93e-08	NA	NA	NA	NA	gi|166199214|sp|A1AX38.1|RPPH_RUTMC	41.509	0.000302	RecName: Full=RNA pyrophosphohydrolase
TT_08167	2093803	2094921	-	1.8374	2.49032	47.9492	4.37e-12	2.18e-11	NA	NA	NA	NA	gi|296439424|sp|P48634.3|PRC2A_HUMAN	26.207	0.45	RecName: Full=Protein PRRC2A
TT_09244	1161076;1161475	1161402;1162515	-;-	1.83687	7.25545	50.8791	9.82e-13	5.21e-12	NA	NA	NA	NA	gi|39931958|sp|Q8DTG3.1|LEU3_STRMU	27.381	0.71	RecName: Full=3-isopropylmalate dehydrogenase
TT_07808	787943;788163	788098;789233	+;+	1.83651	2.58587	43.538	4.16e-11	1.86e-10	NA	NA	NA	NA	gi|332321756|sp|B4GMC9.1|SNMP1_DROPE	31.944	0.46	RecName: Full=Sensory neuron membrane protein 1
TT_00306	707919;708573;709026	708185;708771;709465	-;-;-	1.83604	5.22701	17.2672	3.25e-05	7.43e-05	NA	NA	NA	NA	NA	NA	NA	NA
TT_03283	3108656;3108902	3108831;3109688	+;+	1.83507	3.85852	30.0408	4.23e-08	1.36e-07	NA	NA	NA	NA	gi|19860702|sp|P53693.2|RDS1_SCHPO	23.413	5.98e-08	RecName: Full=Protein rds1
TT_02288	7834031;7834539;7835588;7836453	7834037;7835513;7835689;7836517	-;-;-;-	1.83279	5.19208	34.5498	4.15e-09	1.52e-08	NA	NA	NA	NA	NA	NA	NA	NA
TT_03793	5023329;5023630	5023544;5024007	+;+	1.83115	8.56907	66.2617	3.95e-16	2.89e-15	NA	NA	NA	NA	gi|74654866|sp|O94345.1|RM08_SCHPO	53.254	7.1e-50	RecName: Full=54S ribosomal protein L8, mitochondrial
TT_01096	3596462;3596537;3597733	3596482;3597674;3597755	-;-;-	1.83094	7.92531	50.7137	1.07e-12	5.65e-12	NA	NA	NA	NA	gi|172044603|sp|Q2HFA6.2|PXR1_CHAGB	62.344	1.29e-141	RecName: Full=Protein PXR1
TT_04453	1711557;1712109;1713076;1713283;1713553	1712052;1712977;1713205;1713452;1713780	-;-;-;-;-	1.83085	6.55511	58.3892	2.15e-14	1.35e-13	NA	NA	NA	NA	NA	NA	NA	NA
TT_04561	2084733;2085329	2084740;2085704	-;-	1.83079	0.325254	16.5236	4.8e-05	0.00010777	NA	NA	NA	NA	NA	NA	NA	NA
TT_09855	956158;957072;957319;958106;958563	957015;957233;958006;958421;958593	-;-;-;-;-	1.83001	8.75544	30.7582	2.92e-08	9.57e-08	NA	NA	NA	NA	gi|384872668|sp|Q8TFH0.2|YIKE_SCHPO	48.009	4.53e-132	RecName: Full=Probable 6-phosphofructo-2-kinase PB17E12.14c
TT_10203	2171324;2171529	2171435;2173897	+;+	1.82696	6.31913	71.1329	3.34e-17	2.67e-16	NA	NA	NA	NA	gi|74581930|sp|O13956.1|TSR1_SCHPO	39.704	0	RecName: Full=Ribosome biogenesis protein tsr1
TT_07678	243835	244026	-	1.8246	2.46128	21.3752	3.78e-06	9.71e-06	NA	NA	NA	NA	NA	NA	NA	NA
TT_10134	1938210	1940726	-	1.81723	4.21018	73.2256	1.16e-17	9.53e-17	NA	NA	NA	NA	gi|74582013|sp|O14325.1|YB7A_SCHPO	41.58	0	RecName: Full=Uncharacterized AAA domain-containing protein C16E9.10c
TT_07682	256496	257374	+	1.81549	7.75417	52.5474	4.2e-13	2.31e-12	NA	NA	NA	NA	gi|50401298|sp|O13942.1|YEPC_SCHPO	30.455	2.12e-24	RecName: Full=Uncharacterized protein C23H3.12c
TT_04428	1629920;1630676;1630968	1630589;1630919;1631460	-;-;-	1.81518	-0.386415	8.97955	0.00273017	0.00475999	NA	NA	NA	NA	NA	NA	NA	NA
TT_01108	3621721;3622841	3622753;3623106	+;+	1.81432	4.60396	52.98	3.37e-13	1.87e-12	NA	NA	NA	NA	gi|74582918|sp|O94530.1|SUA5_SCHPO	45.063	3.86e-101	RecName: Full=Threonylcarbamoyl-AMP synthase
TT_06074	983917;984071;984743	984007;984680;984953	+;+;+	1.81353	8.83281	25.3497	4.78e-07	1.37e-06	NA	NA	NA	NA	gi|32699624|sp|Q9UW81.1|NOP1_NEUCR	68.092	3.91e-135	RecName: Full=Opsin-1
TT_00447	1281591;1282468;1282736;1283145;1284121	1281949;1282671;1283081;1284060;1284245	+;+;+;+;+	1.81345	6.32495	60.8333	6.21e-15	4.12e-14	NA	NA	NA	NA	gi|19862925|sp|Q10222.2|PTA1_SCHPO	24.95	1.18e-36	RecName: Full=mRNA cleavage and polyadenylation specificity factor complex subunit pta1
TT_02742	1044699;1044985;1046019	1044909;1045958;1046663	-;-;-	1.81283	7.25709	42.033	8.97e-11	3.87e-10	NA	NA	NA	NA	gi|400920|sp|P31244.1|RAD16_YEAST	52.839	0	RecName: Full=DNA repair protein RAD16
TT_02859	1498606;1498875;1499080	1498749;1498970;1499460	+;+;+	1.81128	6.06176	35.4698	2.59e-09	9.66e-09	NA	NA	NA	NA	gi|90101774|sp|Q9C1E8.2|TIM22_NEUCR	74.286	7.8e-90	RecName: Full=Mitochondrial import inner membrane translocase subunit tim22
TT_08122	1931747;1932214	1932152;1933541	-;-	1.80912	4.94607	74.7064	5.46e-18	4.65e-17	NA	NA	NA	NA	gi|3219924|sp|O14360.1|NAF1_SCHPO	39.103	1.24e-26	RecName: Full=H/ACA ribonucleoprotein complex non-core subunit NAF1
TT_02740	1038625;1038712;1039238;1039656;1039870	1038635;1039179;1039584;1039755;1039921	-;-;-;-;-	1.80904	7.31379	48.5017	3.3e-12	1.66e-11	NA	NA	NA	NA	gi|1723533|sp|Q10422.1|YDC1_SCHPO	47.475	9.96e-26	RecName: Full=Uncharacterized RNA-binding protein C25G10.01
TT_08310	2556365;2556770;2557669	2556695;2557587;2558133	+;+;+	1.80737	3.72865	37.6469	8.48e-10	3.31e-09	NA	NA	NA	NA	gi|117619|sp|P19807.1|HNM1_YEAST	28.34	7.51e-54	RecName: Full=Choline transport protein
TT_08461	3142182;3142432	3142325;3142827	+;+	1.80707	6.55935	43.7083	3.81e-11	1.72e-10	NA	NA	NA	NA	gi|2500474|sp|Q03246.1|RT17_YEAST	39.437	1.27e-05	RecName: Full=37S ribosomal protein S17, mitochondrial
TT_00971	3057309;3057414	3057360;3057961	+;+	1.80687	2.44075	28.4414	9.66e-08	2.98e-07	NA	NA	NA	NA	gi|24212017|sp|Q9NU22.2|MDN1_HUMAN	25.397	0.23	RecName: Full=Midasin
TT_06781	53173;53362;53609	53273;53492;56031	+;+;+	1.80458	6.16113	47.5723	5.3e-12	2.61e-11	NA	NA	NA	NA	NA	NA	NA	NA
TT_07623	56108;57133;57834	56449;57747;58958	+;+;+	1.80171	3.32408	32.1975	1.39e-08	4.77e-08	NA	NA	NA	NA	gi|212288569|sp|Q1MTQ7.2|KLP9_SCHPO	30.353	6.51e-37	RecName: Full=Kinesin-like motor protein 9
TT_03711	4723123;4723359	4723261;4724200	+;+	1.80167	6.0265	35.0352	3.24e-09	1.19e-08	NA	NA	NA	NA	gi|74897209|sp|Q54W11.1|MCFL_DICDI	39.145	9.11e-73	RecName: Full=Mitochondrial substrate carrier family protein L
TT_05141	1137999	1139126	-	1.80141	7.2711	51.562	6.94e-13	3.73e-12	NA	NA	NA	NA	gi|74625831|sp|Q9US38.1|YFZ3_SCHPO	38.525	1.5e-17	RecName: Full=AB hydrolase superfamily protein C1039.03
TT_04203	800614	803772	-	1.79787	5.74414	50.5598	1.16e-12	6.1e-12	NA	NA	NA	NA	gi|74676083|sp|O74458.1|SFC4_SCHPO	26.1	6.57e-77	RecName: Full=Transcription factor tau subunit sfc4
TT_09846	923504;923632;924158	923567;924069;924840	+;+;+	1.79653	8.08844	55.3875	9.9e-14	5.8e-13	NA	NA	NA	NA	gi|1018742108|sp|A0A024SMV2.1|XDH_HYPJR	69.367	0	RecName: Full=D-xylose 1-dehydrogenase (NADP(
TT_05830	46256;46452;46711	46388;46634;46715	+;+;+	1.79649	2.01641	13.5864	0.000227827	0.000466251	NA	NA	NA	NA	gi|257096315|sp|Q7S6U4.2|CVNH_NEUCR	49.533	1.65e-27	RecName: Full=Cyanovirin-N homolog
TT_06414	2149492;2150520;2150710;2150952	2150261;2150653;2150889;2152165	+;+;+;+	1.79618	5.79905	50.4521	1.22e-12	6.43e-12	NA	NA	NA	NA	gi|1723220|sp|Q10145.1|YAS9_SCHPO	26.914	1.14e-32	RecName: Full=Uncharacterized RNA-binding protein C3H8.09c
TT_01004	3214801;3215927	3215864;3216455	-;-	1.79616	7.81982	42.8028	6.05e-11	2.67e-10	NA	NA	NA	NA	gi|85544720|sp|Q06682.1|UBX5_YEAST	38.941	5.28e-54	RecName: Full=UBX domain-containing protein 5
TT_03695	4655573;4656914	4656739;4657066	-;-	1.794	4.79667	42.7755	6.14e-11	2.71e-10	NA	NA	NA	NA	gi|1109549473|sp|J4VWM7.1|OPS4_BEAB2	52.459	1.29e-141	RecName: Full=FAD-dependent monooxygenase OpS4
TT_02396	8196743;8196952;8197283;8197936	8196902;8197209;8197884;8199339	+;+;+;+	1.79387	0.238751	21.9231	2.84e-06	7.45e-06	GH55			Y	gi|1352399|sp|P49426.1|EXG1_COCCA	41.739	0	RecName: Full=Glucan 1,3-beta-glucosidase
TT_08756	892237;892374	892315;895231	-;-	1.79277	5.82128	41.3749	1.26e-10	5.35e-10	NA	NA	NA	NA	gi|597439625|sp|Q7S1P9.3|RAD5_NEUCR	75.152	0	RecName: Full=DNA repair protein rad5
TT_07035	887168	887725	+	1.79274	9.97452	40.0478	2.48e-10	1.02e-09	NA	NA	NA	NA	NA	NA	NA	NA
TT_02849	1465195;1467135;1467544	1467062;1467477;1467702	-;-;-	1.79175	4.96986	63.2147	1.85e-15	1.28e-14	NA	NA	NA	NA	gi|20141845|sp|O14229.2|SFC1_SCHPO	26.705	4.42e-32	RecName: Full=Transcription factor tau subunit sfc1
TT_06533	2593851;2594284;2594448	2594208;2594364;2595832	+;+;+	1.79145	5.7409	31.6917	1.81e-08	6.05e-08	NA	NA	NA	NA	gi|1035743483|sp|B6HJU0.1|ROQT_PENRW	53	0	RecName: Full=Efflux pump roqT
TT_08572	153857;156068	155988;156119	+;+	1.79037	7.43496	50.1849	1.4e-12	7.35e-12	GT90			Y	gi|74682361|sp|Q5K8R6.1|CXT1_CRYNJ	26.923	2.9e-37	RecName: Full=Beta-1,2-xylosyltransferase 1
TT_00561	1662296;1662407;1662568;1662827	1662316;1662492;1662720;1663205	+;+;+;+	1.78784	9.83185	31.8738	1.65e-08	5.55e-08	NA	NA	NA	NA	gi|48474744|sp|O14290.1|YF14_SCHPO	40	4.6e-42	RecName: Full=Uncharacterized protein C9E9.04
TT_09913	1142814;1142925;1143699	1142857;1143621;1144007	-;-;-	1.7877	5.60031	53.1412	3.1e-13	1.73e-12	NA	NA	NA	NA	gi|129275|sp|P11803.1|OTC_EMENI	71.802	2.78e-176	RecName: Full=Ornithine carbamoyltransferase, mitochondrial
TT_00440	1264549	1266054	-	1.78757	4.08079	81.2203	2.02e-19	1.94e-18	NA	NA	NA	NA	gi|166214975|sp|P45723.2|PLC_STAAE	22.515	1.01e-13	RecName: Full=1-phosphatidylinositol phosphodiesterase
TT_10056	1661447;1663348	1663280;1663775	-;-	1.78669	6.37587	52.776	3.74e-13	2.06e-12	NA	NA	NA	NA	gi|1708318|sp|Q02953.2|HSF_SCHPO	33.333	2.34e-31	RecName: Full=Heat shock factor protein
TT_04481	1810475;1810654;1810970;1811196;1811334	1810599;1810915;1811145;1811270;1811985	-;-;-;-;-	1.78573	7.53903	62.2935	2.96e-15	2.01e-14	NA	NA	NA	NA	gi|731684|sp|P38805.1|RPF1_YEAST	36.842	2.26e-50	RecName: Full=Ribosome production factor 1
TT_09844	918357;918624;919488;920153;920415;921097	918518;919097;920068;920348;920960;921141	+;+;+;+;+;+	1.78556	5.45907	75.6233	3.43e-18	2.99e-17	NA	NA	NA	NA	gi|1723423|sp|Q10237.1|YD14_SCHPO	48.299	2.11e-30	RecName: Full=Uncharacterized protein C4G9.04c
TT_05416	816776;817018;818258	816961;818178;818416	-;-;-	1.78544	7.9211	62.322	2.92e-15	1.98e-14	NA	NA	NA	NA	gi|74625017|sp|Q9P3W6.1|YLI2_SCHPO	32.805	1.51e-54	RecName: Full=Uncharacterized protein C458.02c
TT_09307	1349074;1349255;1349729;1350122;1350382	1349184;1349643;1350002;1350289;1350786	-;-;-;-;-	1.78538	0.58697	24.958	5.86e-07	1.66e-06	NA	NA	NA	NA	NA	NA	NA	NA
TT_08342	2673944	2675368	-	1.78044	5.75664	70.8981	3.76e-17	3e-16	NA	NA	NA	NA	gi|3183313|sp|O14204.1|YDQC_SCHPO	36.765	0.000134	RecName: Full=Uncharacterized protein C5D6.12
TT_07683	258056;258215	258132;258872	-;-	1.7784	4.89814	60.6582	6.79e-15	4.47e-14	NA	NA	NA	NA	NA	NA	NA	NA
TT_01114	3635940;3636015;3636824;3637021;3638065	3635946;3636754;3636949;3637889;3638233	-;-;-;-;-	1.77797	5.50716	58.8949	1.66e-14	1.06e-13	NA	NA	NA	NA	gi|31076746|sp|O74314.1|MET7_SCHPO	28.7	2.79e-63	RecName: Full=Probable cystathionine gamma-synthase
TT_01352	4424226;4424576	4424407;4425896	+;+	1.77781	6.50096	47.2507	6.25e-12	3.05e-11	NA	NA	NA	NA	gi|26400382|sp|O13701.1|TAF7_SCHPO	45.54	1.49e-45	RecName: Full=Transcription initiation factor TFIID subunit 7
TT_04586	2174233;2174579;2175706;2175902	2174438;2175634;2175841;2175994	-;-;-;-	1.77747	4.79995	47.7016	4.96e-12	2.45e-11	NA	NA	NA	NA	gi|15214210|sp|Q57014.3|RBPA_SYNY3	42.188	1.73e-05	RecName: Full=Putative RNA-binding protein RbpA
TT_08341	2671961	2672317	-	1.77618	2.09275	32.5934	1.14e-08	3.92e-08	NA	NA	NA	NA	NA	NA	NA	NA
TT_09980	1402602;1403299;1403927	1403247;1403858;1403995	-;-;-	1.77465	3.74427	58.1578	2.42e-14	1.52e-13	NA	NA	NA	NA	NA	NA	NA	NA
TT_06561	2699555;2699864;2700393;2700909	2699809;2699906;2700847;2701541	+;+;+;+	1.7723	5.35501	35.2754	2.86e-09	1.06e-08	NA	NA	NA	NA	NA	NA	NA	NA
TT_02869	1548027;1549935;1551743	1549857;1551648;1551806	+;+;+	1.77164	5.86204	50.4815	1.2e-12	6.34e-12	NA	NA	NA	NA	gi|48474648|sp|Q9HDY4.1|YK16_SCHPO	39.021	0	RecName: Full=Putative ATP-dependent RNA helicase PB1A10.06c
TT_01343	4397048;4398308	4398243;4398464	-;-	1.77066	3.06628	59.244	1.39e-14	8.92e-14	NA	NA	NA	NA	NA	NA	NA	NA
TT_07514	451468;454041;454527	452512;454443;456006	+;+;+	1.76996	4.2015	52.4464	4.42e-13	2.42e-12	AA3			N	gi|226734296|sp|B2VC88.1|SSUD_ERWT9	33.333	1.2e-44	RecName: Full=Alkanesulfonate monooxygenase
TT_02559	410595;410869;411259;411471;412126	410760;411153;411354;412058;412298	-;-;-;-;-	1.7699	4.96952	51.9745	5.62e-13	3.06e-12	NA	NA	NA	NA	gi|1270743825|sp|S0ECK8.1|FUJ4_GIBF5	36.58	1.8e-79	RecName: Full=Fujikurins efflux protein FFUJ_12242
TT_00518	1495805;1495889;1496106;1496176;1496534;1498688;1498990	1495819;1496065;1496125;1496468;1498631;1498889;1499574	+;+;+;+;+;+;+	1.76647	4.49964	42.8601	5.88e-11	2.6e-10	NA	NA	NA	NA	gi|135140|sp|P10857.2|SYLC_NEUCR	48.122	0	RecName: Full=Leucine--tRNA ligase, cytoplasmic
TT_07583	224070;224179;224374;224587;225101;225339	224128;224314;224465;225028;225286;225593	-;-;-;-;-;-	1.76645	1.73718	17.4527	2.95e-05	6.77e-05	NA	NA	NA	NA	gi|117631|sp|P29138.1|CUDP_METAN	53.03	1.04e-137	RecName: Full=Cuticle-degrading protease
TT_03983	56841;57011;57342	56843;57274;60293	+;+;+	1.76641	8.59352	42.5287	6.97e-11	3.05e-10	NA	NA	NA	NA	gi|121786445|sp|Q2H6G4.1|EIF3A_CHAGB	86.322	0	RecName: Full=Eukaryotic translation initiation factor 3 subunit A
TT_09924	1194564;1194784	1194638;1199472	-;-	1.76565	7.09867	51.5419	7.01e-13	3.76e-12	NA	NA	NA	NA	gi|327507669|sp|B2B223.1|ARO1_PODAN	82.134	0	RecName: Full=Pentafunctional AROM polypeptide
TT_09580	29673;29871	29784;30055	+;+	1.76535	0.574076	22.0211	2.7e-06	7.11e-06	NA	NA	NA	NA	NA	NA	NA	NA
TT_02676	770582	772000	-	1.76482	6.15162	66.0404	4.42e-16	3.22e-15	NA	NA	NA	NA	gi|13432246|sp|Q09100.2|RNP24_SCHPO	37.743	1.26e-43	RecName: Full=RNA-binding protein rnp24
TT_02688	819283;819824;820184	819718;820122;820525	+;+;+	1.76412	4.34988	57.6587	3.12e-14	1.93e-13	NA	NA	NA	NA	gi|125396|sp|P17423.4|KHSE_YEAST	60.58	1.06e-154	RecName: Full=Homoserine kinase
TT_07441	118270;118574;118885;119485;119915	118501;118810;119408;119813;121172	+;+;+;+;+	1.76294	6.81513	46.5209	9.06e-12	4.36e-11	NA	NA	NA	NA	gi|121932518|sp|Q2GUU0.1|YME2_CHAGB	74.797	0	RecName: Full=Mitochondrial escape protein 2
TT_08523	3373228;3373325	3373231;3373662	-;-	1.7564	3.63044	27.2044	1.83e-07	5.48e-07	NA	NA	NA	NA	gi|74855255|sp|Q54TA0.1|SLU7_DICDI	31.25	0.45	RecName: Full=Pre-mRNA-splicing factor slu7
TT_03147	2625807;2626082;2627055;2627520	2625980;2626975;2627460;2627848	-;-;-;-	1.75505	5.04205	19.1274	1.22e-05	2.95e-05	NA	NA	NA	NA	gi|1133968733|sp|A0A0E0RTV6.2|ZEB1_GIBZE	35.053	2.62e-103	RecName: Full=FAD-linked oxidoreductase ZEB1
TT_04363	1427096;1427331	1427239;1428095	-;-	1.75375	6.28494	30.8737	2.75e-08	9.05e-08	NA	NA	NA	NA	gi|18203173|sp|Q9KAK9.1|Y2278_BACHD	34.634	6.46e-27	RecName: Full=Uncharacterized protein BH2278
TT_03639	4335545	4336528	+	1.75284	5.24721	47.8577	4.58e-12	2.27e-11	NA	NA	NA	NA	gi|74625849|sp|Q9USM9.1|COQ10_SCHPO	32.632	7.3e-10	RecName: Full=Coenzyme Q-binding protein coq10, mitochondrial
TT_08687	555478;555607;555802;556430	555541;555737;556365;556699	+;+;+;+	1.7515	7.07559	67.0203	2.69e-16	2e-15	NA	NA	NA	NA	gi|74676193|sp|O94403.1|YQFB_SCHPO	26.994	2.1e-08	RecName: Full=Uncharacterized RNA-binding protein C126.11c
TT_07550	124432;125521;127124	125418;126678;127252	-;-;-	1.75133	3.36618	41.0401	1.49e-10	6.3e-10	NA	NA	NA	NA	gi|38503206|sp|Q9M7K4.1|POT5_ARATH	33.91	3.86e-138	RecName: Full=Potassium transporter 5
TT_07906	1268801;1269604	1269541;1269729	-;-	1.75049	-0.120531	20.7729	5.17e-06	1.31e-05	NA	NA	NA	NA	gi|6685436|sp|O74631.1|FD123_TRAVE	32.609	4.95e-33	RecName: Full=Protein FDD123
TT_00214	335898;337088	336745;337166	+;+	1.74855	4.0249	28.4644	9.54e-08	2.95e-07	NA	NA	NA	NA	NA	NA	NA	NA
TT_09932	1223705;1223954;1224106;1227432;1227520;1228153;1229105	1223868;1224027;1227364;1227454;1227977;1229047;1229286	-;-;-;-;-;-;-	1.74768	7.48384	51.4398	7.38e-13	3.95e-12	NA	NA	NA	NA	gi|2507346|sp|P10964.2|RPA1_YEAST	44.406	0	RecName: Full=DNA-directed RNA polymerase I subunit RPA190
TT_03355	3350451;3350744;3350830	3350585;3350758;3351495	+;+;+	1.74355	3.93247	48.5294	3.25e-12	1.64e-11	NA	NA	NA	NA	gi|298351655|sp|A2QX52.1|EXGD_ASPNC	26.136	0.7	RecName: Full=Probable glucan 1,3-beta-glucosidase D
TT_04114	501736;502880	502774;504363	+;+	1.74346	6.0111	54.8063	1.33e-13	7.7e-13	NA	NA	NA	NA	gi|121788463|sp|Q2HA54.1|PLPL_CHAGB	70.178	0	RecName: Full=Patatin-like phospholipase domain-containing protein CHGG_02900
TT_02954	1900844	1902247	-	1.74267	5.73586	49.1624	2.36e-12	1.21e-11	NA	NA	NA	NA	gi|300681008|sp|A1CIL1.2|CREB_ASPCL	41.573	0.94	RecName: Full=Probable ubiquitin carboxyl-terminal hydrolase creB
TT_00555	1641499;1643203	1643147;1644229	-;-	1.74157	6.84499	52.9791	3.37e-13	1.87e-12	NA	NA	NA	NA	gi|74676044|sp|O60161.1|UTP4_SCHPO	29.778	2.5e-90	RecName: Full=U3 small nucleolar RNA-associated protein 4
TT_03687	4628669;4628907;4630007	4628676;4629786;4630258	-;-;-	1.74077	5.03427	40.1637	2.34e-10	9.67e-10	NA	NA	NA	NA	gi|939319635|sp|P0DN30.1|RTAI1_ARTBC	30.769	3.22e-17	RecName: Full=Probable zinc-binding oxidoreductase, mitochondrial
TT_08684	545199;547091;549444;549628	546977;549370;549547;549919	-;-;-;-	1.74046	5.1743	49.829	1.68e-12	8.76e-12	NA	NA	NA	NA	gi|118833|sp|P28040.1|DPOA_SCHPO	44.088	0	RecName: Full=DNA polymerase alpha catalytic subunit
TT_06838	291719;291966	291891;294207	+;+	1.7395	4.81473	37.1697	1.08e-09	4.19e-09	NA	NA	NA	NA	gi|125903|sp|P08657.1|LAC9_KLULA	26.494	6.2e-19	RecName: Full=Lactose regulatory protein LAC9
TT_04372	1462170;1462816;1462936;1463098;1463348;1463555	1462758;1462873;1463025;1463259;1463375;1463572	-;-;-;-;-;-	1.73685	8.7421	50.8073	1.02e-12	5.4e-12	NA	NA	NA	NA	gi|730057|sp|P39015.3|STM1_YEAST	28.395	3.57e-05	RecName: Full=Suppressor protein STM1
TT_02905	1712450	1714837	+	1.73562	6.45937	58.4993	2.03e-14	1.28e-13	NA	NA	NA	NA	gi|3023256|sp|Q92338.1|ABCI_SCHPO	53.007	1.64e-166	RecName: Full=Protein ABC1 homolog, mitochondrial
TT_04526	1971428;1973880	1973814;1975512	+;+	1.73447	6.00887	62.5963	2.54e-15	1.73e-14	NA	NA	NA	NA	gi|12644235|sp|P36619.2|PMD1_SCHPO	46.623	0	RecName: Full=Leptomycin B resistance protein pmd1
TT_03112	2443871	2445418	+	1.73445	7.30354	47.449	5.65e-12	2.77e-11	NA	NA	NA	NA	gi|15213966|sp|Q9P7E3.1|DCAM_SCHPO	36.042	4.79e-84	RecName: Full=S-adenosylmethionine decarboxylase proenzyme
TT_01659	5579117	5580523	+	1.73282	7.55719	39.9704	2.58e-10	1.06e-09	NA	NA	NA	NA	gi|74619094|sp|Q7SI59.1|CWC25_NEUCR	82.258	5.55e-89	RecName: Full=Pre-mRNA-splicing factor cwc25
TT_03467	3736238;3736724	3736662;3737858	-;-	1.73087	6.56258	40.3624	2.11e-10	8.77e-10	NA	NA	NA	NA	gi|229891777|sp|Q1MTN9.2|RLF2_SCHPO	27.986	1.09e-14	RecName: Full=Chromatin assembly factor 1 subunit rlf2
TT_07588	10096;10535	10492;11262	+;+	1.73006	3.7245	12.5101	0.000404759	0.000798277	NA	NA	NA	NA	gi|128797|sp|P20679.1|NU5M_PODAN	84.57	0	RecName: Full=NADH-ubiquinone oxidoreductase chain 5
TT_07155	1217929;1218229	1218122;1218571	-;-	1.72845	-0.885519	19.392	1.06e-05	2.59e-05	NA	NA	NA	NA	gi|1723906|sp|P53134.1|YGL4_YEAST	30.052	9.83e-17	RecName: Full=Putative oligopeptide transporter YGL114W
TT_09723	455035;456102;456396	456050;456340;456430	-;-;-	1.72766	5.64515	66.9975	2.72e-16	2.02e-15	NA	NA	NA	NA	gi|30316376|sp|Q12640.2|AROC_NEUCR	84.161	0	RecName: Full=Chorismate synthase
TT_07639	120558;121624;121799	121549;121653;121904	-;-;-	1.72723	-0.550046	11.0256	0.000898609	0.00167346	NA	NA	NA	NA	NA	NA	NA	NA
TT_01831	6162248;6162376	6162311;6164339	+;+	1.72664	6.9045	53.5844	2.48e-13	1.39e-12	NA	NA	NA	NA	gi|74627260|sp|Q11120.1|OFD1_SCHPO	38.55	8.76e-122	RecName: Full=Prolyl 3,4-dihydroxylase ofd1
TT_02666	735022;736089;737378	736005;736419;737472	+;+;+	1.72633	5.03148	47.901	4.48e-12	2.23e-11	AA3			N	gi|75499879|sp|Q47944.1|SDH_GLUOY	30.426	1.54e-54	RecName: Full=L-sorbose 1-dehydrogenase
TT_00565	1670950;1672796;1673656	1672733;1673592;1673957	-;-;-	1.72623	6.73855	51.2953	7.95e-13	4.24e-12	NA	NA	NA	NA	gi|384872677|sp|O13878.3|UTP17_SCHPO	23.352	2.73e-28	RecName: Full=U3 small nucleolar RNA-associated protein 17
TT_01411	4648068;4649626;4649957	4649567;4649921;4650227	-;-;-	1.72611	7.23031	54.0424	1.96e-13	1.11e-12	NA	NA	NA	NA	gi|597439583|sp|P20824.2|NUC1_NEUCR	54.326	0	RecName: Full=Phosphorus acquisition-controlling protein
TT_05973	587398;587594;587812	587448;587746;588189	-;-;-	1.72524	5.59586	61.1087	5.4e-15	3.59e-14	NA	NA	NA	NA	NA	NA	NA	NA
TT_04367	1444205	1446763	+	1.72507	6.54613	72.8716	1.38e-17	1.14e-16	NA	NA	NA	NA	gi|549637|sp|P36159.1|RNZ_YEAST	28.024	5.23e-68	RecName: Full=Ribonuclease Z
TT_04873	140504;140777	140678;141045	+;+	1.72356	5.71155	45.7147	1.37e-11	6.48e-11	NA	NA	NA	NA	gi|81865350|sp|Q7TPF1.1|SMAGP_RAT	41.379	0.33	RecName: Full=Small cell adhesion glycoprotein
TT_09698	378456;378770;379375	378685;379288;379597	+;+;+	1.72235	2.16792	30.3678	3.57e-08	1.16e-07	NA	NA	NA	NA	gi|30173242|sp|Q8CG47.1|SMC4_MOUSE	35	0.7	RecName: Full=Structural maintenance of chromosomes protein 4
TT_06780	48576;48818	48732;52107	+;+	1.72214	6.44662	44.4619	2.59e-11	1.19e-10	NA	NA	NA	NA	gi|48474268|sp|O74415.1|YJL2_SCHPO	25.265	2.71e-41	RecName: Full=Uncharacterized protein C14G10.02
TT_02969	1955968	1956654	-	1.72089	6.63046	64.3891	1.02e-15	7.25e-15	NA	NA	NA	NA	gi|84028255|sp|P36531.3|RM36_YEAST	29.545	6.6e-09	RecName: Full=54S ribosomal protein L36, mitochondrial
TT_01686	5663976;5664840	5664734;5665217	-;-	1.71974	7.37982	53.3152	2.84e-13	1.58e-12	NA	NA	NA	NA	gi|585609|sp|P32473.2|ODPB_YEAST	64.42	6.04e-168	RecName: Full=Pyruvate dehydrogenase E1 component subunit beta, mitochondrial
TT_02112	7206496;7208094	7207869;7208105	-;-	1.71629	6.39438	56.5872	5.38e-14	3.27e-13	NA	NA	NA	NA	gi|115905|sp|P14905.1|CBS2_YEAST	21.111	7.66e-09	RecName: Full=Cytochrome B translational activator protein CBS2
TT_07327	597012;597472;597750	597343;597624;597834	+;+;+	1.71619	4.62232	48.5453	3.23e-12	1.63e-11	NA	NA	NA	NA	gi|74693081|sp|Q755A2.1|KXD1_ASHGO	30.693	4.84e-09	RecName: Full=Biogenesis of lysosome-related organelles complex 1 subunit KXD1
TT_00635	1944784;1945304	1945134;1946197	-;-	1.71596	5.24003	55.5794	8.98e-14	5.29e-13	GH16			N	gi|961512590|sp|D4ALQ5.2|CRH11_ARTBC	51.546	3.37e-87	RecName: Full=Probable extracellular glycosidase ARB_05253
TT_03827	5165694;5165879;5166996;5167172	5165724;5166945;5167090;5167487	+;+;+;+	1.71478	8.32868	43.6984	3.83e-11	1.73e-10	NA	NA	NA	NA	gi|1703459|sp|P52890.1|ATF1_SCHPO	55.556	2.15e-30	RecName: Full=Transcription factor atf1
TT_04034	237026;237140;237877	237045;237800;238152	-;-;-	1.71465	4.68999	36.9338	1.22e-09	4.7e-09	NA	NA	NA	NA	gi|124053418|sp|Q3ZBM7.3|TRPT1_BOVIN	38.776	3.6e-39	RecName: Full=tRNA 2'-phosphotransferase 1
TT_09990	1429978;1430230;1430307;1430473	1430119;1430241;1430413;1431270	+;+;+;+	1.71387	4.45603	57.357	3.63e-14	2.24e-13	NA	NA	NA	NA	gi|44888525|sp|Q924T3.1|XRCC4_MOUSE	28.696	4.99e-05	RecName: Full=DNA repair protein XRCC4
TT_06402	2102316;2102493;2104024	2102417;2103969;2105117	+;+;+	1.71378	5.82504	40.0633	2.46e-10	1.02e-09	NA	NA	NA	NA	gi|74614969|sp|Q7S1Y0.1|RNA14_NEUCR	67.922	0	RecName: Full=mRNA 3'-end-processing protein rna-14
TT_09127	678793;678942;679191	678835;679119;679641	+;+;+	1.71357	8.43695	50.1494	1.42e-12	7.47e-12	NA	NA	NA	NA	gi|6647651|sp|O47950.1|NDUS7_NEUCR	88.938	3.16e-144	RecName: Full=NADH-ubiquinone oxidoreductase 19.3 kDa subunit, mitochondrial
TT_06563	2707243;2707384;2707606	2707322;2707514;2707793	-;-;-	1.71283	1.58938	35.8236	2.16e-09	8.12e-09	NA	NA	NA	NA	gi|11467947|sp|P81180.2|CVN_NOSEL	27.434	0.037	RecName: Full=Cyanovirin-N
TT_06400	2095810;2096103	2096046;2099252	+;+	1.71199	6.03819	56.2687	6.32e-14	3.81e-13	NA	NA	NA	NA	gi|74582969|sp|O94676.1|UTP22_SCHPO	28.596	5.95e-124	RecName: Full=U3 small nucleolar RNA-associated protein 22
TT_01852	6233354;6233453;6234134	6233390;6234071;6234506	+;+;+	1.71079	6.35394	46.0597	1.15e-11	5.48e-11	NA	NA	NA	NA	gi|121786194|sp|Q2H608.1|S2538_CHAGB	80.347	0	RecName: Full=Mitochondrial glycine transporter
TT_01420	4683998	4684669	-	1.71069	2.60637	31.4324	2.07e-08	6.88e-08	NA	NA	NA	NA	gi|74720822|sp|Q9UHF3.1|NAT8B_HUMAN	31.325	3.73e-05	PUTATIVE PSEUDOGENE: RecName: Full=Putative N-acetyltransferase 8B
TT_08469	3163179;3163244	3163186;3163280	-;-	1.7106	1.50645	30.3913	3.53e-08	1.15e-07	NA	NA	NA	NA	NA	NA	NA	NA
TT_01266	4163353;4163987;4164928	4163381;4164869;4165470	-;-;-	1.70847	6.5917	55.5959	8.9e-14	5.25e-13	NA	NA	NA	NA	gi|74626925|sp|O74919.1|RNC1_SCHPO	33.333	4.53e-45	RecName: Full=RNA-binding protein rnc1
TT_09087	510737;510832;511029;511339	510758;510885;511247;511355	+;+;+;+	1.708	0.641083	13.6622	0.000218816	0.000449109	NA	NA	NA	NA	gi|765684349|sp|C0S3M9.1|SMD_PARBP	26.923	0.97	RecName: Full=Sphingomyelinase D
TT_04855	84926;85663	85560;85741	-;-	1.70657	5.25327	30.0589	4.19e-08	1.35e-07	NA	NA	NA	NA	gi|74630350|sp|Q8TG90.1|RIB3_MAGO7	71.674	8.76e-118	RecName: Full=3,4-dihydroxy-2-butanone 4-phosphate synthase
TT_00816	2556944;2557137;2557496;2557862;2559650	2557051;2557466;2557805;2559589;2561592	+;+;+;+;+	1.70643	6.93842	48.3847	3.5e-12	1.76e-11	NA	NA	NA	NA	gi|857217572|sp|G0SBS8.1|NU159_CHATD	63.901	0	RecName: Full=Nucleoporin NUP159
TT_01981	6689053;6689836	6689683;6689873	-;-	1.70621	3.13306	36.0203	1.95e-09	7.37e-09	NA	NA	NA	NA	NA	NA	NA	NA
TT_06824	244449;246387;246573	246316;246507;246599	-;-;-	1.70336	10.85	39.6851	2.98e-10	1.22e-09	NA	NA	NA	NA	gi|74657077|sp|Q5B0C0.1|HSP7M_EMENI	84.835	0	RecName: Full=Heat shock 70 kDa protein
TT_03581	4120475;4120605	4120515;4121580	+;+	1.7004	7.25663	51.2916	7.96e-13	4.25e-12	NA	NA	NA	NA	gi|74625826|sp|Q9US15.1|YK62_SCHPO	23.881	0.035	RecName: Full=UPF0653 protein C607.02c
TT_04520	1959424;1959487	1959431;1960228	+;+	1.69942	6.14101	56.5605	5.45e-14	3.31e-13	NA	NA	NA	NA	NA	NA	NA	NA
TT_08542	53814;54091;54292;54720;54865	53954;54224;54659;54806;55373	+;+;+;+;+	1.6979	8.60551	64.1837	1.13e-15	8.02e-15	NA	NA	NA	NA	gi|52788216|sp|O13366.2|ODPA_KLULA	62.5	0	RecName: Full=Pyruvate dehydrogenase E1 component subunit alpha, mitochondrial
TT_06327	1864385;1865246	1864935;1866380	+;+	1.69739	5.27511	31.1969	2.33e-08	7.72e-08	NA	NA	NA	NA	gi|74626701|sp|O42953.2|YGM4_SCHPO	32	1.02e-33	RecName: Full=HMG box-containing protein C19G7.04
TT_04299	1195480;1197899	1197797;1198016	-;-	1.69401	5.6366	45.7703	1.33e-11	6.32e-11	NA	NA	NA	NA	gi|731402|sp|P39998.1|EDC3_YEAST	24.82	1.07e-10	RecName: Full=Enhancer of mRNA-decapping protein 3
TT_02108	7200103;7200606;7201361	7200542;7201270;7201470	+;+;+	1.69253	6.22961	63.9871	1.25e-15	8.84e-15	NA	NA	NA	NA	NA	NA	NA	NA
TT_09343	1478614;1479372;1479855	1479240;1479787;1480563	+;+;+	1.69175	1.60952	29.8835	4.59e-08	1.47e-07	NA	NA	NA	NA	gi|3122858|sp|O04130.2|SERA2_ARATH	44.656	5.65e-123	RecName: Full=D-3-phosphoglycerate dehydrogenase 2, chloroplastic
TT_07819	833194;833468;833635;833783;834826	833407;833541;833719;834790;835574	+;+;+;+;+	1.69143	2.445	35.9871	1.99e-09	7.49e-09	NA	NA	NA	NA	gi|731850|sp|P40489.1|XBP1_YEAST	43.86	1.36e-08	RecName: Full=Transcriptional repressor XBP1
TT_05524	1275804	1278311	+	1.69133	5.64778	55.4086	9.79e-14	5.75e-13	NA	NA	NA	NA	gi|118578047|sp|Q2GZU7.1|DBP7_CHAGB	79.38	0	RecName: Full=ATP-dependent RNA helicase DBP7
TT_06814	207881;208213;208509;210648	208121;208419;209321;210661	-;-;-;-	1.69111	0.325096	20.4123	6.24e-06	1.56e-05	NA	NA	NA	NA	gi|13878552|sp|Q9DBS5.1|KLC4_MOUSE	30.657	6.03e-06	RecName: Full=Kinesin light chain 4
TT_08989	239896;240109;240275;240693;241229;241395;241632;242940	240033;240185;240597;241094;241330;241555;241907;243830	+;+;+;+;+;+;+;+	1.6908	8.22593	34.2693	4.8e-09	1.73e-08	NA	NA	NA	NA	gi|74629669|sp|Q8J0F3.1|MLCE_PENCI	37.185	9.32e-100	RecName: Full=Efflux pump mlcE
TT_04441	1677717;1677906;1678305;1678924	1677834;1678248;1678861;1678967	+;+;+;+	1.69007	8.60257	38.4679	5.57e-10	2.21e-09	NA	NA	NA	NA	gi|585176|sp|Q05425.1|GPA1_NEUCR	97.45	0	RecName: Full=Guanine nucleotide-binding protein alpha-1 subunit
TT_04284	1153932;1154778;1155034;1155196	1154718;1154977;1155113;1155661	+;+;+;+	1.68959	6.24569	43.8751	3.5e-11	1.58e-10	NA	NA	NA	NA	gi|2497103|sp|Q03722.1|YMC0_YEAST	39.216	3.25e-85	RecName: Full=Uncharacterized protein YML020W
TT_05737	2003977	2004414	-	1.68641	0.457738	16.5274	4.8e-05	0.00010761	NA	NA	NA	NA	gi|229486210|sp|B1XSU7.1|MURA_POLNS	34	0.2	RecName: Full=UDP-N-acetylglucosamine 1-carboxyvinyltransferase
TT_03828	5169131;5170251;5170496	5170181;5170422;5170928	+;+;+	1.68005	5.44884	67.5414	2.06e-16	1.55e-15	NA	NA	NA	NA	gi|74626004|sp|Q9UUB5.1|MIS13_SCHPO	39.378	2.12e-28	RecName: Full=Kinetochore protein mis13
TT_04882	177991;180138	180071;181071	-;-	1.67897	6.01765	45.5675	1.47e-11	6.95e-11	NA	NA	NA	NA	gi|74625440|sp|Q9P7W8.1|RSC9_SCHPO	28.324	3.66e-42	RecName: Full=Chromatin structure-remodeling complex subunit rsc9
TT_02225	7603846;7604217;7604902;7604987;7606133	7604104;7604712;7604930;7606064;7606352	-;-;-;-;-	1.67715	6.37287	53.3571	2.78e-13	1.55e-12	NA	NA	NA	NA	NA	NA	NA	NA
TT_07741	502166;502477;502985	502387;502924;503049	-;-;-	1.67556	2.83572	19.5234	9.94e-06	2.43e-05	NA	NA	NA	NA	gi|1042851785|sp|G3Y423.2|YANE_ASPNA	42.06	2.28e-54	RecName: Full=Probable oxidoreductase yanE
TT_05439	905869;906981;907332	906918;907270;908358	+;+;+	1.67424	3.70538	49.3635	2.13e-12	1.1e-11	NA	NA	NA	NA	NA	NA	NA	NA
TT_02613	590892;593232	593141;593492	+;+	1.67354	5.47858	49.8611	1.65e-12	8.62e-12	NA	NA	NA	NA	gi|729065|sp|P40377.1|MCM2_SCHPO	64.589	0	RecName: Full=DNA replication licensing factor mcm2
TT_05974	588718;589213	589146;590127	+;+	1.67236	7.18025	70.7331	4.09e-17	3.26e-16	NA	NA	NA	NA	gi|121922835|sp|Q2HBQ2.1|EIF3E_CHAGB	89.262	0	RecName: Full=Eukaryotic translation initiation factor 3 subunit E
TT_05111	1054075;1054262;1056765;1057565	1054120;1056572;1057501;1057764	+;+;+;+	1.67199	7.30669	44.5598	2.47e-11	1.13e-10	NA	NA	NA	NA	gi|4033414|sp|O60100.1|IMB4_SCHPO	34.978	0	RecName: Full=Probable importin subunit beta-4
TT_07870	1136076;1136181;1136792	1136081;1136692;1136858	-;-;-	1.67177	1.49128	23.1004	1.54e-06	4.16e-06	NA	NA	NA	NA	gi|74623699|sp|Q9C0W5.1|YHLE_SCHPO	28.448	0.045	RecName: Full=Uncharacterized mitochondrial membrane protein C800.14c
TT_05918	372048;372398	372243;372543	+;+	1.67014	0.115597	11.7516	0.000607898	0.00116281	NA	NA	NA	NA	NA	NA	NA	NA
TT_00550	1612853;1613252;1614191;1616078;1616531	1613157;1614114;1615825;1616468;1616690	-;-;-;-;-	1.66964	5.79112	42.4038	7.42e-11	3.24e-10	NA	NA	NA	NA	NA	NA	NA	NA
TT_04455	1717559;1717763;1718293	1717610;1718221;1718792	+;+;+	1.66538	7.24207	40.6682	1.8e-10	7.56e-10	NA	NA	NA	NA	gi|51701275|sp|P78825.2|ADK_SCHPO	51.807	7.9e-118	RecName: Full=Adenosine kinase
TT_04131	557934	559220	+	1.66385	5.33669	44.0187	3.25e-11	1.48e-10	NA	NA	NA	NA	NA	NA	NA	NA
TT_09250	1174362	1174586	-	1.66284	0.330368	16.3442	5.28e-05	0.000117621	NA	NA	NA	NA	NA	NA	NA	NA
TT_07383	801929;802842;803567;805511	802773;803174;805392;805803	-;-;-;-	1.66283	6.83935	35.7828	2.21e-09	8.29e-09	NA	NA	NA	NA	gi|1711543|sp|P50526.1|SSP1_SCHPO	41.549	3.54e-56	RecName: Full=Serine/threonine-protein kinase ssp1
TT_02119	7220819;7221234	7221032;7221982	-;-	1.66163	6.42682	50.0278	1.52e-12	7.94e-12	NA	NA	NA	NA	gi|74698598|sp|Q9Y7Y3.1|YGR4_SCHPO	43.333	2.89e-19	RecName: Full=Uncharacterized RNA-binding protein C365.04c
TT_10099	1836384;1836603	1836539;1837439	-;-	1.66157	8.18635	68.226	1.46e-16	1.11e-15	NA	NA	NA	NA	gi|46397296|sp|Q9UUB8.1|YH9J_SCHPO	49.787	1.53e-72	RecName: Full=NifU-like protein C1709.19c
TT_08951	139245;139571	139437;139668	-;-	1.66044	1.52603	28.2457	1.07e-07	3.29e-07	NA	NA	NA	NA	gi|206558318|sp|Q6PF39.2|RUNX1_XENLA	30.159	0.7	RecName: Full=Runt-related transcription factor 1
TT_07904	1265106	1266236	+	1.65821	7.38564	54.0666	1.94e-13	1.1e-12	NA	NA	NA	NA	gi|1175386|sp|Q09713.1|YA36_SCHPO	31.989	8.92e-31	RecName: Full=Uncharacterized protein C18B11.06
TT_07952	1392381;1393497	1393435;1395447	-;-	1.65701	6.56059	55.8072	7.99e-14	4.75e-13	NA	NA	NA	NA	gi|139844|sp|P23106.1|XYLF_PSEPU	37.879	0.001	RecName: Full=2-hydroxymuconate semialdehyde hydrolase
TT_07837	947053;947973	947862;948134	-;-	1.65689	4.20054	49.3601	2.13e-12	1.1e-11	NA	NA	NA	NA	gi|3183028|sp|O14059.1|HIS9_SCHPO	38.776	3.95e-70	RecName: Full=Probable histidinol-phosphatase
TT_01828	6156385;6156607;6157317	6156491;6157254;6157806	-;-;-	1.65449	7.22471	70.8381	3.88e-17	3.09e-16	NA	NA	NA	NA	gi|74671934|sp|Q4WQY9.1|TPCI_ASPFU	26.684	8.58e-12	RecName: Full=Questin oxidase
TT_05337	515497;515685	515504;516570	-;-	1.65405	5.5511	49.342	2.15e-12	1.11e-11	NA	NA	NA	NA	gi|74613650|sp|Q7RWR8.1|CWC26_NEUCR	51.282	3.99e-56	RecName: Full=Pre-mRNA-splicing factor cwc-26
TT_07040	895408	896295	+	1.65375	6.65501	43.0994	5.2e-11	2.31e-10	NA	NA	NA	NA	gi|74630403|sp|Q8WZK1.1|RT21_SCHPO	35.385	0.002	RecName: Full=37S ribosomal protein mrp21, mitochondrial
TT_02382	8151946;8152031;8152237	8151958;8152132;8152274	+;+;+	1.65342	7.38945	31.9964	1.54e-08	5.25e-08	NA	NA	NA	NA	gi|2498696|sp|P80967.1|TOM5_YEAST	34	0.072	RecName: Full=Mitochondrial import receptor subunit TOM5
TT_03453	3706179;3706349;3706606;3706823	3706285;3706522;3706651;3706876	+;+;+;+	1.65198	3.8535	28.3549	1.01e-07	3.11e-07	NA	NA	NA	NA	NA	NA	NA	NA
TT_04507	1918162;1918464	1918398;1919246	+;+	1.6519	1.53137	22.9813	1.64e-06	4.41e-06	NA	NA	NA	NA	NA	NA	NA	NA
TT_05013	729065;729553;729750	729477;729669;731220	+;+;+	1.65011	8.01933	12.3394	0.000443506	0.000868995	AA3			Y	gi|122056597|sp|Q4K4K7.1|BETA_PSEF5	30.66	6.27e-44	RecName: Full=Oxygen-dependent choline dehydrogenase
TT_07374	771170;771581;771904;772409;772599;773153	771434;771806;772259;772545;773093;773530	-;-;-;-;-;-	1.64797	3.44382	35.0352	3.24e-09	1.19e-08	AA1_2			N	gi|62901519|sp|Q96WT3.1|FET3_CANGA	45.47	0	RecName: Full=Iron transport multicopper oxidase FET3
TT_04989	652371;652689	652631;653174	-;-	1.64789	-1.54815	2.64083	0.104149	0.135858	NA	NA	NA	NA	gi|81951115|sp|Q8JU58.1|VP5_AQRVC	25	0.14	RecName: Full=Microtubule-associated protein VP5
TT_04399	1539582	1540877	+	1.64733	3.37625	41.1574	1.4e-10	5.94e-10	NA	NA	NA	NA	gi|189038413|sp|A6TVS0.1|PYRDB_ALKMQ	21.512	0.65	RecName: Full=Dihydroorotate dehydrogenase B (NAD(
TT_03531	3968272;3968439;3968526;3968728;3969052;3969353	3968365;3968462;3968668;3968929;3969171;3969645	+;+;+;+;+;+	1.64693	3.22757	46.4193	9.55e-12	4.58e-11	NA	NA	NA	NA	NA	NA	NA	NA
TT_05951	484971;485563	485061;486575	+;+	1.64491	-0.230457	16.4369	5.03e-05	0.00011248	NA	NA	NA	NA	NA	NA	NA	NA
TT_02697	852421;853377;853785	853256;853725;854084	+;+;+	1.6449	6.75534	48.3756	3.52e-12	1.77e-11	NA	NA	NA	NA	gi|74698426|sp|Q9USQ4.1|SIM3_SCHPO	28.859	4.89e-24	RecName: Full=NASP-related protein sim3
TT_00423	1217467;1218007;1218872	1217608;1218797;1218907	+;+;+	1.64384	9.53717	43.5046	4.23e-11	1.89e-10	NA	NA	NA	NA	gi|586946338|sp|G4N708.1|XYL1_MAGO7	77.019	0	RecName: Full=NAD(P)H-dependent D-xylose reductase XYR1
TT_08800	1017224;1017342;1017525;1018466;1019088	1017228;1017456;1018394;1018712;1019434	-;-;-;-;-	1.6436	2.29222	31.1354	2.41e-08	7.95e-08	NA	NA	NA	NA	gi|108935984|sp|Q3T0J1.1|FBX4_BOVIN	33.871	0.34	RecName: Full=F-box only protein 4
TT_01425	4703813;4703983;4704358;4704861	4703919;4704305;4704799;4704888	-;-;-;-	1.64304	5.40465	16.5771	4.67e-05	0.00010493	NA	NA	NA	NA	gi|3123307|sp|P40397.2|YHXC_BACSU	52.083	4.03e-92	RecName: Full=Uncharacterized oxidoreductase YhxC
TT_10030	1571345;1571504;1571684;1571899;1571988;1572704	1571357;1571582;1571840;1571922;1572637;1572959	+;+;+;+;+;+	1.64296	10.8999	45.2048	1.77e-11	8.31e-11	NA	NA	NA	NA	gi|30580497|sp|P59671.1|RL3_NEUCR	95.408	0	RecName: Full=60S ribosomal protein L3
TT_04657	2506474	2507595	+	1.64161	5.0393	9.43089	0.0021336	0.00377758	NA	NA	NA	NA	gi|82233683|sp|Q5ZHT1.1|ACD11_CHICK	25.431	0.39	RecName: Full=Acyl-CoA dehydrogenase family member 11
TT_08564	137683;138240	138122;138918	-;-	1.64068	7.38316	59.2888	1.36e-14	8.72e-14	NA	NA	NA	NA	gi|74582847|sp|O94298.1|SUR2_SCHPO	43.887	2.09e-77	RecName: Full=Sphingolipid C4-hydroxylase sur2
TT_02814	1331149;1331954;1332243	1331890;1332104;1332447	-;-;-	1.63925	8.68627	42.4759	7.16e-11	3.12e-10	NA	NA	NA	NA	gi|19858781|sp|P35679.2|RL4A_SCHPO	60.647	3.67e-155	RecName: Full=60S ribosomal protein L4-A
TT_01118	3651726;3651842;3654257	3651774;3654198;3654340	+;+;+	1.63793	5.48836	47.7277	4.9e-12	2.42e-11	NA	NA	NA	NA	gi|12230233|sp|O75001.1|MCM7_SCHPO	56.329	0	RecName: Full=DNA replication licensing factor mcm7
TT_02812	1324681;1324798;1325349	1324701;1325245;1325830	+;+;+	1.63658	7.09859	35.9754	2e-09	7.53e-09	NA	NA	NA	NA	gi|74626333|sp|Q9Y7U1.1|SFK1_SCHPO	29.536	1.28e-13	RecName: Full=Protein sfk1
TT_06876	415888;416053;418761	415963;418678;418794	+;+;+	1.63561	5.40893	62.4012	2.8e-15	1.9e-14	NA	NA	NA	NA	gi|6016533|sp|P30666.2|MCM3_SCHPO	54.674	0	RecName: Full=DNA replication licensing factor mcm3
TT_01124	3668459;3671232	3671166;3672030	-;-	1.63395	5.60353	43.3026	4.69e-11	2.09e-10	NA	NA	NA	NA	gi|121791328|sp|Q2HFD4.1|MSH3_CHAGB	77.955	0	RecName: Full=DNA mismatch repair protein MSH3
TT_00909	2866565;2867005	2866940;2870177	-;-	1.63394	7.69088	48.0041	4.25e-12	2.12e-11	NA	NA	NA	NA	gi|565830401|sp|S0DQM8.1|HMDH_GIBF5	71.072	0	RecName: Full=3-hydroxy-3-methylglutaryl-coenzyme A reductase
TT_02795	1269630;1269866;1270205	1269804;1270151;1271645	+;+;+	1.63366	7.00592	49.9124	1.61e-12	8.41e-12	NA	NA	NA	NA	gi|74676177|sp|O94264.1|YORF_SCHPO	41.709	3.41e-94	RecName: Full=Uncharacterized RING finger protein P8B7.15c
TT_04011	169810;170006;170238	169927;170104;170584	-;-;-	1.63246	3.31052	34.0255	5.44e-09	1.95e-08	NA	NA	NA	NA	gi|24211556|sp|Q9N2G5.1|CLIC6_RABIT	27.778	0.027	RecName: Full=Chloride intracellular channel protein 6
TT_08347	2691467	2692282	-	1.63241	2.28034	19.2094	1.17e-05	2.83e-05	NA	NA	NA	NA	NA	NA	NA	NA
TT_05514	1222177;1222800	1222183;1223386	-;-	1.63204	4.36044	32.4923	1.2e-08	4.12e-08	NA	NA	NA	NA	gi|166229220|sp|A6UWV9.1|RL30_META3	20.779	0.24	RecName: Full=50S ribosomal protein L30
TT_00444	1274735;1275368;1276395;1276615;1276747	1275298;1276326;1276554;1276681;1276757	-;-;-;-;-	1.63027	6.97133	42.3246	7.73e-11	3.36e-10	NA	NA	NA	NA	gi|74696324|sp|Q7S2L7.1|NOP12_NEUCR	56.388	0	RecName: Full=Nucleolar protein 12
TT_03841	5206573;5206877	5206800;5206903	-;-	1.62835	5.79384	26.7092	2.36e-07	6.98e-07	NA	NA	NA	NA	NA	NA	NA	NA
TT_03912	5484870;5485280;5485652;5485856;5486213;5486405;5486558;5486731	5485211;5485585;5485757;5486143;5486316;5486480;5486653;5487005	-;-;-;-;-;-;-;-	1.62827	5.33948	46.6037	8.69e-12	4.19e-11	NA	NA	NA	NA	gi|74638719|sp|Q9P6J0.1|YHDC_SCHPO	30.629	9.71e-60	RecName: Full=Uncharacterized transporter C1683.12
TT_03583	4129753;4130767	4130642;4130827	-;-	1.62789	5.9153	36.8579	1.27e-09	4.88e-09	NA	NA	NA	NA	gi|52000881|sp|Q9Y385.2|UB2J1_HUMAN	56.291	6.07e-57	RecName: Full=Ubiquitin-conjugating enzyme E2 J1
TT_08980	217524	218144	+	1.62418	0.368963	21.7843	3.05e-06	7.98e-06	NA	NA	NA	NA	gi|1160578100|sp|G5EGM1.1|MMPA_CAEEL	24.038	0.37	RecName: Full=Matrix metalloproteinase-A
TT_02000	6791311;6792478	6791940;6792822	-;-	1.62327	4.81905	36.9603	1.21e-09	4.64e-09	NA	NA	NA	NA	NA	NA	NA	NA
TT_01131	3697256;3697973	3697804;3698572	-;-	1.62235	6.93106	44.9263	2.05e-11	9.5e-11	NA	NA	NA	NA	NA	NA	NA	NA
TT_05835	63098;63382;64218	63287;64129;64608	+;+;+	1.62132	6.86337	44.0411	3.22e-11	1.46e-10	NA	NA	NA	NA	gi|728048649|sp|F4I111.1|MCU6_ARATH	30.973	8.79e-12	RecName: Full=Calcium uniporter protein 6, mitochondrial
TT_04592	2201983;2202083;2202240;2202329;2202931;2203070;2203142;2203212;2203461;2203699;2203867	2202013;2202179;2202260;2202867;2203012;2203081;2203160;2203392;2203636;2203783;2203895	+;+;+;+;+;+;+;+;+;+;+	1.61987	8.61651	48.8326	2.79e-12	1.42e-11	NA	NA	NA	NA	gi|121788070|sp|Q2H9E8.1|PURA_CHAGB	89.835	0	RecName: Full=Adenylosuccinate synthetase
TT_06011	716787;717027;717162;717411	716958;717108;717337;718381	+;+;+;+	1.61718	5.57852	25.1255	5.37e-07	1.53e-06	NA	NA	NA	NA	NA	NA	NA	NA
TT_09145	735064;735337;735449	735242;735371;735714	+;+;+	1.61646	8.5095	38.9383	4.37e-10	1.75e-09	NA	NA	NA	NA	gi|74842894|sp|Q8IE95.1|SETVS_PLAF7	34.545	0.17	RecName: Full=Variant-silencing SET domain-containing protein
TT_09033	376762;376986;377503	376857;377426;377949	-;-;-	1.61586	4.69731	23.9873	9.7e-07	2.68e-06	GH10			Y	gi|667467209|sp|G4MTF8.1|XYN2_MAGO7	73.529	5.03e-170	RecName: Full=Endo-1,4-beta-xylanase 2
TT_07038	890576	891364	-	1.61585	3.18261	28.8792	7.7e-08	2.41e-07	NA	NA	NA	NA	gi|461983|sp|P34559.1|ECHM_CAEEL	32.377	1.59e-24	RecName: Full=Probable enoyl-CoA hydratase, mitochondrial
TT_05074	930184;930454	930388;931667	+;+	1.61427	1.23635	26.6987	2.38e-07	7.02e-07	NA	NA	NA	NA	gi|82000061|sp|Q5UQ35.1|YR811_MIMIV	25.328	1.27e-29	RecName: Full=Putative ariadne-like RING finger protein R811
TT_03696	4657855;4659148	4659080;4659490	-;-	1.61391	5.11639	67.3926	2.22e-16	1.67e-15	NA	NA	NA	NA	NA	NA	NA	NA
TT_02915	1737334	1738338	+	1.61343	6.33196	63.2763	1.8e-15	1.25e-14	NA	NA	NA	NA	gi|74626344|sp|Q9Y7X9.1|KIN17_SCHPO	49.519	2.39e-64	RecName: Full=KIN17-like protein
TT_05847	89756;90265;90531	90188;90476;91772	+;+;+	1.61194	4.10175	49.4947	1.99e-12	1.03e-11	NA	NA	NA	NA	gi|81635016|sp|Q92RP0.1|ILVD1_RHIME	42.461	5.25e-133	RecName: Full=Putative dehydratase IlvD1
TT_07019	842054;842332;842581	842245;842444;842887	+;+;+	1.61188	5.38828	37.7655	7.98e-10	3.12e-09	NA	NA	NA	NA	gi|2498183|sp|Q01358.1|BLI3_NEUCR	71.429	1.18e-104	RecName: Full=Protein bli-3
TT_05382	695549;695647;697810	695555;697741;698311	-;-;-	1.61013	8.75147	38.551	5.33e-10	2.12e-09	NA	NA	NA	NA	gi|74698420|sp|Q9US36.1|KLF1_SCHPO	20.29	2.45e-13	RecName: Full=Zinc finger protein klf1
TT_00899	2835524;2836051;2836460	2835968;2836400;2836516	+;+;+	1.61003	3.45009	28.2018	1.09e-07	3.36e-07	NA	NA	NA	NA	gi|1133968582|sp|A0A0U1LQE2.1|CCTT_TALIS	37.184	1.31e-57	RecName: Full=Short-chain dehydrogenase cctT
TT_05298	374111;374180;374528;376311	374113;374463;376221;376327	-;-;-;-	1.60834	6.49628	64.3391	1.05e-15	7.42e-15	NA	NA	NA	NA	gi|74582610|sp|O74963.1|NCA2_SCHPO	27.778	1.02e-54	RecName: Full=Nuclear control of ATPase protein 2
TT_02365	8096605;8097525	8097455;8097747	-;-	1.6079	4.7854	60.4972	7.37e-15	4.83e-14	NA	NA	NA	NA	gi|74676526|sp|Q12106.1|MCP1_YEAST	21.661	0.005	RecName: Full=MDM10-complementing protein 1
TT_02628	636705;637080;639531	636752;639440;639887	-;-;-	1.60723	5.90164	41.3	1.31e-10	5.54e-10	NA	NA	NA	NA	gi|120593|sp|P11551.3|FUCP_ECOLI	28.205	2.76e-13	RecName: Full=L-fucose-proton symporter
TT_00828	2584026	2585789	+	1.6066	7.20707	54.7711	1.35e-13	7.83e-13	NA	NA	NA	NA	gi|121790764|sp|Q2HEF1.1|NAR1_CHAGB	78.451	0	RecName: Full=Cytosolic Fe-S cluster assembly factor NAR1
TT_02818	1341389;1341677;1343031	1341593;1342953;1343411	+;+;+	1.60645	6.28498	56.2038	6.53e-14	3.93e-13	NA	NA	NA	NA	gi|30580531|sp|Q9C2H9.1|SYMM_NEUCR	57.835	0	RecName: Full=Probable methionine--tRNA ligase, mitochondrial
TT_00506	1446561;1447533	1447425;1447915	-;-	1.60563	6.64545	26.1311	3.19e-07	9.33e-07	NA	NA	NA	NA	gi|52000628|sp|Q7TTP2.1|HMP_BORPA	41.966	2.56e-91	RecName: Full=Flavohemoprotein
TT_09921	1169284;1169654;1171900	1169593;1171826;1172575	+;+;+	1.6	7.59501	40.5289	1.94e-10	8.09e-10	NA	NA	NA	NA	gi|115311955|sp|Q2GNZ6.3|XRN2_CHAGB	84.556	0	RecName: Full=5'-3' exoribonuclease 2
TT_07063	968840;968913	968855;969637	+;+	1.59996	1.75247	29.1199	6.8e-08	2.14e-07	NA	NA	NA	NA	NA	NA	NA	NA
TT_05317	444305	445855	-	1.59877	5.24779	32.1303	1.44e-08	4.92e-08	NA	NA	NA	NA	gi|2498337|sp|Q92206.1|ERG1_CANAL	40.198	4.7e-114	RecName: Full=Squalene monooxygenase
TT_06982	734731	735768	-	1.59653	6.15879	42.8477	5.92e-11	2.61e-10	NA	NA	NA	NA	gi|74582014|sp|O14336.1|MUG80_SCHPO	37.87	1.73e-25	RecName: Full=Meiotically up-regulated gene 80 protein
TT_10197	2156774;2157979	2157915;2158801	-;-	1.59461	6.18812	68.6609	1.17e-16	8.98e-16	NA	NA	NA	NA	gi|74582922|sp|O94538.1|SNU66_SCHPO	27.762	1.35e-46	RecName: Full=U4/U6.U5 tri-snRNP-associated protein snu66
TT_02737	1023568;1023743;1023848;1023971;1024070;1024190;1024307;1024384;1024519;1025549	1023680;1023788;1023909;1024014;1024125;1024243;1024324;1024435;1024622;1025593	-;-;-;-;-;-;-;-;-;-	1.59443	7.46361	42.2116	8.19e-11	3.55e-10	NA	NA	NA	NA	gi|74676362|sp|Q05498.1|FCF1_YEAST	54.286	1.43e-68	RecName: Full=rRNA-processing protein FCF1
TT_08420	2997703;2998134;2998433;2998630;2999681;3000229;3000478;3000713;3000886;3001035	2998071;2998327;2998528;2998863;3000169;3000425;3000659;3000815;3000980;3001343	-;-;-;-;-;-;-;-;-;-	1.59309	7.29707	45.1821	1.8e-11	8.39e-11	NA	NA	NA	NA	gi|395398458|sp|O94584.2|PSS_SCHPO	60.731	3.01e-86	RecName: Full=CDP-diacylglycerol--serine O-phosphatidyltransferase
TT_01793	6016452;6016765;6017127;6018347	6016738;6017062;6018292;6018374	-;-;-;-	1.59272	6.87605	46.5469	8.95e-12	4.31e-11	NA	NA	NA	NA	gi|4033485|sp|Q24562.1|U2AF2_DROME	39.467	2.11e-78	RecName: Full=Splicing factor U2AF 50 kDa subunit
TT_05684	1842805	1843176	+	1.59258	-0.228386	8.4913	0.0035685	0.00611752	NA	NA	NA	NA	NA	NA	NA	NA
TT_02081	7112121;7112235;7112383;7112553;7112914	7112152;7112314;7112478;7112848;7115082	+;+;+;+;+	1.59175	7.31483	31.603	1.89e-08	6.32e-08	NA	NA	NA	NA	gi|74676230|sp|P78898.2|TGCE2_SCHPO	46.501	3.04e-144	RecName: Full=Probable lipase C16A3.12c
TT_02615	595279;595411;595521	595281;595448;596385	+;+;+	1.58935	9.86446	33.5369	6.99e-09	2.47e-08	NA	NA	NA	NA	gi|6094087|sp|O59953.1|RL5_NEUCR	88.04	0	RecName: Full=60S ribosomal protein L5
TT_00388	1103347;1103609;1103977;1106748	1103538;1103912;1106693;1108043	+;+;+;+	1.58707	7.9587	27.4472	1.61e-07	4.87e-07	NA	NA	NA	NA	gi|28380221|sp|Q9UT00.1|YKH3_SCHPO	34.653	0	RecName: Full=Uncharacterized protein PYUK71.03c
TT_04050	293191;294578	294464;295157	+;+	1.58698	9.47348	42.0589	8.86e-11	3.83e-10	NA	NA	NA	NA	gi|74581883|sp|O13657.1|YBCC_SCHPO	45.055	8.51e-123	RecName: Full=Putative metal ion transporter C27B12.12c
TT_07647	136449;136672	136600;137836	+;+	1.58678	7.43883	49.9398	1.59e-12	8.3e-12	NA	NA	NA	NA	gi|18203513|sp|Q9UUI4.1|NOP53_SCHPO	29.224	1.68e-38	RecName: Full=Ribosome biogenesis protein NOP53
TT_10031	1574640;1575114	1574970;1575370	+;+	1.58587	8.2514	35.0638	3.19e-09	1.18e-08	NA	NA	NA	NA	gi|259016400|sp|Q9USW0.2|YHZ2_SCHPO	25.714	3.51e-07	RecName: Full=Uncharacterized protein C21B10.02
TT_01676	5628548	5630242	-	1.58515	6.48527	42.953	5.61e-11	2.48e-10	NA	NA	NA	NA	gi|1248310769|sp|A0A1D3PCM3.1|SST_EMEND	67.073	0	RecName: Full=Serine O-succinyltransferase
TT_00640	1962970;1963441	1963376;1964641	+;+	1.58125	7.29472	49.3854	2.1e-12	1.09e-11	NA	NA	NA	NA	gi|74626600|sp|O13713.1|NAB2_SCHPO	30.303	1.16e-10	RecName: Full=Nuclear polyadenylated RNA-binding protein nab2
TT_01803	6061600	6062241	-	1.58067	0.765313	15.1024	0.000101832	0.000218619	NA	NA	NA	NA	NA	NA	NA	NA
TT_06254	1641195;1643317	1642583;1643385	+;+	1.57781	5.00359	25.8537	3.68e-07	1.07e-06	NA	NA	NA	NA	NA	NA	NA	NA
TT_08136	1966056	1968197	-	1.57762	6.23432	42.03	8.99e-11	3.88e-10	NA	NA	NA	NA	gi|74676116|sp|O74828.1|ESF1_SCHPO	40.081	5.51e-128	RecName: Full=Pre-rRNA-processing protein esf1
TT_04951	485459	489307	+	1.57666	7.9317	28.0164	1.2e-07	3.68e-07	NA	NA	NA	NA	gi|74676548|sp|Q12200.1|NPC1_YEAST	40.187	0	RecName: Full=NPC intracellular cholesterol transporter 1-related protein 1
TT_02423	8306794;8307296	8307200;8307419	-;-	1.57574	6.16979	36.871	1.26e-09	4.85e-09	NA	NA	NA	NA	gi|1706281|sp|P54186.1|D1_ONCVO	35.345	5.24e-12	RecName: Full=Protein D1
TT_06524	2567363;2568024	2567948;2569288	+;+	1.57536	2.19865	18.7773	1.47e-05	3.51e-05	AA3			Y	gi|81885843|sp|Q6UPE0.1|CHDH_RAT	27.636	9.56e-39	RecName: Full=Choline dehydrogenase, mitochondrial
TT_04948	472707;474529;474708	474474;474640;474831	-;-;-	1.5737	6.40338	44.7686	2.22e-11	1.02e-10	NA	NA	NA	NA	gi|384872674|sp|O42947.3|YBPC_SCHPO	51.206	5.5e-127	RecName: Full=Uncharacterized protein C16H5.12c
TT_04997	666992;667084;667277;667621	667033;667236;667492;667689	-;-;-;-	1.56982	8.8728	30.5533	3.25e-08	1.06e-07	NA	NA	NA	NA	gi|30580414|sp|P59670.1|TIM17_NEUCR	82.5	8.16e-94	RecName: Full=Mitochondrial import inner membrane translocase subunit tim17
TT_02891	1678532	1679227	+	1.56905	7.43646	30.138	4.02e-08	1.3e-07	NA	NA	NA	NA	gi|82180578|sp|Q5XJ97.1|C1D_DANRE	43.243	0.023	RecName: Full=Nuclear nucleic acid-binding protein C1D
TT_05048	839444;839936;840395;840667	839859;840280;840497;840855	-;-;-;-	1.56905	6.98679	29.5378	5.48e-08	1.74e-07	NA	NA	NA	NA	gi|239977090|sp|B5VL27.1|CIS3_YEAS6	58.889	1.01e-26	RecName: Full=Cell wall mannoprotein CIS3
TT_08900	1364271	1364654	+	1.56876	1.69656	24.6436	6.9e-07	1.93e-06	NA	NA	NA	NA	NA	NA	NA	NA
TT_01388	4565029;4566714	4566605;4567074	-;-	1.5677	5.48065	42.2157	8.17e-11	3.55e-10	NA	NA	NA	NA	gi|74598365|sp|Q5BE04.1|HST4_EMENI	54.655	7.25e-122	RecName: Full=NAD-dependent protein deacetylase hst4
TT_02671	751725;752220;752511	751994;752455;752622	+;+;+	1.56763	3.48288	32.0497	1.5e-08	5.12e-08	NA	NA	NA	NA	gi|74626700|sp|O42951.1|PABC_SCHPO	29.412	0.000883	RecName: Full=Putative aminodeoxychorismate lyase
TT_02887	1668527;1669240;1669451	1669168;1669390;1669833	+;+;+	1.56641	2.50642	9.66597	0.00187712	0.00335775	NA	NA	NA	NA	NA	NA	NA	NA
TT_01159	3796564;3797330	3797265;3797911	+;+	1.56427	6.07396	25.0227	5.67e-07	1.61e-06	NA	NA	NA	NA	gi|74582901|sp|O94467.1|OYEC_SCHPO	49.144	7.62e-128	RecName: Full=Putative NADPH dehydrogenase C23G7.10c
TT_08582	186951;188073;188592	186991;188528;189654	+;+;+	1.56304	5.17014	49.0661	2.47e-12	1.27e-11	NA	NA	NA	NA	gi|74654303|sp|Q7RYZ7.1|DBP8_NEUCR	79.688	0	RecName: Full=ATP-dependent RNA helicase dbp-8
TT_03373	3403106;3403201;3403622;3403940;3404120;3404238;3404414	3403137;3403549;3403817;3404064;3404159;3404355;3404456	-;-;-;-;-;-;-	1.55983	5.75992	38.6983	4.95e-10	1.97e-09	NA	NA	NA	NA	gi|74582890|sp|O94437.1|YFI3_SCHPO	39.544	1.51e-67	RecName: Full=Abhydrolase domain-containing protein C22H12.03
TT_02804	1290955;1291048;1291129;1291223;1291389	1290988;1291072;1291168;1291324;1292192	+;+;+;+;+	1.55891	7.98902	30.9228	2.69e-08	8.83e-08	NA	NA	NA	NA	gi|341940927|sp|P10962.2|MAK16_YEAST	50.185	6.43e-79	RecName: Full=Protein MAK16
TT_07990	1512073;1512701;1513197;1513374	1512604;1513110;1513296;1513435	+;+;+;+	1.55871	4.28025	58.6964	1.84e-14	1.16e-13	NA	NA	NA	NA	gi|74582588|sp|O74883.1|RPC5_SCHPO	23.106	2.2e-08	RecName: Full=DNA-directed RNA polymerase III subunit rpc5
TT_04313	1251922	1253217	-	1.55816	7.60659	29.3513	6.04e-08	1.9e-07	NA	NA	NA	NA	NA	NA	NA	NA
TT_07006	806770;807485;807929;808494	807407;807858;808428;808637	-;-;-;-	1.55805	3.49908	45.6723	1.4e-11	6.61e-11	NA	NA	NA	NA	gi|238054327|sp|Q00714.2|STCS_EMENI	35.742	1.57e-94	RecName: Full=Probable sterigmatocystin biosynthesis P450 monooxygenase stcS
TT_02914	1734753;1734974;1735196;1735590;1736582	1734895;1735054;1735520;1736514;1736679	+;+;+;+;+	1.55634	9.08774	52.4984	4.31e-13	2.36e-12	NA	NA	NA	NA	gi|1076761156|sp|W7MS01.1|FUB3_GIBM7	56.324	0	RecName: Full=Aspartate kinase FUB3
TT_04582	2153094;2154235;2156349	2153757;2156287;2156718	-;-;-	1.55619	4.53214	52.7199	3.85e-13	2.12e-12	NA	NA	NA	NA	NA	NA	NA	NA
TT_03451	3700678;3700820	3700680;3701077	-;-	1.55573	2.62238	26.6585	2.43e-07	7.16e-07	NA	NA	NA	NA	NA	NA	NA	NA
TT_09819	836073;836899;838078	836560;837991;838509	+;+;+	1.55526	5.40453	54.1566	1.85e-13	1.05e-12	NA	NA	NA	NA	NA	NA	NA	NA
TT_00687	2128380	2129171	-	1.5547	3.46607	33.4767	7.21e-09	2.55e-08	NA	NA	NA	NA	NA	NA	NA	NA
TT_05355	572476	573069	+	1.55329	7.50031	47.9035	4.48e-12	2.23e-11	NA	NA	NA	NA	gi|310943063|sp|B2WMX8.1|AIM41_PYRTR	37.952	2.32e-22	RecName: Full=Altered inheritance of mitochondria protein 41, mitochondrial
TT_08609	300019	300903	-	1.55281	2.32782	20.4672	6.07e-06	1.52e-05	NA	NA	NA	NA	NA	NA	NA	NA
TT_09835	889716;890124;890344;890518;890620;890803;892795	889892;890260;890413;890530;890740;892719;893122	+;+;+;+;+;+;+	1.55201	9.67925	29.3488	6.05e-08	1.91e-07	NA	NA	NA	NA	gi|114347|sp|P07038.1|PMA1_NEUCR	90.662	0	RecName: Full=Plasma membrane ATPase
TT_00145	118482;119329;119638;119989;120276	119256;119572;119934;120181;120560	-;-;-;-;-	1.55161	6.72073	47.2901	6.12e-12	2.99e-11	NA	NA	NA	NA	gi|547888|sp|P36013.1|MAOM_YEAST	50.772	0	RecName: Full=NAD-dependent malic enzyme, mitochondrial
TT_03900	5443317	5443826	+	1.551	6.56962	44.6738	2.33e-11	1.07e-10	NA	NA	NA	NA	gi|2498617|sp|Q12207.1|NCE2_YEAST	32.759	1.34e-13	RecName: Full=Non-classical export protein 2
TT_06898	487034;487299;487552;488141	487238;487491;488073;488351	-;-;-;-	1.55071	3.51283	30.5919	3.18e-08	1.04e-07	NA	NA	NA	NA	gi|110825710|sp|Q02337.2|BDH_BOVIN	31.05	1.31e-24	RecName: Full=D-beta-hydroxybutyrate dehydrogenase, mitochondrial
TT_03497	3827611;3827790	3827731;3828112	+;+	1.54909	7.24248	21.2538	4.02e-06	1.03e-05	NA	NA	NA	NA	gi|1730787|sp|P53903.3|PGA2_YEAST	31.915	4.81e-08	RecName: Full=Processing of GAS1 and ALP protein 2
TT_00511	1470610;1470988;1472072	1470894;1471980;1472704	+;+;+	1.54495	6.5154	40.4616	2.01e-10	8.35e-10	NA	NA	NA	NA	NA	NA	NA	NA
TT_03966	9780;10319	10253;10900	+;+	1.54412	5.41678	37.5014	9.13e-10	3.56e-09	NA	NA	NA	NA	gi|91206737|sp|Q5DZC1.2|GLGA_VIBF1	25.444	0.2	RecName: Full=Glycogen synthase
TT_05264	257836;258064;258964	257983;258872;259239	-;-;-	1.54307	6.58372	65.7296	5.17e-16	3.75e-15	NA	NA	NA	NA	gi|3287868|sp|P87058.1|LAH1_SCHPO	39.916	2.22e-39	RecName: Full=La protein homolog
TT_05261	248231;248736;249392	248676;249318;249445	-;-;-	1.54291	6.53643	47.0981	6.75e-12	3.28e-11	NA	NA	NA	NA	gi|1346270|sp|P22600.3|HEMH_BOVIN	56.474	1.53e-143	RecName: Full=Ferrochelatase, mitochondrial
TT_06974	713213;713820	713723;714244	+;+	1.54241	-0.975465	8.33138	0.00389661	0.0066271	NA	NA	NA	NA	NA	NA	NA	NA
TT_00576	1713737;1713885;1715834	1713824;1715765;1715991	-;-;-	1.54171	5.91131	53.6452	2.4e-13	1.35e-12	NA	NA	NA	NA	gi|187471073|sp|Q2HDP2.2|DUS3_CHAGB	78.401	0	RecName: Full=tRNA-dihydrouridine(47) synthase [NAD(P)(
TT_01627	5467221	5467774	+	1.54092	1.95456	33.006	9.19e-09	3.21e-08	NA	NA	NA	NA	gi|75270948|sp|Q53MB8.1|TLPH_ORYSJ	48.485	1.67e-09	RecName: Full=Thaumatin-like protein
TT_04801	2937344;2937731;2938316	2937351;2938184;2938372	-;-;-	1.53907	-0.416193	12.7588	0.000354344	0.000705326	NA	NA	NA	NA	gi|1711351|sp|P53009.1|SCY1_YEAST	32.394	0.35	RecName: Full=Protein kinase-like protein SCY1
TT_06821	233519;234133;235291;236090;236299	234061;235226;235989;236208;236363	-;-;-;-;-	1.53888	6.96843	37.6058	8.66e-10	3.37e-09	NA	NA	NA	NA	gi|48475021|sp|Q9USP9.1|YHP4_SCHPO	29.843	3.19e-37	RecName: Full=Uncharacterized RNA-binding protein C902.04
TT_06801	155967;156037;156814;157981	155976;156736;157898;158039	+;+;+;+	1.53837	8.52384	31.6694	1.83e-08	6.11e-08	NA	NA	NA	NA	gi|122056116|sp|Q39254.2|CAX2_ARATH	34.855	9.17e-81	RecName: Full=Vacuolar cation/proton exchanger 2
TT_08959	151382;151623;151881	151558;151800;152446	-;-;-	1.53818	1.29703	25.5983	4.2e-07	1.21e-06	NA	NA	NA	NA	gi|1179881313|sp|U2ZU49.1|ARSM_PSEA4	35.593	6.12e-05	RecName: Full=Arsenite methyltransferase
TT_01493	5005634;5007496	5007441;5007760	-;-	1.53774	7.63099	30.3866	3.54e-08	1.15e-07	NA	NA	NA	NA	gi|74638900|sp|Q9UU76.1|PUF6_SCHPO	33.133	8.91e-105	RecName: Full=Pumilio homology domain family member 6
TT_02103	7185148;7185318	7185196;7185835	+;+	1.53727	3.43157	31.6399	1.86e-08	6.2e-08	NA	NA	NA	NA	gi|81356286|sp|Q5NYD9.1|Y3800_AROAE	34.483	0.46	RecName: Full=UPF0061 protein AZOSEA38000
TT_00985	3124827;3124981;3125887	3124896;3125744;3126234	+;+;+	1.53679	7.7132	47.3246	6.02e-12	2.94e-11	NA	NA	NA	NA	gi|30316302|sp|Q9Y885.1|TOXF_COCCA	44.944	9.58e-104	RecName: Full=Putative branched-chain-amino-acid aminotransferase TOXF
TT_02391	8185836;8186037;8186464;8186642	8185950;8186394;8186569;8187004	-;-;-;-	1.53602	6.05851	56.5408	5.5e-14	3.34e-13	NA	NA	NA	NA	gi|75337109|sp|Q9SEE9.1|SR45_ARATH	38.889	1.84e-16	RecName: Full=Serine/arginine-rich splicing factor SR45
TT_06215	1501267;1501387;1504295	1501328;1501639;1504297	-;-;-	1.53431	3.4081	22.1951	2.46e-06	6.52e-06	NA	NA	NA	NA	gi|14285926|sp|O83734.1|Y753_TREPA	41.176	0.18	RecName: Full=Uncharacterized protein TP_0753
TT_05023	754004;755193	755120;755269	-;-	1.53351	-0.587077	14.4495	0.000143969	0.000302953	NA	NA	NA	NA	NA	NA	NA	NA
TT_03794	5024290;5025645	5025592;5026312	-;-	1.53287	5.64719	57.9405	2.7e-14	1.69e-13	NA	NA	NA	NA	gi|121791984|sp|Q2HGJ1.1|UTP25_CHAGB	79.666	0	RecName: Full=U3 small nucleolar RNA-associated protein 25
TT_02146	7350597;7351294;7351583	7351147;7351519;7351666	-;-;-	1.53084	1.83481	22.3823	2.23e-06	5.93e-06	NA	NA	NA	NA	NA	NA	NA	NA
TT_06044	845405;846342;847788	846206;847736;848725	+;+;+	1.52916	5.40932	27.1805	1.85e-07	5.54e-07	NA	NA	NA	NA	gi|116256153|sp|P16081.3|NIA1_ORYSJ	36.504	2.36e-167	RecName: Full=Nitrate reductase [NADH] 1
TT_08802	1022533	1024038	-	1.52867	5.99971	44.5653	2.46e-11	1.13e-10	NA	NA	NA	NA	gi|74698331|sp|Q9P783.1|RRB1_SCHPO	45.58	1.95e-132	RecName: Full=Ribosome assembly protein rrb1
TT_04910	324027;324709;325399	324510;325260;325604	-;-;-	1.52853	3.62024	16.3614	5.23e-05	0.000116587	NA	NA	NA	NA	gi|226722783|sp|B7K5R5.1|ISPG_CYAP8	33.333	0.51	RecName: Full=4-hydroxy-3-methylbut-2-en-1-yl diphosphate synthase (ferredoxin)
TT_04897	229825;230195;230698	229830;230594;232193	-;-;-	1.52846	4.29467	44.6062	2.41e-11	1.11e-10	NA	NA	NA	NA	gi|408360234|sp|O60140.2|YNS9_SCHPO	28.958	5.95e-25	RecName: Full=Uncharacterized protein C18H10.09
TT_02308	7895908;7896248	7896138;7896274	-;-	1.52709	3.1201	29.2436	6.38e-08	2.01e-07	NA	NA	NA	NA	NA	NA	NA	NA
TT_03790	5016387;5016681	5016626;5017589	+;+	1.52671	8.18716	42.3917	7.47e-11	3.25e-10	NA	NA	NA	NA	gi|3334212|sp|O42768.1|HEM2_CANGA	67.988	1.35e-166	RecName: Full=Delta-aminolevulinic acid dehydratase
TT_07576	207970;209476	209398;209654	-;-	1.525	3.71438	26.7512	2.31e-07	6.84e-07	NA	NA	NA	NA	gi|20141320|sp|O75881.2|CP7B1_HUMAN	30.622	1.94e-13	RecName: Full=25-hydroxycholesterol 7-alpha-hydroxylase
TT_06356	1951764;1952186	1952128;1952717	+;+	1.52392	9.08072	32.9271	9.57e-09	3.33e-08	NA	NA	NA	NA	gi|74582968|sp|O94675.1|MAM33_SCHPO	31.933	5.16e-23	RecName: Full=Mitochondrial acidic protein mam33
TT_08826	1077629;1077944;1078280;1078696;1078964	1077841;1078204;1078615;1078873;1079688	+;+;+;+;+	1.52318	-0.575724	16.6575	4.48e-05	0.000100776	NA	NA	NA	NA	gi|74627945|sp|Q6UEH3.1|AFLT_ASPPU	47.66	1.84e-153	RecName: Full=Efflux pump aflT
TT_02612	588408;589981;590111	589913;590035;590235	-;-;-	1.52305	5.06445	34.3091	4.7e-09	1.7e-08	NA	NA	NA	NA	gi|2498563|sp|Q09329.1|MLO2_SCHPO	37.963	2.2e-38	RecName: Full=Protein mlo2
TT_03043	2224665;2224850;2226070	2224791;2225991;2226705	-;-;-	1.52302	9.46961	39.5428	3.21e-10	1.31e-09	NA	NA	NA	NA	gi|731453|sp|P40024.1|ARB1_YEAST	73.166	0	RecName: Full=ABC transporter ATP-binding protein ARB1
TT_08805	1027962;1028883	1028811;1028965	+;+	1.52261	5.13217	17.6392	2.67e-05	6.17e-05	NA	NA	NA	NA	gi|1352392|sp|P22862.4|ESTE_PSEFL	29.74	1.49e-22	RecName: Full=Arylesterase
TT_00792	2478354;2478813;2479049	2478698;2478967;2479160	-;-;-	1.52154	5.5812	20.5119	5.93e-06	1.49e-05	NA	NA	NA	NA	gi|408360203|sp|O94327.2|TSPO_SCHPO	42.775	4.51e-31	RecName: Full=Translocator protein homolog
TT_03192	2772687	2773754	-	1.52012	4.75785	61.3403	4.8e-15	3.2e-14	NA	NA	NA	NA	gi|74625944|sp|Q9UTD7.1|RRP15_SCHPO	41.667	5.8e-12	RecName: Full=Ribosomal RNA-processing protein 15
TT_08137	1971810	1972304	+	1.5186	2.28525	23.7895	1.07e-06	2.95e-06	NA	NA	NA	NA	gi|1723906|sp|P53134.1|YGL4_YEAST	40.26	1.89e-23	RecName: Full=Putative oligopeptide transporter YGL114W
TT_04868	124223	125725	-	1.5178	5.66629	45.625	1.43e-11	6.76e-11	NA	NA	NA	NA	gi|158514086|sp|A4R8D7.1|MCES_MAGO7	66.735	0	RecName: Full=mRNA cap guanine-N7 methyltransferase
TT_08974	208310	209833	+	1.51758	7.60091	38.9472	4.35e-10	1.75e-09	NA	NA	NA	NA	gi|1176339|sp|P47125.1|I23O_YEAST	44.098	8.86e-108	RecName: Full=Indoleamine 2,3-dioxygenase
TT_01046	3414287	3414841	+	1.51588	0.0290146	9.94573	0.00161223	0.00290872	NA	NA	NA	NA	NA	NA	NA	NA
TT_07445	130147;130245;130521	130174;130462;130868	+;+;+	1.5141	2.24586	19.5611	9.74e-06	2.39e-05	NA	NA	NA	NA	gi|3913262|sp|O35493.1|CLK4_MOUSE	26.512	9.88e-11	RecName: Full=Dual specificity protein kinase CLK4
TT_08459	3136839;3137227	3137156;3138795	+;+	1.51349	7.14754	43.8182	3.6e-11	1.63e-10	NA	NA	NA	NA	gi|408360209|sp|O94680.2|PDAT_SCHPO	50.258	0	RecName: Full=Phospholipid:diacylglycerol acyltransferase
TT_09243	1157881;1159874;1160061;1160246;1160457	1159811;1160008;1160183;1160377;1160628	-;-;-;-;-	1.5128	5.53331	40.5891	1.88e-10	7.85e-10	NA	NA	NA	NA	gi|82179636|sp|Q5PPZ9.1|GDS1B_XENLA	22.98	6.23e-06	RecName: Full=Rap1 GTPase-GDP dissociation stimulator 1-B
TT_09446	1865526;1867795	1867739;1868829	-;-	1.51163	7.17384	42.4466	7.26e-11	3.17e-10	NA	NA	NA	NA	gi|74626009|sp|Q9UUD1.1|SREBP_SCHPO	59.406	4.43e-25	RecName: Full=Sterol regulatory element-binding protein 1
TT_07794	703901	705139	+	1.51066	8.38143	35.2535	2.89e-09	1.07e-08	NA	NA	NA	NA	gi|67476474|sp|O59958.2|CRE1_NEUCR	68.95	0	RecName: Full=DNA-binding protein cre-1
TT_06422	2169834;2170912;2171347;2171457	2170824;2171276;2171397;2171513	-;-;-;-	1.50827	7.38801	36.7382	1.35e-09	5.17e-09	NA	NA	NA	NA	gi|67476659|sp|P34898.2|GLYC_NEUCR	86.221	0	RecName: Full=Serine hydroxymethyltransferase, cytosolic
TT_00366	993566	994885	+	1.50811	5.41789	31.3407	2.16e-08	7.19e-08	NA	NA	NA	NA	gi|1351663|sp|Q09910.1|YAJB_SCHPO	34.434	2.9e-80	RecName: Full=Uncharacterized protein C30D11.11
TT_03756	4904103;4904482;4904884;4905057;4905704	4904351;4904812;4904972;4905628;4905833	-;-;-;-;-	1.50751	9.73958	36.5881	1.46e-09	5.57e-09	GH72			Y	gi|193806027|sp|P0C7S9.1|GEL1_ASPFU	59.016	1.73e-177	RecName: Full=1,3-beta-glucanosyltransferase gel1
TT_00381	1062672;1062886;1063291;1064306	1062720;1063214;1064229;1064551	+;+;+;+	1.50729	4.17882	28.3993	9.87e-08	3.05e-07	NA	NA	NA	NA	gi|1708982|sp|P53390.1|MEP3_YEAST	52.564	1.55e-177	RecName: Full=Ammonium transporter MEP3
TT_09503	2078668;2078784;2079229;2079991	2078721;2079154;2079922;2080182	+;+;+;+	1.50491	6.04998	41.1691	1.4e-10	5.91e-10	NA	NA	NA	NA	gi|74626009|sp|Q9UUD1.1|SREBP_SCHPO	44.275	3.78e-20	RecName: Full=Sterol regulatory element-binding protein 1
TT_00368	1003347;1003690;1003898;1004506	1003620;1003835;1004441;1006085	+;+;+;+	1.50344	4.95901	27.1006	1.93e-07	5.77e-07	NA	NA	NA	NA	gi|59799348|sp|P23622.3|CYS14_NEUCR	52.114	0	RecName: Full=Sulfate permease 2
TT_02257	7704157;7704683;7709265	7704611;7709182;7709499	-;-;-	1.50342	5.3636	32.7751	1.03e-08	3.58e-08	NA	NA	NA	NA	gi|118901|sp|P14284.1|DPOZ_YEAST	43.666	0	RecName: Full=DNA polymerase zeta catalytic subunit
TT_08674	506112;506878	506742;507080	+;+	1.50246	5.83257	35.1222	3.1e-09	1.14e-08	NA	NA	NA	NA	gi|82182922|sp|Q6DFN1.1|NDUF3_XENTR	38.095	7.86e-09	RecName: Full=NADH dehydrogenase [ubiquinone] 1 alpha subcomplex assembly factor 3
TT_05837	66932	68794	-	1.49998	5.32924	52.8978	3.51e-13	1.95e-12	NA	NA	NA	NA	NA	NA	NA	NA
TT_07890	1223947;1224194	1224081;1226545	+;+	1.4994	5.73869	47.6369	5.13e-12	2.53e-11	NA	NA	NA	NA	gi|74696212|sp|Q7RZ35.1|DBP4_NEUCR	76.951	0	RecName: Full=ATP-dependent RNA helicase dbp-4
TT_04382	1498435;1499463;1499795;1499958;1500221	1499405;1499733;1499905;1500145;1500260	-;-;-;-;-	1.49887	4.98716	51.5075	7.13e-13	3.82e-12	NA	NA	NA	NA	gi|1709785|sp|P32264.2|PROB_YEAST	46.869	8.67e-137	RecName: Full=Glutamate 5-kinase
TT_09579	27429;27725;28375	27638;28290;28579	+;+;+	1.49819	3.87025	17.7198	2.56e-05	5.93e-05	NA	NA	NA	NA	gi|357528811|sp|Q5B912.2|IPYR_EMENI	59.864	9.28e-125	RecName: Full=Inorganic pyrophosphatase
TT_09247	1169120;1169305;1170140	1169150;1170084;1170447	+;+;+	1.49773	7.11256	44.9645	2.01e-11	9.34e-11	NA	NA	NA	NA	gi|461540|sp|P32449.2|AROG_YEAST	69.341	6.15e-175	RecName: Full=Phospho-2-dehydro-3-deoxyheptonate aldolase, tyrosine-inhibited
TT_09714	433906;434309;434490;434873;436166	434221;434419;434805;435581;436174	+;+;+;+;+	1.49764	3.09365	36.8916	1.25e-09	4.81e-09	NA	NA	NA	NA	gi|81732258|sp|Q888A4.1|RNLS_PSESM	22.857	0.74	RecName: Full=Renalase
TT_00677	2075276;2075783	2075672;2076303	+;+	1.49755	5.68617	42.5996	6.72e-11	2.94e-10	NA	NA	NA	NA	gi|416685|sp|P32453.1|ATP11_YEAST	37.079	6.38e-27	RecName: Full=Protein ATP11, mitochondrial
TT_07571	199157	200278	-	1.49713	5.56855	34.4699	4.33e-09	1.58e-08	NA	NA	NA	NA	NA	NA	NA	NA
TT_06826	250689	251810	-	1.49713	5.56855	34.4674	4.33e-09	1.58e-08	NA	NA	NA	NA	NA	NA	NA	NA
TT_03717	4735801	4736922	-	1.49713	5.56855	34.4619	4.35e-09	1.58e-08	NA	NA	NA	NA	NA	NA	NA	NA
TT_01249	4102949	4104070	-	1.49713	5.56855	34.4577	4.36e-09	1.58e-08	NA	NA	NA	NA	NA	NA	NA	NA
TT_04826	5057	6178	-	1.49713	5.56855	34.4565	4.36e-09	1.58e-08	NA	NA	NA	NA	NA	NA	NA	NA
TT_08437	3071815	3072936	-	1.49713	5.56855	34.456	4.36e-09	1.58e-08	NA	NA	NA	NA	NA	NA	NA	NA
TT_09572	2494	3615	-	1.49713	5.56855	34.4545	4.36e-09	1.58e-08	NA	NA	NA	NA	NA	NA	NA	NA
TT_08525	3783	4904	-	1.49713	5.56855	34.4526	4.37e-09	1.59e-08	NA	NA	NA	NA	NA	NA	NA	NA
TT_09569	2325406	2326527	-	1.49713	5.56855	34.4517	4.37e-09	1.59e-08	NA	NA	NA	NA	NA	NA	NA	NA
TT_06695	3473	4594	-	1.49713	5.56855	34.4501	4.37e-09	1.59e-08	NA	NA	NA	NA	NA	NA	NA	NA
TT_08914	28276	29397	+	1.49598	5.56852	34.4087	4.47e-09	1.62e-08	NA	NA	NA	NA	NA	NA	NA	NA
TT_06424	2173908	2175029	+	1.49598	5.56852	34.408	4.47e-09	1.62e-08	NA	NA	NA	NA	NA	NA	NA	NA
TT_06477	2382118	2383239	+	1.49598	5.56852	34.4025	4.48e-09	1.62e-08	NA	NA	NA	NA	NA	NA	NA	NA
TT_02214	7568297;7568370;7569721;7570091	7568303;7569661;7569995;7571030	-;-;-;-	1.49533	6.4493	40.4103	2.06e-10	8.56e-10	NA	NA	NA	NA	NA	NA	NA	NA
TT_03592	4165443;4166023	4165953;4166696	-;-	1.49476	5.45902	34.8093	3.64e-09	1.33e-08	NA	NA	NA	NA	NA	NA	NA	NA
TT_02431	8358846;8359492	8359436;8360742	+;+	1.49412	0.616018	28.2332	1.08e-07	3.3e-07	NA	NA	NA	NA	NA	NA	NA	NA
TT_09629	184846;184993;185239;185541	184893;185151;185471;187239	+;+;+;+	1.49361	7.06255	25.2384	5.07e-07	1.45e-06	NA	NA	NA	NA	gi|136372|sp|P13228.1|TRP_NEUCR	85.815	0	RecName: Full=Tryptophan synthase
TT_07490	374994;375130	375010;375589	+;+	1.48894	5.76826	48.5082	3.29e-12	1.66e-11	NA	NA	NA	NA	gi|50401792|sp|Q9P6M5.1|YKS1_SCHPO	34.286	0.000104	RecName: Full=Uncharacterized protein C652.01
TT_04977	570771;570945;571180	570805;571040;571618	+;+;+	1.48881	0.57492	25.2615	5.01e-07	1.43e-06	NA	NA	NA	NA	NA	NA	NA	NA
TT_00884	2788845;2789989	2789893;2790013	-;-	1.48711	5.80948	23.5908	1.19e-06	3.26e-06	NA	NA	NA	NA	gi|74626630|sp|O14104.1|LYS12_SCHPO	64.789	2.66e-163	RecName: Full=Homoisocitrate dehydrogenase
TT_04757	2821733	2822950	+	1.4863	5.36862	25.8514	3.69e-07	1.07e-06	NA	NA	NA	NA	NA	NA	NA	NA
TT_08824	1070155;1070940;1072480	1070518;1072411;1072725	-;-;-	1.48595	2.92752	16.6977	4.38e-05	9.87e-05	NA	NA	NA	NA	gi|1352911936|sp|M2YIY2.1|AFLR_DOTSN	27.022	5.54e-19	RecName: Full=Dothistromin biosynthesis regulatory protein aflR
TT_08904	1372749;1373686	1373626;1373740	-;-	1.48576	1.49137	20.1101	7.31e-06	1.82e-05	NA	NA	NA	NA	gi|74654744|sp|O74628.1|YQ53_SCHPO	29.831	2.33e-41	RecName: Full=Uncharacterized oxidoreductase C162.03
TT_10018	1527560;1527652;1527825;1527904;1528035;1528191;1528610;1528751;1528815;1528986;1529195	1527565;1527764;1527851;1527979;1528138;1528555;1528699;1528760;1528932;1529117;1529494	+;+;+;+;+;+;+;+;+;+;+	1.48495	7.06497	34.2732	4.79e-09	1.73e-08	NA	NA	NA	NA	gi|74676071|sp|O74340.1|DCA13_SCHPO	49.327	9.89e-152	RecName: Full=Protein sof1
TT_07434	102149	103783	-	1.4846	6.09849	49.2864	2.21e-12	1.14e-11	NA	NA	NA	NA	gi|731635|sp|P38705.1|SYSM_YEAST	43.417	5.59e-87	RecName: Full=Serine--tRNA ligase, mitochondrial
TT_08099	1866196	1867317	-	1.48423	5.70877	26.2681	2.97e-07	8.72e-07	NA	NA	NA	NA	gi|74674800|sp|Q4WZ70.1|EASA_ASPFU	51.351	4.63e-123	RecName: Full=Chanoclavine-I aldehyde reductase easA
TT_02099	7175289;7175728	7175391;7179263	+;+	1.48416	4.76751	26.7143	2.36e-07	6.97e-07	NA	NA	NA	NA	NA	NA	NA	NA
TT_05310	404759	407107	+	1.48405	4.27714	43.6363	3.95e-11	1.78e-10	NA	NA	NA	NA	gi|416590|sp|P32794.1|AFG2_YEAST	35.375	7.83e-102	RecName: Full=ATPase family gene 2 protein
TT_00819	2566806;2566878;2566979;2567941	2566815;2566914;2567830;2568079	+;+;+;+	1.48403	3.72353	32.991	9.26e-09	3.23e-08	NA	NA	NA	NA	NA	NA	NA	NA
TT_03326	3270417;3270768	3270710;3271060	-;-	1.48295	5.38359	18.9426	1.35e-05	3.23e-05	NA	NA	NA	NA	gi|1028065923|sp|J3QMY9.2|TOP6B_MOUSE	33.871	0.35	RecName: Full=Type 2 DNA topoisomerase 6 subunit B-like
TT_09870	1017030;1017241	1017152;1017990	+;+	1.48159	10.0874	12.333	0.000445027	0.000871622	NA	NA	NA	NA	gi|6685436|sp|O74631.1|FD123_TRAVE	37.234	3.25e-44	RecName: Full=Protein FDD123
TT_05353	559933;560684;561525	560612;561463;562626	+;+;+	1.48099	4.88751	39.8593	2.73e-10	1.12e-09	NA	NA	NA	NA	gi|46397294|sp|Q9UT42.2|LSB6_SCHPO	41.929	7.61e-120	RecName: Full=Phosphatidylinositol 4-kinase lsb6
TT_02065	7053051	7053920	-	1.48007	5.01761	30.7138	2.99e-08	9.78e-08	NA	NA	NA	NA	gi|14195542|sp|P58116.1|YHHW_ECO57	29.682	1.6e-40	RecName: Full=Quercetin 2,3-dioxygenase
TT_01235	4043325;4044548;4044831	4044492;4044764;4044963	-;-;-	1.47351	10.1773	30.0058	4.31e-08	1.39e-07	NA	NA	NA	NA	gi|1709618|sp|P55059.1|PDI_HUMIN	99.406	0	RecName: Full=Protein disulfide-isomerase
TT_08593	219525;219622;220184;220312	219529;220113;220247;220386	-;-;-;-	1.46871	8.61104	39.6122	3.1e-10	1.26e-09	NA	NA	NA	NA	gi|549795|sp|P36017.1|VPS21_YEAST	65.789	1.67e-82	RecName: Full=Vacuolar protein sorting-associated protein 21
TT_10214	2202352;2204890;2205733;2206672	2204799;2205685;2206616;2206794	-;-;-;-	1.4685	5.3058	40.854	1.64e-10	6.9e-10	NA	NA	NA	NA	gi|308191562|sp|C0H5F4.1|RBP2B_PLAF7	32.979	0.17	RecName: Full=Reticulocyte binding protein 2 homolog b
TT_09417	1761047;1761279;1761754	1761201;1761676;1763792	-;-;-	1.464	4.69985	37.2533	1.04e-09	4.03e-09	NA	NA	NA	NA	gi|12229739|sp|O42709.1|MCM10_SCHPO	28.489	3.83e-46	RecName: Full=DNA replication licensing factor mcm10
TT_09645	220446;221870;223157;223477;224281;224573	221809;221963;223390;224204;224496;224843	-;-;-;-;-;-	1.46278	3.32479	37.6534	8.45e-10	3.3e-09	NA	NA	NA	NA	gi|119576|sp|P23141.2|EST1_HUMAN	31.263	2.56e-47	RecName: Full=Liver carboxylesterase 1
TT_06906	507625;508146;508460	508028;508392;508756	+;+;+	1.46138	4.51793	33.4489	7.32e-09	2.58e-08	NA	NA	NA	NA	NA	NA	NA	NA
TT_07755	546161;546472;547410	546410;547293;547555	+;+;+	1.46123	-0.0425852	5.05594	0.0245417	0.0363272	NA	NA	NA	NA	gi|952543489|sp|D4APQ6.1|TRXR_ARTBC	44.886	5.76e-96	RecName: Full=Probable thioredoxin reductase ARB_06224
TT_06028	776126;776496;776939;777289;777687;778100	776233;776881;777219;777491;778030;778892	+;+;+;+;+;+	1.46081	7.83003	34.071	5.31e-09	1.9e-08	GT4			N	gi|74582623|sp|O75003.1|TREPH_GRIFR	48.356	0	RecName: Full=Trehalose phosphorylase
TT_09464	1942560;1942742;1943724	1942577;1942964;1946128	+;+;+	1.45705	5.77547	22.7563	1.84e-06	4.92e-06	NA	NA	NA	NA	NA	NA	NA	NA
TT_10201	2168136;2168579	2168496;2168904	+;+	1.45649	5.16583	54.507	1.55e-13	8.89e-13	NA	NA	NA	NA	gi|74856914|sp|Q54ZD0.1|PTH2_DICDI	54.472	1.85e-38	RecName: Full=Probable peptidyl-tRNA hydrolase 2
TT_05294	361564	362874	-	1.45615	6.22155	33.5831	6.83e-09	2.42e-08	NA	NA	NA	NA	gi|74626609|sp|O13822.1|YEE6_SCHPO	43.824	6.12e-84	RecName: Full=Uncharacterized oxidoreductase C19A8.06
TT_03176	2720056;2720166;2723577;2723906;2724433	2720106;2721383;2723843;2724370;2725674	+;+;+;+;+	1.45606	7.75016	37.8238	7.74e-10	3.04e-09	NA	NA	NA	NA	gi|74665567|sp|Q9UT75.1|MOD5_SCHPO	38.673	1.6e-81	RecName: Full=tRNA dimethylallyltransferase
TT_07489	368301;368584;371931	368513;371856;373427	-;-;-	1.45501	7.63365	27.055	1.98e-07	5.89e-07	NA	NA	NA	NA	NA	NA	NA	NA
TT_05085	965051;966501;967206	966448;967123;967419	+;+;+	1.45441	0.0969747	9.78093	0.00176331	0.00316169	NA	NA	NA	NA	gi|140398|sp|P25375.1|PRTD_YEAST	28.417	1.89e-85	RecName: Full=Saccharolysin
TT_08724	709947	711749	+	1.45417	5.95061	30.7387	2.95e-08	9.66e-08	NA	NA	NA	NA	gi|1063797046|sp|Q4IBK5.2|PPIL2_GIBZE	65.058	0	RecName: Full=Peptidyl-prolyl cis-trans isomerase-like 2
TT_01351	4422584;4422965	4422882;4423415	-;-	1.45377	5.27236	38.3679	5.86e-10	2.32e-09	NA	NA	NA	NA	gi|74638727|sp|Q9P6P0.1|TAF3_SCHPO	25.137	1.15e-05	RecName: Full=Transcription initiation factor TFIID subunit 3
TT_04159	671602;671766;671861;672209;673030	671665;671810;672141;672970;673236	+;+;+;+;+	1.453	8.94584	28.4647	9.54e-08	2.95e-07	NA	NA	NA	NA	gi|74613892|sp|Q7RXQ1.1|CSN1_NEUCR	58.486	9.09e-174	RecName: Full=COP9 signalosome complex subunit 1
TT_00998	3197653	3198342	+	1.45235	4.27519	22.9691	1.65e-06	4.43e-06	NA	NA	NA	NA	NA	NA	NA	NA
TT_00696	2153093;2153859;2155609;2156122	2153773;2155545;2156057;2156442	-;-;-;-	1.45223	3.73838	14.7238	0.000124467	0.000263638	NA	NA	NA	NA	gi|416768|sp|P32562.1|CDC5_YEAST	44.654	7.45e-73	RecName: Full=Cell cycle serine/threonine-protein kinase CDC5/MSD2
TT_07325	588173;589933	589864;590157	-;-	1.45142	5.61521	45.252	1.73e-11	8.12e-11	NA	NA	NA	NA	gi|118574055|sp|Q2GV49.1|SPB4_CHAGB	85.601	0	RecName: Full=ATP-dependent rRNA helicase SPB4
TT_00573	1703738;1704064;1704448;1707194	1703996;1704276;1707161;1707199	+;+;+;+	1.45075	2.97841	20.3166	6.56e-06	1.64e-05	NA	NA	NA	NA	gi|1063797028|sp|I1S4T3.3|ABAA_GIBZE	37.288	4.36e-112	RecName: Full=Conidiophore development regulator abaA
TT_04366	1437090;1438696;1440571	1438634;1439392;1443314	+;+;+	1.44879	7.64347	46.4727	9.29e-12	4.46e-11	NA	NA	NA	NA	gi|152013519|sp|A4QYM6.1|DRS1_MAGO7	72.464	0	RecName: Full=ATP-dependent RNA helicase DRS1
TT_06855	336992;337087	336999;337258	-;-	1.44873	1.38014	13.4039	0.000251101	0.000511676	NA	NA	NA	NA	NA	NA	NA	NA
TT_01589	5311660;5312047;5314799	5311969;5314646;5314843	+;+;+	1.4471	7.05438	43.3834	4.5e-11	2.01e-10	NA	NA	NA	NA	gi|82082357|sp|Q5ZL00.1|EMC1_CHICK	25.458	1.3e-52	RecName: Full=ER membrane protein complex subunit 1
TT_03362	3374681;3375014;3375274	3374866;3375159;3375466	+;+;+	1.44685	5.09281	38.9765	4.29e-10	1.72e-09	NA	NA	NA	NA	gi|74638903|sp|Q9UU88.1|KAD6_SCHPO	54.118	4.73e-59	RecName: Full=Adenylate kinase isoenzyme 6 homolog
TT_05443	919803;920684	920630;922552	+;+	1.44663	4.97507	35.9387	2.04e-09	7.67e-09	NA	NA	NA	NA	gi|26391978|sp|O74113.1|CDC45_SCHPO	33.955	1.99e-124	RecName: Full=Cell division control protein 45 homolog
TT_01816	6099744;6100705;6101092;6101464;6101587	6100600;6101019;6101409;6101527;6102735	+;+;+;+;+	1.44555	5.56849	36.2753	1.71e-09	6.5e-09	NA	NA	NA	NA	gi|1160421932|sp|Q5A2J7.2|YVC1_CANAL	22.505	1.79e-14	RecName: Full=Calcium channel YVC1
TT_04037	253275;253633;254519	253513;254438;254778	-;-;-	1.44544	5.93474	51.2689	8.05e-13	4.29e-12	NA	NA	NA	NA	gi|74596184|sp|Q5B5W2.1|HUT1_EMENI	50.816	1.36e-130	RecName: Full=UDP-galactose transporter homolog 1
TT_08035	1654779;1655545	1655460;1655762	-;-	1.44457	6.9373	47.3301	6e-12	2.94e-11	NA	NA	NA	NA	gi|229891203|sp|Q8T3C8.2|MTFP1_CAEEL	27.273	1.17e-08	RecName: Full=Mitochondrial fission process protein 1
TT_02603	556313;556528	556444;556707	+;+	1.44338	3.25283	18.1026	2.09e-05	4.91e-05	NA	NA	NA	NA	NA	NA	NA	NA
TT_09149	744857;745524;746468;746677	745431;746401;746620;746861	-;-;-;-	1.44265	5.02837	34.1334	5.15e-09	1.85e-08	NA	NA	NA	NA	gi|549758|sp|P36033.1|FRE2_YEAST	24.568	1.38e-24	RecName: Full=Ferric/cupric reductase transmembrane component 2
TT_03452	3703382;3703443	3703389;3705033	-;-	1.43874	4.36803	18.3456	1.84e-05	4.34e-05	NA	NA	NA	NA	NA	NA	NA	NA
TT_04057	315282	317249	+	1.43721	5.94185	37.5558	8.88e-10	3.46e-09	NA	NA	NA	NA	gi|74628942|sp|Q7SBR1.1|MRH4_NEUCR	65.964	0	RecName: Full=ATP-dependent RNA helicase mrh4, mitochondrial
TT_01414	4664013;4664393;4666701;4666951	4664266;4666487;4666773;4667318	+;+;+;+	1.43626	4.642	31.7034	1.8e-08	6.02e-08	NA	NA	NA	NA	gi|121791807|sp|Q2HG76.1|MPH1_CHAGB	76.128	0	RecName: Full=ATP-dependent DNA helicase MPH1
TT_08098	1865303;1865572	1865485;1865892	+;+	1.43565	4.47961	41.3923	1.25e-10	5.31e-10	NA	NA	NA	NA	NA	NA	NA	NA
TT_00703	2176884;2177298;2177683	2176943;2177421;2177846	-;-;-	1.43512	9.55795	21.1066	4.34e-06	1.11e-05	NA	NA	NA	NA	gi|74625406|sp|Q9P7K6.1|SDO1L_SCHPO	43.011	7.06e-19	RecName: Full=SDO1-like protein C21C3.19
TT_03550	4018780;4019016;4019375;4019705;4020923;4021328	4018947;4019312;4019654;4020871;4021257;4021549	+;+;+;+;+;+	1.43467	6.79933	35.5391	2.5e-09	9.35e-09	NA	NA	NA	NA	gi|73621942|sp|Q9P6V8.2|SPB1_NEUCR	77.698	0	RecName: Full=AdoMet-dependent rRNA methyltransferase spb1
TT_04837	40200;40786;40980	40734;40925;41753	+;+;+	1.43173	6.93271	25.6745	4.04e-07	1.17e-06	NA	NA	NA	NA	gi|81902315|sp|Q91VW9.1|ZKSC3_MOUSE	47.656	8.43e-33	RecName: Full=Zinc finger protein with KRAB and SCAN domains 3
TT_00617	1882248	1882679	+	1.4307	9.42744	19.4952	1.01e-05	2.47e-05	NA	NA	NA	NA	gi|74600729|sp|Q6BIS8.1|TOS6_DEBHA	75	0.76	RecName: Full=Protein TOS6
TT_01567	5240569;5240863	5240791;5241065	+;+	1.43042	2.63451	14.1734	0.000166709	0.000347561	NA	NA	NA	NA	gi|81751967|sp|Q8FYD8.1|SECA_BRUSU	28.125	0.004	RecName: Full=Protein translocase subunit SecA
TT_09100	573238;573324;573667;576212;577168;577436;577698	573252;573608;575457;577063;577296;577597;577772	+;+;+;+;+;+;+	1.42968	6.5011	53.0664	3.22e-13	1.79e-12	NA	NA	NA	NA	gi|1723920|sp|P53123.1|MRM2_YEAST	37.349	1.3e-60	RecName: Full=rRNA methyltransferase 2, mitochondrial
TT_09288	1261100;1261494;1262621;1262826;1262987	1261385;1261921;1262685;1262857;1263078	-;-;-;-;-	1.429	6.50168	38.7339	4.86e-10	1.94e-09	NA	NA	NA	NA	gi|52788274|sp|Q00970.2|MG101_KLULA	64.912	3.06e-78	RecName: Full=Mitochondrial genome maintenance protein MGM101
TT_07662	176761;179026	178950;179154	+;+	1.42842	5.68841	55.8266	7.92e-14	4.7e-13	NA	NA	NA	NA	gi|19860235|sp|P49731.2|MCM6_SCHPO	62.566	0	RecName: Full=DNA replication licensing factor mcm6
TT_00442	1269772;1270067	1270000;1270596	+;+	1.42617	9.84163	39.1225	3.98e-10	1.6e-09	NA	NA	NA	NA	NA	NA	NA	NA
TT_02416	8254909;8255301	8255116;8255638	+;+	1.42591	4.70021	25.1562	5.29e-07	1.51e-06	NA	NA	NA	NA	NA	NA	NA	NA
TT_03537	3986351;3987247	3986859;3987964	+;+	1.42587	4.31929	54.8457	1.3e-13	7.55e-13	NA	NA	NA	NA	gi|73920838|sp|O42936.1|LAS1_SCHPO	39.333	5.69e-21	RecName: Full=Pre-rRNA-processing protein las1
TT_10171	2066503;2067655;2069103;2069683	2067601;2068361;2069608;2069833	-;-;-;-	1.42485	5.63468	48.0005	4.26e-12	2.12e-11	NA	NA	NA	NA	gi|82184847|sp|Q6INR1.1|EIF3J_XENLA	23.438	0.84	RecName: Full=Eukaryotic translation initiation factor 3 subunit J
TT_04631	2356908;2357471	2357320;2357558	-;-	1.42481	6.79578	26.6	2.5e-07	7.37e-07	NA	NA	NA	NA	gi|730223|sp|Q07335.1|TOM22_NEUCR	68.831	5.05e-57	RecName: Full=Mitochondrial import receptor subunit tom22
TT_00966	3040317	3041201	+	1.42346	11.0538	12.097	0.000505035	0.00097745	NA	NA	NA	NA	gi|83300369|sp|O60024.2|ALL4_ASPFU	40.201	2.09e-31	RecName: Full=Allergen Asp f 4
TT_06432	2202704;2203142	2203070;2204832	+;+	1.42303	6.67432	40.88	1.62e-10	6.81e-10	NA	NA	NA	NA	gi|131557|sp|P25044.1|PTP1_YEAST	32.911	5.37e-12	RecName: Full=Tyrosine-protein phosphatase 1
TT_09861	977533	979179	-	1.42253	3.12087	15.7413	7.26e-05	0.000159203	NA	NA	NA	NA	NA	NA	NA	NA
TT_04968	532931;533043	532949;534145	+;+	1.42204	5.10438	45.182	1.8e-11	8.39e-11	NA	NA	NA	NA	NA	NA	NA	NA
TT_03996	118038	118634	-	1.42187	3.37919	36.966	1.2e-09	4.63e-09	NA	NA	NA	NA	gi|118998|sp|P16184.1|DYR_PNECA	32.487	2.33e-32	RecName: Full=Dihydrofolate reductase
TT_01335	4375746;4377596	4377524;4378648	-;-	1.42134	6.58596	35.999	1.97e-09	7.45e-09	NA	NA	NA	NA	gi|134781|sp|P23201.1|SPA2_YEAST	46.957	5.96e-20	RecName: Full=Protein SPA2
TT_02067	7057573;7058574;7058872	7058520;7058784;7058945	+;+;+	1.42037	1.14892	15.8731	6.77e-05	0.000148888	NA	NA	NA	NA	NA	NA	NA	NA
TT_09711	429549	429851	+	1.41984	0.000843258	14.9073	0.000112923	0.000240599	NA	NA	NA	NA	gi|82000418|sp|Q5UR90.1|YR642_MIMIV	27.059	0.19	RecName: Full=Uncharacterized protein R642 [Acanthamoeba polyphaga mimivirus]
TT_06980	729598;729709;730537	729645;730495;731039	+;+;+	1.41977	5.41978	49.648	1.84e-12	9.57e-12	NA	NA	NA	NA	gi|166214985|sp|Q9C0Q7.2|TIM54_NEUCR	66.364	0	RecName: Full=Mitochondrial import inner membrane translocase subunit tim54
TT_01785	5978231;5978546;5979862;5980812;5983174	5978456;5979788;5980161;5983141;5983616	+;+;+;+;+	1.41941	8.04443	51.8286	6.06e-13	3.28e-12	NA	NA	NA	NA	gi|121786079|sp|Q2H5T8.1|EIF3D_CHAGB	87.435	0	RecName: Full=Eukaryotic translation initiation factor 3 subunit D
TT_08555	94456	96843	-	1.41917	7.6625	32.4129	1.25e-08	4.28e-08	NA	NA	NA	NA	gi|1175374|sp|Q09702.1|NRD1_SCHPO	48.435	2.02e-161	RecName: Full=Negative regulator of differentiation 1
TT_02410	8230820;8231731;8232189	8231640;8232126;8232684	+;+;+	1.41909	8.03683	29.6002	5.31e-08	1.69e-07	GH16			Y	gi|961512591|sp|D4B4J2.2|CRH12_ARTBC	45.988	2.41e-89	RecName: Full=Probable extracellular glycosidase ARB_03382
TT_04027	214520;215160	215091;215952	-;-	1.41709	4.331	17.0499	3.64e-05	8.28e-05	GH76			N	gi|395398579|sp|Q9P6I3.2|YHG7_SCHPO	24.922	1.05e-13	RecName: Full=Putative mannan endo-1,6-alpha-mannosidase C1198.07c
TT_05319	450470;451286;451682	451224;451583;451915	-;-;-	1.41442	8.88461	45.133	1.84e-11	8.6e-11	NA	NA	NA	NA	gi|2497989|sp|Q03829.1|YM39_YEAST	46.927	3.92e-103	RecName: Full=Uncharacterized mitochondrial carrier YMR166C
TT_00787	2458442;2458814	2458446;2459459	-;-	1.41312	5.32153	32.2559	1.35e-08	4.63e-08	NA	NA	NA	NA	gi|74671403|sp|Q4WPF7.1|DPH4_ASPFU	40.094	3.53e-34	RecName: Full=Diphthamide biosynthesis protein 4
TT_07185	87078;89419	89356;90178	-;-	1.41093	2.13532	11.5413	0.000680681	0.00128918	NA	NA	NA	NA	NA	NA	NA	NA
TT_06689	377334;378288	378224;378344	+;+	1.41089	9.053	25.3034	4.9e-07	1.4e-06	NA	NA	NA	NA	gi|75112464|sp|Q5Z8T3.1|MIOX_ORYSJ	50.943	2.28e-84	RecName: Full=Probable inositol oxygenase
TT_04158	664931;665683;665857;666304;666985;667821	665625;665794;666241;666930;667747;668217	-;-;-;-;-;-	1.40528	5.75137	19.5956	9.57e-06	2.35e-05	NA	NA	NA	NA	gi|731872|sp|P40467.1|ASG1_YEAST	30.217	2.66e-99	RecName: Full=Activator of stress genes 1
TT_00441	1267576	1268097	+	1.40506	4.78902	23.2357	1.43e-06	3.89e-06	NA	NA	NA	NA	gi|298286825|sp|Q7NAT4.2|HMW1_MYCGA	25.899	0.21	RecName: Full=Cytadherence high molecular weight protein 1
TT_03434	3654526;3656261;3656482	3656171;3656401;3656599	-;-;-	1.40326	6.2868	39.5786	3.15e-10	1.28e-09	NA	NA	NA	NA	gi|3123199|sp|P41889.2|CUT9_SCHPO	44.402	8.15e-149	RecName: Full=Anaphase-promoting complex subunit cut9
TT_01412	4653280	4655622	-	1.40261	7.55137	33.9794	5.57e-09	1.99e-08	NA	NA	NA	NA	NA	NA	NA	NA
TT_09614	136696	137700	-	1.40091	2.12458	22.6916	1.9e-06	5.09e-06	NA	NA	NA	NA	gi|74582607|sp|O74959.1|YJCD_SCHPO	37.762	7.1e-44	RecName: Full=Uncharacterized oxidoreductase C736.13
TT_04212	829530	830750	+	1.40061	6.59031	47.9197	4.44e-12	2.21e-11	NA	NA	NA	NA	gi|20138533|sp|O15823.1|MER1_EUPOC	24.444	0.58	RecName: Full=Mating pheromone 1
TT_01427	4707153;4707262;4708541	4707159;4708109;4708801	-;-;-	1.39967	3.69518	36.2632	1.72e-09	6.54e-09	NA	NA	NA	NA	gi|50401208|sp|Q9Z2D7.1|MBD4_MOUSE	34.884	6.74e-14	RecName: Full=Methyl-CpG-binding domain protein 4
TT_07254	306446	308299	-	1.39837	6.20449	44.0333	3.23e-11	1.47e-10	NA	NA	NA	NA	gi|75204290|sp|Q9SF38.1|PP222_ARATH	26.22	7.59e-10	RecName: Full=Pentatricopeptide repeat-containing protein At3g09650, chloroplastic
TT_06676	346924;347457	347234;348168	+;+	1.39738	5.41166	35.8655	2.11e-09	7.95e-09	NA	NA	NA	NA	NA	NA	NA	NA
TT_10168	2062349	2063551	-	1.39687	7.4272	27.2644	1.77e-07	5.32e-07	NA	NA	NA	NA	gi|1710598|sp|P31334.3|RM09_YEAST	47.41	1.58e-67	RecName: Full=54S ribosomal protein L9, mitochondrial
TT_00242	421191;422151;422300;422421	422072;422218;422336;422600	-;-;-;-	1.39675	2.39202	11.1716	0.000830604	0.00155166	NA	NA	NA	NA	gi|1279751577|sp|A0A084B9Z2.1|SAT4_STACB	25.726	3.52e-13	RecName: Full=Satratoxin biosynthesis SC1 cluster protein 4
TT_01690	5670541	5671881	+	1.39622	7.7487	38.0363	6.94e-10	2.74e-09	NA	NA	NA	NA	gi|31077070|sp|Q9Y7I8.2|ZUO1_SCHPO	52.235	2.65e-123	RecName: Full=Zuotin
TT_00113	33187;33962	33879;34585	+;+	1.39445	6.95733	36.7025	1.38e-09	5.27e-09	NA	NA	NA	NA	gi|74620090|sp|Q874C1.1|TIM50_NEUCR	70	0	RecName: Full=Mitochondrial import inner membrane translocase subunit tim50
TT_08266	2397042;2397229;2397312;2397504;2397750	2397144;2397249;2397443;2397651;2398251	+;+;+;+;+	1.39425	6.32821	22.061	2.64e-06	6.97e-06	NA	NA	NA	NA	gi|74654575|sp|O13844.1|YFG5_SCHPO	60	1.45e-119	RecName: Full=Uncharacterized mitochondrial carrier C19G12.05
TT_07428	80660;80786;81144;81312	80693;81022;81249;83532	+;+;+;+	1.39322	6.93417	21.7662	3.08e-06	8.05e-06	NA	NA	NA	NA	NA	NA	NA	NA
TT_01552	5202661;5204455	5204272;5204468	-;-	1.39319	4.71525	39.0492	4.13e-10	1.66e-09	NA	NA	NA	NA	NA	NA	NA	NA
TT_06621	97740;98479	97799;98487	+;+	1.39237	1.32641	20.963	4.68e-06	1.19e-05	NA	NA	NA	NA	NA	NA	NA	NA
TT_07002	792264;792785;794041;794193	792585;793983;794088;795461	+;+;+;+	1.39058	7.62964	32.8363	1e-08	3.48e-08	NA	NA	NA	NA	gi|74582165|sp|O43024.1|YGVA_SCHPO	25.714	3.15e-08	RecName: Full=CUE domain-containing protein C354.10
TT_10044	1623967	1625499	+	1.38969	9.26835	5.08313	0.0241597	0.0358087	NA	NA	NA	NA	NA	NA	NA	NA
TT_09435	1830152;1830253;1831763	1830200;1831208;1831915	+;+;+	1.38914	2.08448	19.2471	1.15e-05	2.78e-05	NA	NA	NA	NA	NA	NA	NA	NA
TT_08631	366429;366703;366849;367816;368363	366570;366784;367752;368292;368608	+;+;+;+;+	1.38846	7.55016	32.3076	1.32e-08	4.51e-08	NA	NA	NA	NA	gi|61252265|sp|P78706.2|RCO1_NEUCR	73.496	0	RecName: Full=Transcriptional repressor rco-1
TT_02921	1753295;1753474;1753874	1753392;1753731;1754504	-;-;-	1.38717	6.76979	38.2768	6.14e-10	2.43e-09	NA	NA	NA	NA	NA	NA	NA	NA
TT_02554	395471;395798;396108;396279;396380;396456;396542;396630;396753;397236	395699;396054;396212;396327;396399;396488;396570;396696;397155;397267	+;+;+;+;+;+;+;+;+;+	1.38685	7.75101	25.6252	4.15e-07	1.2e-06	NA	NA	NA	NA	gi|1008808743|sp|G0SEH7.2|DIM1_CHATD	80.344	0	RecName: Full=Dimethyladenosine transferase
TT_10196	2155621;2156176	2155845;2156232	+;+	1.3864	3.92405	38.4046	5.75e-10	2.28e-09	NA	NA	NA	NA	NA	NA	NA	NA
TT_09138	705165;705800;706235;706796	705703;706150;706673;706936	+;+;+;+	1.38635	6.84929	45.569	1.47e-11	6.95e-11	NA	NA	NA	NA	gi|259016333|sp|O74975.3|PCY1_SCHPO	54.331	1.51e-102	RecName: Full=Probable choline-phosphate cytidylyltransferase
TT_01579	5279625;5279709	5279629;5279787	-;-	1.38401	1.12875	16.1655	5.8e-05	0.000128653	NA	NA	NA	NA	NA	NA	NA	NA
TT_07509	437029;437402;438663;439026	437315;438545;438949;439104	-;-;-;-	1.38362	1.18977	14.042	0.000178771	0.000370907	NA	NA	NA	NA	gi|130117|sp|P15710.1|PHO4_NEUCR	38.852	1.47e-135	RecName: Full=Phosphate-repressible phosphate permease pho-4
TT_10130	1933567;1934134	1934067;1934919	+;+	1.38137	4.33674	41.3163	1.29e-10	5.5e-10	NA	NA	NA	NA	gi|2498862|sp|Q12277.1|RRP42_YEAST	31.461	6.07e-29	RecName: Full=Exosome complex component RRP42
TT_08784	975310;975827;976174;976690;977130;977272;977467	975760;976098;976624;977056;977241;977373;977817	-;-;-;-;-;-;-	1.38078	2.78016	28.5044	9.35e-08	2.89e-07	NA	NA	NA	NA	gi|90101559|sp|Q4JY98.2|Y060_CORJK	39.216	0.91	RecName: Full=UPF0145 protein jk0060
TT_07684	260187;261005;261541;261830	260882;261139;261619;262014	-;-;-;-	1.3795	7.17732	27.358	1.69e-07	5.08e-07	NA	NA	NA	NA	gi|14285349|sp|Q9HEV5.1|ASD4_NEUCR	60.345	1.61e-101	RecName: Full=GATA type zinc finger protein asd-4
TT_03688	4630576;4631372	4631267;4631519	-;-	1.37889	4.57164	29.5726	5.39e-08	1.71e-07	NA	NA	NA	NA	gi|34223744|sp|Q9VCR7.2|CTNS_DROME	39.35	5.03e-57	RecName: Full=Cystinosin homolog
TT_04527	1976421;1976716;1977410	1976519;1977086;1977605	+;+;+	1.37876	3.76746	23.9186	1e-06	2.77e-06	NA	NA	NA	NA	gi|387935426|sp|Q0IHF9.2|SARAF_XENLA	36.913	6.54e-27	RecName: Full=Store-operated calcium entry-associated regulatory factor
TT_02813	1326983;1327710;1328185;1329705	1327653;1328129;1329621;1329762	-;-;-;-	1.37818	7.79032	26.1491	3.16e-07	9.25e-07	NA	NA	NA	NA	gi|74626332|sp|Q9Y7U0.1|YCJE_SCHPO	33.333	9.7e-08	RecName: Full=Uncharacterized protein C63.14
TT_09279	1244386	1244817	+	1.37813	3.8206	26.4635	2.69e-07	7.91e-07	NA	NA	NA	NA	NA	NA	NA	NA
TT_07085	1025233;1025385;1026209	1025314;1026116;1026894	+;+;+	1.3768	3.30666	23.0583	1.57e-06	4.25e-06	GH76			Y	gi|549674|sp|P36091.1|DCW1_YEAST	35.794	1.34e-83	RecName: Full=Mannan endo-1,6-alpha-mannosidase DCW1
TT_03582	4122077;4122342;4125820;4127813	4122146;4125027;4127760;4129244	+;+;+;+	1.37638	5.83361	19.9347	8.01e-06	1.98e-05	NA	NA	NA	NA	gi|74625874|sp|Q9UST7.1|SFC3_SCHPO	21.813	2.27e-07	RecName: Full=Transcription factor tau subunit sfc3
TT_05573	1433751;1434146	1434087;1434159	-;-	1.37605	4.86612	39.1014	4.02e-10	1.62e-09	NA	NA	NA	NA	gi|74583210|sp|P89886.1|TMA20_YEAST	46.552	5.94e-33	RecName: Full=Translation machinery-associated protein 20
TT_01771	5915107;5915285;5915479;5916885	5915199;5915358;5916791;5916916	-;-;-;-	1.37533	7.10986	29.9559	4.42e-08	1.42e-07	NA	NA	NA	NA	gi|117803|sp|P09437.2|CYB2_WICAO	35.368	8.55e-93	RecName: Full=Cytochrome b2, mitochondrial
TT_04947	470386;470790	470711;471564	+;+	1.37493	6.28918	37.5841	8.76e-10	3.41e-09	NA	NA	NA	NA	gi|90111987|sp|Q5HYK3.2|COQ5_HUMAN	42.508	9.11e-73	RecName: Full=2-methoxy-6-polyprenyl-1,4-benzoquinol methylase, mitochondrial,
TT_02527	309002;309535	309471;310081	+;+	1.37413	4.49774	21.3748	3.78e-06	9.71e-06	NA	NA	NA	NA	gi|18203084|sp|Q9J5A7.1|V155_FOWPN	25.591	1.2e-08	RecName: Full=Putative ankyrin repeat protein FPV115
TT_06305	1789625;1790000;1790387;1790872	1789923;1790327;1790811;1791736	+;+;+;+	1.37337	2.977	9.80365	0.00174166	0.0031266	NA	NA	NA	NA	gi|92090582|sp|Q869C3.3|ACES_ANOGA	28.419	3.3e-42	RecName: Full=Acetylcholinesterase
TT_09436	1831969;1832027	1832010;1832200	-;-	1.37162	0.407539	12.6566	0.000374236	0.00074132	NA	NA	NA	NA	NA	NA	NA	NA
TT_05364	643846;644102	644013;646630	-;-	1.37154	8.476	21.6376	3.29e-06	8.57e-06	NA	NA	NA	NA	gi|74616606|sp|Q7S8C4.1|LONM_NEUCR	85.073	0	RecName: Full=Lon protease homolog, mitochondrial
TT_01983	6692815;6694747;6695089;6695181	6694693;6695028;6695125;6695199	-;-;-;-	1.37152	2.7974	38.1699	6.48e-10	2.56e-09	NA	NA	NA	NA	gi|12644237|sp|P36626.2|REC8_SCHPO	25.333	3.05e-13	RecName: Full=Meiotic recombination protein rec8
TT_00456	1302264;1304791	1302402;1305359	+;+	1.37066	0.0114615	16.4894	4.89e-05	0.000109623	NA	NA	NA	NA	gi|123064218|sp|Q15QB2.1|PDXA_PSEA6	32.323	0.53	RecName: Full=4-hydroxythreonine-4-phosphate dehydrogenase
TT_01153	3777824;3777943;3778104;3778303;3778540	3777880;3778003;3778237;3778486;3779210	+;+;+;+;+	1.36976	8.34131	32.8127	1.01e-08	3.52e-08	NA	NA	NA	NA	gi|1723685|sp|P53252.1|PIL1_YEAST	69.928	2.82e-146	RecName: Full=Sphingolipid long chain base-responsive protein PIL1
TT_04755	2807882;2808816;2809306;2809741	2808761;2809240;2809636;2810024	-;-;-;-	1.36964	4.79303	34.6181	4.01e-09	1.46e-08	NA	NA	NA	NA	gi|92090582|sp|Q869C3.3|ACES_ANOGA	29.851	3.26e-44	RecName: Full=Acetylcholinesterase
TT_01503	5040755;5040921;5041128;5042466	5040843;5041059;5042354;5042474	-;-;-;-	1.36802	7.38353	21.2307	4.07e-06	1.04e-05	NA	NA	NA	NA	gi|232152|sp|P30284.1|CG21_EMENI	61.053	0	RecName: Full=G2/mitotic-specific cyclin-B
TT_07681	253912;254966	254894;255107	-;-	1.36775	5.9123	40.5861	1.88e-10	7.86e-10	NA	NA	NA	NA	gi|74676618|sp|Q12516.1|SRF1_YEAST	32.571	4.45e-12	RecName: Full=Regulator of phospholipase D SRF1
TT_02833	1375632;1376058	1375946;1376192	+;+	1.36597	6.22275	29.4139	5.85e-08	1.85e-07	NA	NA	NA	NA	gi|31077057|sp|Q92363.1|YEJL_SCHPO	48.276	1.02e-08	RecName: Full=Uncharacterized protein C31G5.21
TT_05400	766611;766869	766803;768112	+;+	1.36466	3.58686	13.8359	0.000199489	0.000411149	NA	NA	NA	NA	gi|75254380|sp|Q69T21.1|TGAL8_ORYSJ	34.146	0.15	RecName: Full=Transcription factor TGAL8
TT_02070	7073930	7074883	+	1.36457	7.83261	37.1272	1.11e-09	4.28e-09	NA	NA	NA	NA	gi|34921416|sp|O93870.1|FCR1_CANAX	40.678	0.00017	RecName: Full=Fluconazole resistance protein 1
TT_01097	3598159;3598372;3598613	3598284;3598484;3598982	+;+;+	1.36447	3.88959	22.7813	1.82e-06	4.86e-06	NA	NA	NA	NA	NA	NA	NA	NA
TT_02604	557020;558437;558703	558358;558510;558753	+;+;+	1.36417	5.47802	26.1358	3.18e-07	9.31e-07	NA	NA	NA	NA	gi|74674483|sp|Q4WYA1.1|REXO3_ASPFU	48.111	5.7e-125	RecName: Full=RNA exonuclease 3
TT_04607	2253838;2254162;2255100;2256883	2254092;2255016;2256735;2257406	+;+;+;+	1.36342	7.72065	20.5659	5.76e-06	1.45e-05	NA	NA	NA	NA	gi|3183401|sp|O14077.1|MU138_SCHPO	40.234	0	RecName: Full=Putative zinc protease mug138
TT_07420	57598;57705;57923	57611;57841;60525	+;+;+	1.36292	4.01679	33.1988	8.32e-09	2.92e-08	NA	NA	NA	NA	gi|290457644|sp|Q17RS7.2|GEN_HUMAN	31.381	4.72e-21	RecName: Full=Flap endonuclease GEN homolog 1
TT_06816	214652;215508;215699;215930;216073	215443;215630;215785;215992;216159	-;-;-;-;-	1.36243	8.73103	44.9137	2.06e-11	9.55e-11	NA	NA	NA	NA	gi|395398441|sp|Q9USP8.2|IDH2_SCHPO	68.733	0	RecName: Full=Isocitrate dehydrogenase [NAD] subunit 2, mitochondrial
TT_04851	75895;76259;76831	75901;76739;76849	-;-;-	1.36178	5.50446	41.4178	1.23e-10	5.24e-10	NA	NA	NA	NA	gi|83287899|sp|P38239.2|YBR2_YEAST	53.061	2.11e-08	RecName: Full=Uncharacterized RING finger protein YBR062C
TT_04283	1146072;1146789;1151267	1146706;1151190;1151686	-;-;-	1.36173	6.68865	27.532	1.55e-07	4.67e-07	NA	NA	NA	NA	gi|74582568|sp|O74835.1|RRP5_SCHPO	39.088	0	RecName: Full=rRNA biogenesis protein rrp5
TT_04180	746189;746542	746470;747537	-;-	1.35831	9.60512	27.6236	1.47e-07	4.46e-07	NA	NA	NA	NA	gi|1170512|sp|Q09689.1|IF5_SCHPO	46.394	2.1e-111	RecName: Full=Probable eukaryotic translation initiation factor 5
TT_01758	5886207	5888717	+	1.35784	2.70426	35.4686	2.59e-09	9.66e-09	NA	NA	NA	NA	gi|341940260|sp|P38360.2|ATU1_YEAST	60.457	0	RecName: Full=P-type cation-transporting ATPase
TT_09533	2212802;2214108	2214043;2215214	-;-	1.35721	6.39383	41.2698	1.33e-10	5.63e-10	NA	NA	NA	NA	gi|3219947|sp|O13747.1|EPT1_SCHPO	36.295	1.21e-99	RecName: Full=RING finger protein ETP1 homolog
TT_00849	2649233;2649473;2650673;2651789;2652107	2649395;2650624;2651664;2651828;2652672	+;+;+;+;+	1.35689	6.85201	37.9995	7.08e-10	2.79e-09	NA	NA	NA	NA	gi|408360193|sp|O94316.2|SN114_SCHPO	54.125	0	RecName: Full=Pre-mRNA-splicing factor cwf10
TT_02152	7371398;7372308;7372770;7373199;7373517	7371623;7372718;7373130;7373456;7373565	+;+;+;+;+	1.3561	10.6268	23.7364	1.1e-06	3.03e-06	NA	NA	NA	NA	gi|118577976|sp|Q2H4D0.1|SUB2_CHAGB	96.083	0	RecName: Full=ATP-dependent RNA helicase SUB2
TT_04961	513542	514861	+	1.35525	4.84349	21.3913	3.74e-06	9.64e-06	NA	NA	NA	NA	gi|119369262|sp|Q1GN74.1|ENGB_SPHAL	36.683	4.76e-22	RecName: Full=Probable GTP-binding protein EngB
TT_03941	5634154;5634580;5634864;5635267;5635523	5634519;5634744;5635131;5635409;5636764	+;+;+;+;+	1.35523	5.56039	36.4528	1.56e-09	5.96e-09	NA	NA	NA	NA	NA	NA	NA	NA
TT_06360	1960666;1961395	1960949;1961401	-;-	1.35515	-1.12441	7.11078	0.00766219	0.0123845	NA	NA	NA	NA	gi|1109550131|sp|A0A024F9J0.1|VLMC_LECSP	37.143	0.99	RecName: Full=AMP-dependent ligase vlmC
TT_04835	27703	28554	+	1.35358	5.21803	46.3354	9.96e-12	4.77e-11	NA	NA	NA	NA	gi|20140557|sp|P79011.2|T2EB_SCHPO	32	4.49e-41	RecName: Full=Transcription initiation factor IIE subunit beta
TT_04979	575670;576234;576717;576857	576083;576400;576772;577041	-;-;-;-	1.35271	5.45436	26.9358	2.1e-07	6.25e-07	NA	NA	NA	NA	NA	NA	NA	NA
TT_10111	1878467	1878997	-	1.35162	6.06306	25.9151	3.57e-07	1.04e-06	NA	NA	NA	NA	NA	NA	NA	NA
TT_09280	1245240;1246341	1246126;1246380	+;+	1.35131	5.15758	42.1962	8.26e-11	3.58e-10	NA	NA	NA	NA	NA	NA	NA	NA
TT_03254	3015647;3015993;3017838	3015919;3017705;3018128	+;+;+	1.34986	7.02277	33.6088	6.74e-09	2.39e-08	NA	NA	NA	NA	gi|30913110|sp|Q96WJ0.1|ERG7_PNECA	51.344	0	RecName: Full=Lanosterol synthase
TT_02994	2066179;2066589	2066502;2067014	+;+	1.34891	3.74985	27.2492	1.79e-07	5.36e-07	NA	NA	NA	NA	NA	NA	NA	NA
TT_04480	1808733;1809069	1808999;1810043	+;+	1.3465	3.82591	42.8637	5.87e-11	2.59e-10	NA	NA	NA	NA	gi|123887404|sp|Q1JQ66.1|S35E3_DANRE	27.385	1.12e-25	RecName: Full=Solute carrier family 35 member E3
TT_08772	936993;937097;937628;938578;939050	936998;937573;938514;938920;939496	-;-;-;-;-	1.34435	6.03874	24.3437	8.06e-07	2.24e-06	NA	NA	NA	NA	gi|74582174|sp|O43086.1|ELG1_SCHPO	30.62	5.27e-27	RecName: Full=Telomere length regulation protein elg1
TT_02078	7106092;7106328;7106441;7106789;7107242	7106130;7106358;7106724;7107172;7107478	+;+;+;+;+	1.34254	10.8704	30.7739	2.9e-08	9.5e-08	NA	NA	NA	NA	gi|678019046|sp|J9MJK9.1|TAL1_FUSO4	83.851	0	RecName: Full=Transaldolase
TT_04895	220670;220884	220818;222432	+;+	1.34167	8.36123	25.913	3.57e-07	1.04e-06	NA	NA	NA	NA	gi|565830906|sp|G0S920.2|REI1_CHATD	67.43	0	RecName: Full=Cytoplasmic 60S subunit biogenesis factor REI1 homolog
TT_10151	2011416;2012490	2012418;2013100	-;-	1.34118	5.9242	39.9716	2.58e-10	1.06e-09	NA	NA	NA	NA	gi|26400388|sp|O74995.1|TFH47_SCHPO	47.732	1.05e-142	RecName: Full=General transcription and DNA repair factor IIH subunit ssl1
TT_04080	394036	396561	+	1.33906	6.67618	21.3645	3.8e-06	9.76e-06	NA	NA	NA	NA	gi|263510794|sp|A3GGG8.2|SLX4_PICST	33.333	0.37	RecName: Full=Structure-specific endonuclease subunit SLX4
TT_04237	961785;961990;962352;962598;962664;963111;963722	961856;962192;962521;962635;962852;963664;963992	+;+;+;+;+;+;+	1.33846	3.77209	46.5493	8.93e-12	4.31e-11	NA	NA	NA	NA	gi|189031170|sp|Q7S2Y8.2|DML1_NEUCR	57.786	0	RecName: Full=Protein dml-1
TT_02739	1029087;1031544;1032688	1031475;1032619;1033707	-;-;-	1.33792	8.75028	24.2094	8.64e-07	2.4e-06	NA	NA	NA	NA	gi|1270743810|sp|A0A0D1CZ63.1|FER6_USTMA	38.173	0	RecName: Full=Multidrug resistance protein fer6
TT_00814	2553491;2553942;2554140	2553890;2554080;2554242	+;+;+	1.33766	5.76484	25.8834	3.63e-07	1.05e-06	NA	NA	NA	NA	gi|341940465|sp|P38213.2|DSF2_YEAST	31.606	4.78e-18	RecName: Full=Protein DSF2
TT_04836	29088;29171;30118;30328	29094;30001;30220;30502	-;-;-;-	1.33608	1.65338	17.687	2.6e-05	6.03e-05	NA	NA	NA	NA	NA	NA	NA	NA
TT_10210	2187808;2188571;2188830	2188500;2188767;2189097	+;+;+	1.33577	5.89715	30.9138	2.7e-08	8.87e-08	NA	NA	NA	NA	gi|334302794|sp|O82622.2|FB227_ARATH	28.44	0.66	RecName: Full=Putative F-box protein At4g10190
TT_09471	1977588;1978070;1978735;1979214;1979443	1977637;1978667;1978976;1979338;1979903	-;-;-;-;-	1.33476	6.47214	32.5457	1.16e-08	4.02e-08	NA	NA	NA	NA	NA	NA	NA	NA
TT_05814	173529;173825;174831	173532;174645;174974	-;-;-	1.3345	2.51533	25.1299	5.36e-07	1.53e-06	NA	NA	NA	NA	gi|1270743825|sp|S0ECK8.1|FUJ4_GIBF5	40.938	2.4e-83	RecName: Full=Fujikurins efflux protein FFUJ_12242
TT_07884	1205620;1206269	1206201;1207243	+;+	1.3335	4.41403	20.2862	6.67e-06	1.66e-05	NA	NA	NA	NA	gi|1730773|sp|P53918.1|ESBP6_YEAST	31.224	2.22e-68	RecName: Full=Uncharacterized transporter ESBP6
TT_08181	2125904	2126455	+	1.32995	4.26995	5.64009	0.0175543	0.0266896	NA	NA	NA	NA	gi|121131|sp|P26759.1|GER3_WHEAT	32.927	9.16e-05	RecName: Full=Oxalate oxidase GF-3.8
TT_02104	7186249;7186662;7186793	7186590;7186721;7186834	-;-;-	1.32882	5.26287	11.4815	0.000702941	0.0013291	NA	NA	NA	NA	NA	NA	NA	NA
TT_06677	348608;348825;349167	348751;349057;349599	-;-;-	1.32793	8.53091	42.3933	7.46e-11	3.25e-10	NA	NA	NA	NA	gi|3123277|sp|P36523.3|RM15_YEAST	27.95	7.66e-07	RecName: Full=54S ribosomal protein L15, mitochondrial
TT_03202	2813436;2813799;2814801	2813733;2814723;2815155	+;+;+	1.32656	5.60216	20.6742	5.44e-06	1.37e-05	NA	NA	NA	NA	gi|74619586|sp|Q870V7.1|PNS1_NEUCR	70.968	0	RecName: Full=Protein PNS1
TT_03822	5148196;5148507	5148407;5148993	+;+	1.32601	8.57702	25.3858	4.69e-07	1.35e-06	NA	NA	NA	NA	gi|597439588|sp|Q7SFN5.2|PALI_NEUCR	28.571	4.59e-09	RecName: Full=pH-response regulator protein palI/prr-5
TT_05358	585501;587552	587483;588478	-;-	1.32586	6.1862	19.3978	1.06e-05	2.59e-05	NA	NA	NA	NA	gi|74854820|sp|Q54RR9.1|Y9844_DICDI	25.6	1.34e-13	RecName: Full=Probable serine/threonine-protein kinase DDB_G0282963
TT_02184	7461725	7462783	-	1.32531	3.42764	18.4162	1.78e-05	4.2e-05	NA	NA	NA	NA	gi|754388588|sp|F4JCQ3.1|DG783_ARATH	29.139	3.03e-28	RecName: Full=Putative DNA glycosylase At3g47830
TT_05388	721676;722173;722715	722085;722617;722759	-;-;-	1.32459	5.62084	29.4314	5.79e-08	1.83e-07	NA	NA	NA	NA	gi|74625942|sp|Q9UTD3.1|YIP5_SCHPO	32.258	7.21e-42	RecName: Full=Protein YIP5
[truncated: 7,311 more rows]

## Sheet: GLCvsRS
gene_id	Start	End	Strand	logFC	logCPM	LR	PValue	FDR	cazy_domain_1	cazy_domain_2	cazy_domain_3	signalp	gi	pident	evalue	description
TT_00106	NA	NA	NA	NA	NA	NA	NA	NA	NA	NA	NA	NA	gi|1076761185|sp|W7MLD3.1|FUS6_GIBM7	36.494	4.62e-119	RecName: Full=Efflux pump FUS6
TT_00128	NA	NA	NA	NA	NA	NA	NA	NA	NA	NA	NA	NA	gi|128445|sp|P04340.1|NODC_RHILV	25.623	9.35e-05	RecName: Full=N-acetylglucosaminyltransferase
TT_00151	NA	NA	NA	NA	NA	NA	NA	NA	NA	NA	NA	NA	gi|342165220|sp|E4UW91.1|P20D1_ARTGP	31.746	0.47	RecName: Full=Probable carboxypeptidase MGYG_04702
TT_00165	NA	NA	NA	NA	NA	NA	NA	NA	NA	NA	NA	NA	gi|961512611|sp|D4B4P8.1|LYSM2_ARTBC	36.957	1.01e-16	RecName: Full=LysM domain-containing protein ARB_03438
TT_00173	NA	NA	NA	NA	NA	NA	NA	NA	NA	NA	NA	NA	gi|218512105|sp|Q8N8A2.3|ANR44_HUMAN	25.778	0.000728	RecName: Full=Serine/threonine-protein phosphatase 6 regulatory ankyrin repeat subunit B
TT_00180	NA	NA	NA	NA	NA	NA	NA	NA	NA	NA	NA	NA	gi|73919362|sp|Q38931.2|FKB62_ARATH	38.333	0.12	RecName: Full=Peptidyl-prolyl cis-trans isomerase FKBP62
TT_00227	NA	NA	NA	NA	NA	NA	NA	NA	NA	NA	NA	NA	gi|332278141|sp|Q93VK0.2|PPCK2_ARATH	28.98	6.84e-13	RecName: Full=Phosphoenolpyruvate carboxylase kinase 2
TT_00229	NA	NA	NA	NA	NA	NA	NA	NA	NA	NA	NA	NA	gi|114354|sp|P21114.1|A26_VACCC	29.63	0.79	RecName: Full=Putative A-type inclusion protein
TT_00231	NA	NA	NA	NA	NA	NA	NA	NA	NA	NA	NA	NA	gi|11132923|sp|P57207.1|HIS2_BUCAI	30	0.37	RecName: Full=Histidine biosynthesis bifunctional protein HisIE
TT_00612	NA	NA	NA	NA	NA	NA	NA	NA	GH125			N	gi|1723558|sp|Q10449.1|MU157_SCHPO	36.637	6.94e-103	RecName: Full=Meiotically up-regulated gene 157 protein
TT_00613	NA	NA	NA	NA	NA	NA	NA	NA	NA	NA	NA	NA	gi|74676452|sp|Q07950.1|YEH2_YEAST	34.066	4.58e-74	RecName: Full=Sterol esterase 2
TT_00785	NA	NA	NA	NA	NA	NA	NA	NA	NA	NA	NA	NA	gi|75535512|sp|Q9ZNN8.1|BUDC_CORGT	65	8.94e-10	RecName: Full=L-2,3-butanediol dehydrogenase
TT_00915	NA	NA	NA	NA	NA	NA	NA	NA	NA	NA	NA	NA	gi|357529148|sp|Q12609.3|STCF_EMENI	41.176	2.67e-12	RecName: Full=Probable sterigmatocystin biosynthesis P450 monooxygenase stcF
TT_01035	NA	NA	NA	NA	NA	NA	NA	NA	NA	NA	NA	NA	gi|123785747|sp|Q4KLY0.1|CEP63_RAT	28.947	0.68	RecName: Full=Centrosomal protein of 63 kDa
TT_01064	NA	NA	NA	NA	NA	NA	NA	NA	NA	NA	NA	NA	gi|134271|sp|P27009.1|SCRY1_ENTDO	23.457	0.23	RecName: Full=S-crystallin 1
TT_01079	NA	NA	NA	NA	NA	NA	NA	NA	NA	NA	NA	NA	gi|121791253|sp|Q2HF90.1|DAPB_CHAGB	81.134	0	RecName: Full=Probable dipeptidyl-aminopeptidase B
TT_01080	NA	NA	NA	NA	NA	NA	NA	NA	NA	NA	NA	NA	gi|226706123|sp|B1VSF5.1|Y4080_STRGG	50	5.11e-29	RecName: Full=UPF0145 protein SGR_4080
TT_01281	NA	NA	NA	NA	NA	NA	NA	NA	NA	NA	NA	NA	gi|82186704|sp|Q6P9I7.1|SMC6_XENLA	31.818	0.97	RecName: Full=Structural maintenance of chromosomes protein 6
TT_01630	NA	NA	NA	NA	NA	NA	NA	NA	NA	NA	NA	NA	gi|3334319|sp|Q04307.1|RPC10_YEAST	50.485	7.06e-28	RecName: Full=DNA-directed RNA polymerase III subunit RPC10
TT_01631	NA	NA	NA	NA	NA	NA	NA	NA	NA	NA	NA	NA	gi|74618368|sp|Q7SF81.1|MED31_NEUCR	66.129	1.03e-60	RecName: Full=Mediator of RNA polymerase II transcription subunit 31
TT_01652	NA	NA	NA	NA	NA	NA	NA	NA	NA	NA	NA	NA	gi|1076761185|sp|W7MLD3.1|FUS6_GIBM7	45.455	0.003	RecName: Full=Efflux pump FUS6
TT_01685	NA	NA	NA	NA	NA	NA	NA	NA	NA	NA	NA	NA	gi|57015413|sp|Q9ESJ4.2|SPN90_MOUSE	40.541	0.14	RecName: Full=NCK-interacting protein with SH3 domain
TT_01692	NA	NA	NA	NA	NA	NA	NA	NA	NA	NA	NA	NA	gi|3334276|sp|Q13823.1|NOG2_HUMAN	32.258	0.046	RecName: Full=Nucleolar GTP-binding protein 2
TT_01716	NA	NA	NA	NA	NA	NA	NA	NA	NA	NA	NA	NA	gi|395398440|sp|O74465.2|HRR1_SCHPO	32.475	6.85e-130	RecName: Full=Helicase required for RNAi-mediated heterochromatin assembly 1
TT_01732	NA	NA	NA	NA	NA	NA	NA	NA	NA	NA	NA	NA	gi|544584795|sp|C3U0S3.3|SNMP2_AEDAE	37.143	0.14	RecName: Full=Sensory neuron membrane protein 2
TT_01734	NA	NA	NA	NA	NA	NA	NA	NA	NA	NA	NA	NA	gi|465603|sp|P33026.1|SETB_ECOLI	26.49	0.092	RecName: Full=Sugar efflux transporter B
TT_01740	NA	NA	NA	NA	NA	NA	NA	NA	NA	NA	NA	NA	gi|327478595|sp|Q9Y2G4.3|ANKR6_HUMAN	30.719	1.8e-05	RecName: Full=Ankyrin repeat domain-containing protein 6
TT_01747	NA	NA	NA	NA	NA	NA	NA	NA	NA	NA	NA	NA	gi|74734914|sp|Q9P2T0.1|THEG_HUMAN	35.185	0.49	RecName: Full=Testicular haploid expressed gene protein
TT_01754	NA	NA	NA	NA	NA	NA	NA	NA	NA	NA	NA	NA	gi|262527549|sp|Q8K099.2|LRIT1_MOUSE	36.957	0.59	RecName: Full=Leucine-rich repeat, immunoglobulin-like domain and transmembrane domain-containing protein 1
TT_01761	NA	NA	NA	NA	NA	NA	NA	NA	NA	NA	NA	NA	gi|357528823|sp|Q8TFN1.2|NMT_EMENI	23.944	0.3	RecName: Full=Glycylpeptide N-tetradecanoyltransferase
TT_01762	NA	NA	NA	NA	NA	NA	NA	NA	NA	NA	NA	NA	gi|132577|sp|P22244.2|RIP1_HORVU	27.551	0.28	RecName: Full=Protein synthesis inhibitor I
TT_01883	NA	NA	NA	NA	NA	NA	NA	NA	NA	NA	NA	NA	gi|21362464|sp|Q8XV63.1|DGTL1_RALSO	46.667	0.086	RecName: Full=Deoxyguanosinetriphosphate triphosphohydrolase-like protein
TT_01884	NA	NA	NA	NA	NA	NA	NA	NA	NA	NA	NA	NA	gi|3915140|sp|O13317.1|TRI11_FUSSP	36.419	1.87e-94	RecName: Full=Trichothecene C-15 hydroxylase
TT_01885	NA	NA	NA	NA	NA	NA	NA	NA	NA	NA	NA	NA	gi|48474408|sp|Q87TH4.1|UBIE_VIBPA	30.392	1.42e-15	RecName: Full=Ubiquinone/menaquinone biosynthesis C-methyltransferase UbiE
TT_01886	NA	NA	NA	NA	NA	NA	NA	NA	NA	NA	NA	NA	gi|1100152782|sp|B3FWT8.1|RDC3_METCM	48	3.13e-125	RecName: Full=Efflux pump rdc3
TT_02012	NA	NA	NA	NA	NA	NA	NA	NA	NA	NA	NA	NA	gi|75427882|sp|P96712.1|BMR3_BACSU	26.923	9.89e-11	RecName: Full=Multidrug resistance protein 3
TT_02074	NA	NA	NA	NA	NA	NA	NA	NA	NA	NA	NA	NA	gi|544584808|sp|Q6A070.3|TGRM1_MOUSE	27.434	0.67	RecName: Full=TOG array regulator of axonemal microtubules protein 1
TT_02329	NA	NA	NA	NA	NA	NA	NA	NA	NA	NA	NA	NA	gi|74675933|sp|O13871.1|YE16_SCHPO	29.514	9.95e-30	RecName: Full=Uncharacterized methyltransferase C1B3.06c
TT_02331	NA	NA	NA	NA	NA	NA	NA	NA	NA	NA	NA	NA	gi|1210274799|sp|A0A1R3RGJ7.1|OTA3_ASPC5	57.353	8.32e-22	RecName: Full=Cyrochrome P450 monooxygenase
TT_02332	NA	NA	NA	NA	NA	NA	NA	NA	NA	NA	NA	NA	gi|1718188|sp|P52583.1|VGFR2_COTJA	25.352	0.12	RecName: Full=Vascular endothelial growth factor receptor 2
TT_02343	NA	NA	NA	NA	NA	NA	NA	NA	NA	NA	NA	NA	gi|30315956|sp|Q9UV10.1|HET6_NEUCR	34.211	0.76	RecName: Full=Heterokaryon incompatibility protein 6, OR allele
TT_02408	NA	NA	NA	NA	NA	NA	NA	NA	NA	NA	NA	NA	gi|74592255|sp|Q5AR44.1|ASQA_EMENI	34.043	0.21	RecName: Full=Transcription factor asqA
TT_02409	NA	NA	NA	NA	NA	NA	NA	NA	NA	NA	NA	NA	gi|74696524|sp|Q7S9B7.1|REXO4_NEUCR	40.206	3.75e-09	RecName: Full=RNA exonuclease 4
TT_02424	NA	NA	NA	NA	NA	NA	NA	NA	NA	NA	NA	NA	gi|74624693|sp|Q9HFE1.1|FET4_SCHPO	34.921	1.14e-14	RecName: Full=Low-affinity iron/zinc ion transport protein fet4
TT_02518	NA	NA	NA	NA	NA	NA	NA	NA	NA	NA	NA	NA	gi|75192772|sp|Q9MB58.1|F26_ARATH	33.898	0.49	RecName: Full=6-phosphofructo-2-kinase/fructose-2,6-bisphosphatase
TT_02528	NA	NA	NA	NA	NA	NA	NA	NA	NA	NA	NA	NA	gi|189081426|sp|A7MFA6.1|BETI_CROS8	25.735	0.044	RecName: Full=HTH-type transcriptional regulator BetI
TT_02533	NA	NA	NA	NA	NA	NA	NA	NA	NA	NA	NA	NA	gi|269849658|sp|Q8N9S9.3|SNX31_HUMAN	32.258	0.94	RecName: Full=Sorting nexin-31
TT_02537	NA	NA	NA	NA	NA	NA	NA	NA	NA	NA	NA	NA	gi|130480|sp|P03303.3|POLG_HRV14	37.255	0.87	RecName: Full=Genome polyprotein
TT_02549	NA	NA	NA	NA	NA	NA	NA	NA	NA	NA	NA	NA	gi|2499592|sp|Q92398.1|SPM1_SCHPO	71.053	0	RecName: Full=Mitogen-activated protein kinase spm1
TT_02550	NA	NA	NA	NA	NA	NA	NA	NA	NA	NA	NA	NA	gi|74676186|sp|O94365.1|UTP15_SCHPO	36.754	6.94e-103	RecName: Full=U3 small nucleolar RNA-associated protein 15
TT_02989	NA	NA	NA	NA	NA	NA	NA	NA	NA	NA	NA	NA	gi|1035664363|sp|Q7Z5P9.3|MUC19_HUMAN	40.741	0.96	RecName: Full=Mucin-19
TT_03016	NA	NA	NA	NA	NA	NA	NA	NA	NA	NA	NA	NA	gi|325530237|sp|P0CL19.1|RPIB_COCIM	68.212	2.87e-72	RecName: Full=Putative ribose 5-phosphate isomerase
TT_03024	NA	NA	NA	NA	NA	NA	NA	NA	GH10			Y	gi|74663936|sp|Q8J1Y4.1|XYN5_MAGGR	58.457	8.58e-135	RecName: Full=Endo-1,4-beta-xylanase 5
TT_03067	NA	NA	NA	NA	NA	NA	NA	NA	NA	NA	NA	NA	gi|251764575|sp|A6TVN9.1|ADDB_ALKMQ	38.235	0.45	RecName: Full=ATP-dependent helicase/deoxyribonuclease subunit B
TT_03082	NA	NA	NA	NA	NA	NA	NA	NA	NA	NA	NA	NA	gi|939319631|sp|D4B388.1|FLA_ARTBC	33.529	2.05e-40	RecName: Full=Fasciclin-like arabinogalactan protein ARB_02922
TT_03120	NA	NA	NA	NA	NA	NA	NA	NA	AA11			Y	NA	NA	NA	NA
TT_03145	NA	NA	NA	NA	NA	NA	NA	NA	NA	NA	NA	NA	gi|224487939|sp|B4II46.1|EI3F2_DROSE	28.431	0.98	RecName: Full=Eukaryotic translation initiation factor 3 subunit F-2
TT_03148	NA	NA	NA	NA	NA	NA	NA	NA	NA	NA	NA	NA	gi|584868|sp|P17140.2|CO4A2_CAEEL	35	0.068	RecName: Full=Collagen alpha-2(IV) chain
TT_03158	NA	NA	NA	NA	NA	NA	NA	NA	NA	NA	NA	NA	gi|961512660|sp|D4AY86.2|LYSM6_ARTBC	40.541	0.13	RecName: Full=LysM domain-containing protein ARB_01155/01156
TT_03159	NA	NA	NA	NA	NA	NA	NA	NA	NA	NA	NA	NA	gi|1279751573|sp|A0A084AFG9.1|SAT20_STACB	23.322	7.52e-16	RecName: Full=Satratoxin biosynthesis SC3 cluster transcription factor SAT20
TT_03160	NA	NA	NA	NA	NA	NA	NA	NA	NA	NA	NA	NA	gi|1279751569|sp|A0A084AFG6.1|SAT17_STACB	36.544	1.73e-56	RecName: Full=Taurine hydroxylase-like protein SAT17
TT_03167	NA	NA	NA	NA	NA	NA	NA	NA	NA	NA	NA	NA	gi|1239396288|sp|E9F8M1.1|SWNN_METRA	25.449	1.51e-14	RecName: Full=Oxidoreductase swnN
TT_03206	NA	NA	NA	NA	NA	NA	NA	NA	NA	NA	NA	NA	gi|74667389|sp|Q4WCX9.1|YA280_ASPFU	29.851	1.84e-05	RecName: Full=Uncharacterized protein AFUA_6G02800
TT_03232	NA	NA	NA	NA	NA	NA	NA	NA	NA	NA	NA	NA	gi|745998055|sp|M4HY05.1|TPSD1_PINCO	43.182	0.001	RecName: Full=Bifunctional levopimaradiene synthase, chloroplastic
TT_03234	NA	NA	NA	NA	NA	NA	NA	NA	NA	NA	NA	NA	gi|121940586|sp|Q17RN3.1|FA98C_HUMAN	27.907	0.58	RecName: Full=Protein FAM98C
TT_03240	NA	NA	NA	NA	NA	NA	NA	NA	GH18	CBM18	CBM50	Y	gi|125727|sp|P09805.1|KTXA_KLULA	34.307	2.67e-103	RecName: Full=Killer toxin subunits alpha/beta
TT_03247	NA	NA	NA	NA	NA	NA	NA	NA	NA	NA	NA	NA	gi|75330958|sp|Q8S8S7.1|PUB34_ARATH	26.496	0.004	RecName: Full=U-box domain-containing protein 34
TT_03252	NA	NA	NA	NA	NA	NA	NA	NA	NA	NA	NA	NA	gi|544584788|sp|Q11116.2|YX0A_CAEEL	42.857	0.075	RecName: Full=Uncharacterized protein C03B1.10
TT_03268	NA	NA	NA	NA	NA	NA	NA	NA	NA	NA	NA	NA	gi|1239396302|sp|A0A1B4XBH0.1|SDNE_SORAA	38.462	1.84e-36	RecName: Full=Cytochrome P450 monooxygenase sdnE
TT_03269	NA	NA	NA	NA	NA	NA	NA	NA	NA	NA	NA	NA	gi|1279695544|sp|Q12612.2|TRI4_FUSSP	35.531	1.02e-41	RecName: Full=Cytochrome P450 monooxygenase TRI4
TT_03431	NA	NA	NA	NA	NA	NA	NA	NA	NA	NA	NA	NA	gi|296439558|sp|A2R5N0.1|EGLD_ASPNC	36	0.21	RecName: Full=Probable endo-beta-1,4-glucanase D
TT_03458	NA	NA	NA	NA	NA	NA	NA	NA	NA	NA	NA	NA	gi|29427821|sp|Q8KDS9.1|COAD_CHLTE	31.707	0.061	RecName: Full=Phosphopantetheine adenylyltransferase
TT_03479	NA	NA	NA	NA	NA	NA	NA	NA	NA	NA	NA	NA	gi|162416106|sp|A5GFY4.1|NELFD_PIG	40	0.14	RecName: Full=Negative elongation factor D
TT_03487	NA	NA	NA	NA	NA	NA	NA	NA	NA	NA	NA	NA	gi|290457677|sp|Q6E0U4.3|DMKN_HUMAN	40.426	0.14	RecName: Full=Dermokine
TT_03509	NA	NA	NA	NA	NA	NA	NA	NA	NA	NA	NA	NA	gi|81945490|sp|Q89703.1|POL_CSVMV	46.341	0.000168	RecName: Full=Putative enzymatic polyprotein
TT_03570	NA	NA	NA	NA	NA	NA	NA	NA	AA1_3			N	gi|1338317953|sp|A0A067XMP2.2|PTAK_PESFW	38	7.46e-88	RecName: Full=Oxydoreductase ptaK
TT_03584	NA	NA	NA	NA	NA	NA	NA	NA	NA	NA	NA	NA	gi|75274500|sp|Q9MBH1.1|AIG2C_ARATH	25.166	5.07e-06	RecName: Full=Protein AIG2 C
TT_03682	NA	NA	NA	NA	NA	NA	NA	NA	NA	NA	NA	NA	gi|1064302968|sp|A1CFL1.1|PATD_ASPCL	64.474	8.65e-29	RecName: Full=Alcohol dehydrogenase patD
TT_03969	NA	NA	NA	NA	NA	NA	NA	NA	NA	NA	NA	NA	gi|74698439|sp|Q9UT73.1|YIPH_SCHPO	32.095	4.98e-86	RecName: Full=Uncharacterized WD repeat-containing protein C343.17c
TT_04291	NA	NA	NA	NA	NA	NA	NA	NA	NA	NA	NA	NA	gi|334305698|sp|C5MED4.1|AIM9_CANTT	31.776	3.95e-08	RecName: Full=Altered inheritance of mitochondria protein 9, mitochondrial
TT_04304	NA	NA	NA	NA	NA	NA	NA	NA	NA	NA	NA	NA	gi|81440184|sp|Q88FY2.1|6HN3M_PSEPK	42.857	0.004	RecName: Full=6-hydroxynicotinate 3-monooxygenase
TT_04305	NA	NA	NA	NA	NA	NA	NA	NA	NA	NA	NA	NA	gi|1239396284|sp|A0A1B4XBH7.1|SDNN_SORAA	38.889	2.23e-05	RecName: Full=FAD-dependent monooxygenase sdnN
TT_04336	NA	NA	NA	NA	NA	NA	NA	NA	NA	NA	NA	NA	gi|81479641|sp|Q8L2J6.1|CAPD_RICTY	30.189	0.54	RecName: Full=UDP-glucose 4-epimerase
TT_04347	NA	NA	NA	NA	NA	NA	NA	NA	NA	NA	NA	NA	gi|332313340|sp|D9HP25.1|CNR9_MAIZE	27.957	0.67	RecName: Full=Cell number regulator 9
TT_04522	NA	NA	NA	NA	NA	NA	NA	NA	NA	NA	NA	NA	gi|52783452|sp|Q7S2Z9.1|TPIS_NEUCR	70.4	3.75e-129	RecName: Full=Triosephosphate isomerase
TT_04523	NA	NA	NA	NA	NA	NA	NA	NA	NA	NA	NA	NA	gi|74693934|sp|Q758S3.1|RM51_ASHGO	52.239	6.14e-41	RecName: Full=54S ribosomal protein L51, mitochondrial
TT_04573	NA	NA	NA	NA	NA	NA	NA	NA	NA	NA	NA	NA	gi|1160421820|sp|Q59XL0.2|IFF6_CANAL	59.375	0.15	RecName: Full=Cell wall protein IFF6
TT_04620	NA	NA	NA	NA	NA	NA	NA	NA	NA	NA	NA	NA	gi|61212685|sp|Q7MSY2.1|DNAA_WOLSU	27.174	0.12	RecName: Full=Chromosomal replication initiator protein DnaA
TT_04660	NA	NA	NA	NA	NA	NA	NA	NA	GH55			N	gi|1352399|sp|P49426.1|EXG1_COCCA	34.091	3.22e-72	RecName: Full=Glucan 1,3-beta-glucosidase
TT_04662	NA	NA	NA	NA	NA	NA	NA	NA	NA	NA	NA	NA	gi|45593858|sp|Q89DI3.3|Y7456_BRADU	36.207	0.18	RecName: Full=Probable tautomerase bsl7456
TT_04702	NA	NA	NA	NA	NA	NA	NA	NA	NA	NA	NA	NA	gi|91207949|sp|Q9GL21.2|UACA_CANFA	38.947	3.02e-13	RecName: Full=Uveal autoantigen with coiled-coil domains and ankyrin repeats
TT_04703	NA	NA	NA	NA	NA	NA	NA	NA	NA	NA	NA	NA	gi|1133968577|sp|A0A0U1LQF6.1|CCTO_TALIS	22.527	0.000318	RecName: Full=Cyclochlorotine biosynthesis protein O
TT_04704	NA	NA	NA	NA	NA	NA	NA	NA	NA	NA	NA	NA	gi|1133968577|sp|A0A0U1LQF6.1|CCTO_TALIS	30	4.99e-06	RecName: Full=Cyclochlorotine biosynthesis protein O
TT_04706	NA	NA	NA	NA	NA	NA	NA	NA	NA	NA	NA	NA	gi|34395959|sp|P35160.2|RESA_BACSU	30.159	0.21	RecName: Full=Thiol-disulfide oxidoreductase ResA
TT_04707	NA	NA	NA	NA	NA	NA	NA	NA	NA	NA	NA	NA	gi|1133968577|sp|A0A0U1LQF6.1|CCTO_TALIS	26.061	7.18e-10	RecName: Full=Cyclochlorotine biosynthesis protein O
TT_04711	NA	NA	NA	NA	NA	NA	NA	NA	NA	NA	NA	NA	gi|123573|sp|P19752.1|HSP30_NEUCR	45.946	2.75e-61	RecName: Full=30 kDa heat shock protein
TT_04712	NA	NA	NA	NA	NA	NA	NA	NA	NA	NA	NA	NA	gi|122401508|sp|Q1I3Q8.1|HUTU_PSEE4	42.105	0.18	RecName: Full=Urocanate hydratase
TT_04713	NA	NA	NA	NA	NA	NA	NA	NA	NA	NA	NA	NA	gi|28201768|sp|Q60718.2|ADAM2_MOUSE	39.286	0.45	RecName: Full=Disintegrin and metalloproteinase domain-containing protein 2
TT_04714	NA	NA	NA	NA	NA	NA	NA	NA	NA	NA	NA	NA	gi|62510573|sp|Q5N3S5.1|HEM6_SYNP6	46.667	0.12	RecName: Full=Oxygen-dependent coproporphyrinogen-III oxidase
TT_04715	NA	NA	NA	NA	NA	NA	NA	NA	PL7_4			N	gi|3913044|sp|Q59478.1|ALYA_KLEPN	24	3.26e-05	RecName: Full=Alginate lyase
TT_04729	NA	NA	NA	NA	NA	NA	NA	NA	NA	NA	NA	NA	gi|74997510|sp|Q55FT4.1|TSUA_DICDI	28.571	0.86	RecName: Full=Probable serine/threonine-protein kinase tsuA
TT_04730	NA	NA	NA	NA	NA	NA	NA	NA	NA	NA	NA	NA	gi|42559507|sp|Q8U4M7.1|REG1_PYRFU	34.921	0.82	RecName: Full=Uncharacterized HTH-type transcriptional regulator PF0054
TT_04771	NA	NA	NA	NA	NA	NA	NA	NA	NA	NA	NA	NA	gi|20532103|sp|Q8Y0Q3.1|HTPG_RALSO	27.857	0.88	RecName: Full=Chaperone protein HtpG
TT_04823	NA	NA	NA	NA	NA	NA	NA	NA	NA	NA	NA	NA	gi|158517786|sp|P0C5D8.1|FMP52_CHAGB	55.238	1.41e-23	RecName: Full=Protein FMP52, mitochondrial
TT_04824	NA	NA	NA	NA	NA	NA	NA	NA	NA	NA	NA	NA	gi|158517786|sp|P0C5D8.1|FMP52_CHAGB	55.238	1.41e-23	RecName: Full=Protein FMP52, mitochondrial
TT_04884	NA	NA	NA	NA	NA	NA	NA	NA	NA	NA	NA	NA	gi|75168931|sp|Q9C5C8.1|MSRB2_ARATH	65.248	1.09e-59	RecName: Full=Peptide methionine sulfoxide reductase B2, chloroplastic
TT_04888	NA	NA	NA	NA	NA	NA	NA	NA	NA	NA	NA	NA	gi|122956099|sp|Q0SI81.1|KCY_RHOJR	31.034	0.22	RecName: Full=Cytidylate kinase
TT_04930	NA	NA	NA	NA	NA	NA	NA	NA	NA	NA	NA	NA	gi|730589|sp|P32904.2|RM06_YEAST	43.779	1.63e-59	RecName: Full=54S ribosomal protein L6, mitochondrial
TT_04987	NA	NA	NA	NA	NA	NA	NA	NA	NA	NA	NA	NA	gi|123028463|sp|Q0C5U8.1|Y161_HYPNA	39.583	0.12	RecName: Full=Probable transcriptional regulatory protein HNE_0161
TT_04995	NA	NA	NA	NA	NA	NA	NA	NA	NA	NA	NA	NA	gi|122093171|sp|Q16HE8.1|NKD_AEDAE	32.468	0.27	RecName: Full=Protein naked cuticle homolog
TT_05069	NA	NA	NA	NA	NA	NA	NA	NA	NA	NA	NA	NA	gi|75333429|sp|Q9C6K9.1|LRL11_ARATH	36.25	3.43e-09	RecName: Full=LEAF RUST 10 DISEASE-RESISTANCE LOCUS RECEPTOR-LIKE PROTEIN KINASE-like 1.1
TT_05084	NA	NA	NA	NA	NA	NA	NA	NA	NA	NA	NA	NA	gi|1075594226|sp|B8NM67.1|USTYA_ASPFN	39.062	5.77e-06	RecName: Full=Oxidase ustYa
TT_05086	NA	NA	NA	NA	NA	NA	NA	NA	NA	NA	NA	NA	gi|387912917|sp|Q01484.4|ANK2_HUMAN	38.824	1.75e-08	RecName: Full=Ankyrin-2
TT_05102	NA	NA	NA	NA	NA	NA	NA	NA	GH55			Y	gi|1352399|sp|P49426.1|EXG1_COCCA	46.073	0	RecName: Full=Glucan 1,3-beta-glucosidase
TT_05121	NA	NA	NA	NA	NA	NA	NA	NA	NA	NA	NA	NA	gi|1279751577|sp|A0A084B9Z2.1|SAT4_STACB	22.84	0.02	RecName: Full=Satratoxin biosynthesis SC1 cluster protein 4
TT_05158	NA	NA	NA	NA	NA	NA	NA	NA	NA	NA	NA	NA	gi|62286614|sp|Q60HC5.2|DHC24_MACFA	29.927	1.2e-54	RecName: Full=Delta(24)-sterol reductase
TT_05180	NA	NA	NA	NA	NA	NA	NA	NA	GH16			Y	gi|1170128|sp|P04957.2|GUB_BACSU	26.63	5.53e-07	RecName: Full=Beta-glucanase
TT_05217	NA	NA	NA	NA	NA	NA	NA	NA	NA	NA	NA	NA	gi|75315967|sp|Q9ZW95.1|C7352_ARATH	33.962	0.68	RecName: Full=Cytokinin hydroxylase
TT_05228	NA	NA	NA	NA	NA	NA	NA	NA	NA	NA	NA	NA	gi|189027647|sp|A7ND36.2|ALR_FRATF	36	0.43	RecName: Full=Alanine racemase
TT_05312	NA	NA	NA	NA	NA	NA	NA	NA	NA	NA	NA	NA	gi|75262593|sp|Q9FK54.1|FB260_ARATH	37.838	0.44	RecName: Full=F-box protein At5g18160
TT_05313	NA	NA	NA	NA	NA	NA	NA	NA	NA	NA	NA	NA	gi|1723493|sp|Q10412.1|RSC58_SCHPO	42.424	0.42	RecName: Full=Chromatin structure-remodeling complex subunit rsc58
TT_05502	NA	NA	NA	NA	NA	NA	NA	NA	NA	NA	NA	NA	gi|81920599|sp|O36399.1|VGA6_ALHV1	32.653	0.27	RecName: Full=Uncharacterized gene A6 protein [Alcelaphine herpesvirus 1 strain C500]
TT_05506	NA	NA	NA	NA	NA	NA	NA	NA	NA	NA	NA	NA	gi|14549161|sp|Q01725.4|LIFO_PSEAE	27.907	0.99	RecName: Full=Lipase chaperone
TT_05507	NA	NA	NA	NA	NA	NA	NA	NA	NA	NA	NA	NA	gi|81902472|sp|Q91Z22.1|PORIM_MOUSE	32.353	0.012	RecName: Full=Porimin
TT_05516	NA	NA	NA	NA	NA	NA	NA	NA	NA	NA	NA	NA	gi|81870504|sp|O70600.1|RSAD2_RAT	58.419	3.69e-117	RecName: Full=Radical S-adenosyl methionine domain-containing protein 2
TT_05517	NA	NA	NA	NA	NA	NA	NA	NA	NA	NA	NA	NA	gi|2497486|sp|O04905.1|KCY3_ARATH	33.158	1.35e-28	RecName: Full=UMP-CMP kinase 3
TT_05520	NA	NA	NA	NA	NA	NA	NA	NA	NA	NA	NA	NA	gi|81820797|sp|Q5NH94.1|ALR_FRATT	32.075	0.34	RecName: Full=Alanine racemase
TT_05536	NA	NA	NA	NA	NA	NA	NA	NA	NA	NA	NA	NA	gi|442570140|sp|Q75EV6.2|EF3_ASHGO	66.057	0	RecName: Full=Elongation factor 3
TT_05537	NA	NA	NA	NA	NA	NA	NA	NA	NA	NA	NA	NA	gi|32129697|sp|Q8K4G6.2|MACD1_RAT	54.19	2.27e-57	RecName: Full=O-acetyl-ADP-ribose deacetylase MACROD1
TT_05635	NA	NA	NA	NA	NA	NA	NA	NA	NA	NA	NA	NA	gi|172046251|sp|Q163Y0.2|TRPD_ROSDO	33.929	0.31	RecName: Full=Anthranilate phosphoribosyltransferase
TT_05724	NA	NA	NA	NA	NA	NA	NA	NA	NA	NA	NA	NA	gi|74654871|sp|O94490.1|YC79_SCHPO	27.344	0.000105	RecName: Full=Uncharacterized transcriptional regulatory protein C417.09c
TT_05758	NA	NA	NA	NA	NA	NA	NA	NA	NA	NA	NA	NA	gi|75265547|sp|Q9SB36.1|PP337_ARATH	30.986	0.17	RecName: Full=Pentatricopeptide repeat-containing protein At4g25270, chloroplastic
TT_05786	NA	NA	NA	NA	NA	NA	NA	NA	NA	NA	NA	NA	gi|158564330|sp|Q66IN2.2|QSER1_XENLA	41.667	0.65	RecName: Full=Glutamine and serine-rich protein 1
TT_05800	NA	NA	NA	NA	NA	NA	NA	NA	NA	NA	NA	NA	gi|1042851654|sp|F1DBB3.1|MPAG_PENBR	34.392	3.28e-59	RecName: Full=O-methyltransferase mpaG
TT_05820	NA	NA	NA	NA	NA	NA	NA	NA	NA	NA	NA	NA	gi|74637447|sp|Q6FNQ2.1|AQR1_CANGA	38.136	1.43e-18	RecName: Full=Multidrug transporter AQR1
TT_05826	NA	NA	NA	NA	NA	NA	NA	NA	GH11			Y	gi|549460|sp|P36218.1|XYN1_HYPJR	47.807	2.34e-62	RecName: Full=Endo-1,4-beta-xylanase 1
TT_05839	NA	NA	NA	NA	NA	NA	NA	NA	NA	NA	NA	NA	gi|34395789|sp|Q8TC12.2|RDH11_HUMAN	35.922	7.02e-46	RecName: Full=Retinol dehydrogenase 11
TT_05862	NA	NA	NA	NA	NA	NA	NA	NA	NA	NA	NA	NA	gi|229890554|sp|B2GKH0.1|MIAB_KOCRD	38	0.38	RecName: Full=tRNA-2-methylthio-N(6)-dimethylallyladenosine synthase
TT_05895	NA	NA	NA	NA	NA	NA	NA	NA	NA	NA	NA	NA	gi|75321844|sp|Q5XF57.1|Y5576_ARATH	31.707	0.25	RecName: Full=Probable receptor-like serine/threonine-protein kinase At5g57670
TT_05902	NA	NA	NA	NA	NA	NA	NA	NA	NA	NA	NA	NA	gi|380877147|sp|D7UQ40.1|SOL5_ALTSO	29.078	0.003	RecName: Full=Bifunctional solanapyrone synthase
TT_05941	NA	NA	NA	NA	NA	NA	NA	NA	NA	NA	NA	NA	gi|74597349|sp|Q5BA83.1|EASB_EMENI	27.778	0.001	RecName: Full=Highly reducing polyketide synthase easB
TT_05945	NA	NA	NA	NA	NA	NA	NA	NA	NA	NA	NA	NA	gi|3023956|sp|Q00808.1|HETE1_PODAS	24.906	0.64	RecName: Full=Vegetative incompatibility protein HET-E-1
TT_05946	NA	NA	NA	NA	NA	NA	NA	NA	NA	NA	NA	NA	gi|74620997|sp|Q8NKB6.1|OPSB_ASPOR	32.891	4.06e-38	RecName: Full=Probable aspartic-type endopeptidase opsB
TT_05984	NA	NA	NA	NA	NA	NA	NA	NA	NA	NA	NA	NA	gi|1239396225|sp|W7LL82.1|FUM13_GIBM7	31.806	1.58e-28	RecName: Full=NAD-dependent epimerase/dehydratase FUM13
TT_06051	NA	NA	NA	NA	NA	NA	NA	NA	NA	NA	NA	NA	gi|6014737|sp|O33948.3|CATA1_ACILW	34.545	5.83e-08	RecName: Full=Catechol 1,2-dioxygenase 1
TT_06081	NA	NA	NA	NA	NA	NA	NA	NA	NA	NA	NA	NA	gi|527504060|sp|P86242.2|PAPI_STRMB	42.857	2.2e-15	RecName: Full=Papain inhibitor
TT_06083	NA	NA	NA	NA	NA	NA	NA	NA	NA	NA	NA	NA	gi|510791460|sp|B6SSW8.1|C14B3_MAIZE	29.114	0.004	RecName: Full=Cytochrome P450 714B3
TT_06084	NA	NA	NA	NA	NA	NA	NA	NA	NA	NA	NA	NA	gi|254801231|sp|B9K206.1|1A1D_AGRVS	44.737	0.16	RecName: Full=1-aminocyclopropane-1-carboxylate deaminase
TT_06110	NA	NA	NA	NA	NA	NA	NA	NA	NA	NA	NA	NA	gi|91207294|sp|Q46JH1.1|MURA_PROMT	24.779	0.44	RecName: Full=UDP-N-acetylglucosamine 1-carboxyvinyltransferase
TT_06112	NA	NA	NA	NA	NA	NA	NA	NA	NA	NA	NA	NA	gi|20138463|sp|O24646.1|HY5_ARATH	45	0.094	RecName: Full=Transcription factor HY5
TT_06159	NA	NA	NA	NA	NA	NA	NA	NA	NA	NA	NA	NA	gi|1175353|sp|Q09676.1|YA03_SCHPO	33.495	1.7e-21	RecName: Full=Probable phosphatase SPAC5H10.03
TT_06166	NA	NA	NA	NA	NA	NA	NA	NA	NA	NA	NA	NA	gi|74855524|sp|Q54U89.1|GRLL_DICDI	30.882	0.53	RecName: Full=Metabotropic glutamate receptor-like protein L
TT_06202	NA	NA	NA	NA	NA	NA	NA	NA	NA	NA	NA	NA	gi|75535804|sp|Q4UJM2.1|Y1158_RICFE	30.928	0.000231	RecName: Full=Putative ankyrin repeat protein RF_1158
TT_06217	NA	NA	NA	NA	NA	NA	NA	NA	NA	NA	NA	NA	gi|2497078|sp|Q03629.1|YMH9_YEAST	35.484	0.02	RecName: Full=Uncharacterized protein YML079W
TT_06218	NA	NA	NA	NA	NA	NA	NA	NA	NA	NA	NA	NA	gi|2497078|sp|Q03629.1|YMH9_YEAST	30	1.6e-06	RecName: Full=Uncharacterized protein YML079W
TT_06267	NA	NA	NA	NA	NA	NA	NA	NA	NA	NA	NA	NA	gi|239948612|sp|O76042.2|ERIT1_HUMAN	48.148	0.034	RecName: Full=Putative uncharacterized protein encoded by ERC2-IT1
TT_06291	NA	NA	NA	NA	NA	NA	NA	NA	NA	NA	NA	NA	gi|20178342|sp|P50100.2|Y525_METKA	57.895	0.052	RecName: Full=Uncharacterized protein MK0525
TT_06300	NA	NA	NA	NA	NA	NA	NA	NA	NA	NA	NA	NA	gi|81620849|sp|Q9A1E0.1|SSTT_STRP1	25.962	0.18	RecName: Full=Serine/threonine transporter SstT
TT_06319	NA	NA	NA	NA	NA	NA	NA	NA	NA	NA	NA	NA	gi|408407682|sp|F1QBY1.1|NIPLB_DANRE	29.167	0.16	RecName: Full=Nipped-B-like protein B
TT_06330	NA	NA	NA	NA	NA	NA	NA	NA	NA	NA	NA	NA	gi|74582942|sp|O94586.1|HNT1_SCHPO	49.66	2.35e-41	RecName: Full=Hit family protein 1
TT_06367	NA	NA	NA	NA	NA	NA	NA	NA	NA	NA	NA	NA	gi|417589|sp|P32253.1|RASC_DICDI	36.321	4.27e-31	RecName: Full=Ras-like protein rasC
TT_06368	NA	NA	NA	NA	NA	NA	NA	NA	NA	NA	NA	NA	gi|38258854|sp|Q9ZVJ2.1|AMERL_ARATH	47.771	8.95e-42	RecName: Full=Uncharacterized protein At2g38710
TT_06421	NA	NA	NA	NA	NA	NA	NA	NA	NA	NA	NA	NA	gi|139186|sp|P17458.1|MVP_CRV	33.333	0.46	RecName: Full=Movement protein
TT_06435	NA	NA	NA	NA	NA	NA	NA	NA	NA	NA	NA	NA	gi|81545365|sp|Q9KU87.1|RLME_VIBCH	50	0.51	RecName: Full=Ribosomal RNA large subunit methyltransferase E
TT_06502	NA	NA	NA	NA	NA	NA	NA	NA	NA	NA	NA	NA	gi|1042851773|sp|G3Y424.1|YANF_ASPNA	44.444	1.03e-05	RecName: Full=FAD-dependent monooxygenase yanF
TT_06504	NA	NA	NA	NA	NA	NA	NA	NA	NA	NA	NA	NA	gi|2492751|sp|Q00278.1|AFLD_ASPPU	47.727	9.76e-19	RecName: Full=Norsolorinic acid ketoreductase
TT_06505	NA	NA	NA	NA	NA	NA	NA	NA	NA	NA	NA	NA	gi|1352912024|sp|M2Y1A3.1|NOR1_DOTSN	46.667	7.47e-36	RecName: Full=Norsolorinic acid ketoreductase nor1
TT_06516	NA	NA	NA	NA	NA	NA	NA	NA	NA	NA	NA	NA	gi|74654577|sp|O13899.1|YF38_SCHPO	23.554	1.59e-07	RecName: Full=Uncharacterized CDP-alcohol phosphatidyltransferase class-I family protein C22A12.08c
TT_06519	NA	NA	NA	NA	NA	NA	NA	NA	NA	NA	NA	NA	gi|130582|sp|P10978.1|POLX_TOBAC	39.655	0.007	RecName: Full=Retrovirus-related Pol polyprotein from transposon TNT 1-94
TT_06543	NA	NA	NA	NA	NA	NA	NA	NA	NA	NA	NA	NA	gi|60390959|sp|Q9FF61.1|SM3L1_ARATH	36.275	3.59e-08	RecName: Full=Putative SWI/SNF-related matrix-associated actin-dependent regulator of chromatin subfamily A member 3-like 1
TT_06613	NA	NA	NA	NA	NA	NA	NA	NA	NA	NA	NA	NA	gi|298351524|sp|B8MZ41.1|AGDC_ASPFN	51.471	1.17e-16	RecName: Full=Probable alpha/beta-glucosidase agdC
TT_06686	NA	NA	NA	NA	NA	NA	NA	NA	NA	NA	NA	NA	gi|1133968733|sp|A0A0E0RTV6.2|ZEB1_GIBZE	52.778	7.47e-06	RecName: Full=FAD-linked oxidoreductase ZEB1
TT_06730	NA	NA	NA	NA	NA	NA	NA	NA	NA	NA	NA	NA	gi|1703431|sp|Q10723.1|ARS_VOLCA	38.321	1.37e-115	RecName: Full=Arylsulfatase
TT_06734	NA	NA	NA	NA	NA	NA	NA	NA	NA	NA	NA	NA	gi|1279751566|sp|A0A084API4.1|SAT14_STACB	49.412	2.05e-20	RecName: Full=Putative O-acetyltransferase SAT14
TT_06757	NA	NA	NA	NA	NA	NA	NA	NA	NA	NA	NA	NA	gi|123043660|sp|Q0QLE4.1|DML_EUBBA	31.132	4.95e-07	RecName: Full=2,3-dimethylmalate lyase
TT_06794	NA	NA	NA	NA	NA	NA	NA	NA	NA	NA	NA	NA	gi|46576535|sp|Q87M30.1|EFG2_VIBPA	38.776	0.36	RecName: Full=Elongation factor G 2
TT_06795	NA	NA	NA	NA	NA	NA	NA	NA	NA	NA	NA	NA	gi|1076761170|sp|S0DXJ2.1|FUB8_GIBF5	28.169	0.02	RecName: Full=Non-canonical non-ribosomal peptide synthetase FUB8
TT_06880	NA	NA	NA	NA	NA	NA	NA	NA	NA	NA	NA	NA	gi|229462806|sp|P52747.2|ZN143_HUMAN	29.016	5.32e-16	RecName: Full=Zinc finger protein 143
TT_06950	NA	NA	NA	NA	NA	NA	NA	NA	NA	NA	NA	NA	gi|75206861|sp|Q9SN39.1|PP320_ARATH	30.263	0.21	RecName: Full=Pentatricopeptide repeat-containing protein DOT4, chloroplastic
TT_06973	NA	NA	NA	NA	NA	NA	NA	NA	NA	NA	NA	NA	gi|3913786|sp|Q42434.1|BIP_SPIOL	44.681	0.27	RecName: Full=Luminal-binding protein
TT_06989	NA	NA	NA	NA	NA	NA	NA	NA	GH18	CBM50	CBM18	N	gi|125727|sp|P09805.1|KTXA_KLULA	42.495	3.77e-116	RecName: Full=Killer toxin subunits alpha/beta
TT_07000	NA	NA	NA	NA	NA	NA	NA	NA	NA	NA	NA	NA	gi|81911988|sp|Q7TMQ7.1|WDR91_MOUSE	55.556	0.88	RecName: Full=WD repeat-containing protein 91
TT_07051	NA	NA	NA	NA	NA	NA	NA	NA	NA	NA	NA	NA	gi|121938270|sp|Q2TZY0.1|PLYB_ASPOR	46.552	1.02e-06	RecName: Full=Probable pectate lyase B
TT_07087	NA	NA	NA	NA	NA	NA	NA	NA	NA	NA	NA	NA	gi|74573145|sp|Q96YD0.1|UDGA_SULTO	41.304	0.16	RecName: Full=Type-4 uracil-DNA glycosylase
TT_07093	NA	NA	NA	NA	NA	NA	NA	NA	NA	NA	NA	NA	gi|20139097|sp|Q98AT3.1|NIFW_RHILO	36	0.18	RecName: Full=Nitrogenase-stabilizing/protective protein NifW
TT_07099	NA	NA	NA	NA	NA	NA	NA	NA	NA	NA	NA	NA	gi|408387552|sp|P86360.1|ALL2_THAPI	32.258	0.66	RecName: Full=Allergen Tha p 2
TT_07101	NA	NA	NA	NA	NA	NA	NA	NA	NA	NA	NA	NA	gi|82196776|sp|Q5U752.1|MX_SOLSE	26.75	4.51e-40	RecName: Full=Interferon-induced GTP-binding protein Mx
TT_07102	NA	NA	NA	NA	NA	NA	NA	NA	PL26			N	gi|251757355|sp|O31530.2|YETA_BACSU	33.566	2.63e-134	RecName: Full=Uncharacterized protein YetA
TT_07103	NA	NA	NA	NA	NA	NA	NA	NA	NA	NA	NA	NA	gi|731893|sp|P40445.1|YIQ6_YEAST	42.166	1.25e-143	RecName: Full=Uncharacterized transporter YIL166C
TT_07150	NA	NA	NA	NA	NA	NA	NA	NA	NA	NA	NA	NA	gi|952543468|sp|C7BKP9.1|PATOX_PHOAA	35.526	1.6e-05	RecName: Full=Toxin PAU_02230
TT_07181	NA	NA	NA	NA	NA	NA	NA	NA	NA	NA	NA	NA	gi|254799152|sp|B3R010.1|RL15_PHYMT	27.679	0.59	RecName: Full=50S ribosomal protein L15
TT_07186	NA	NA	NA	NA	NA	NA	NA	NA	NA	NA	NA	NA	gi|74592879|sp|Q5ATG7.1|APDF_EMENI	45.131	7.73e-132	RecName: Full=Aspyridones efflux protein apdF
TT_07201	NA	NA	NA	NA	NA	NA	NA	NA	NA	NA	NA	NA	gi|121739917|sp|Q0CS59.1|ATAA_ASPTN	44.444	6.86e-09	RecName: Full=MFS acetylaranotin efflux transporter ataA
TT_07245	NA	NA	NA	NA	NA	NA	NA	NA	NA	NA	NA	NA	gi|130405|sp|P04323.1|POL3_DROME	46.512	0.001	RecName: Full=Retrovirus-related Pol polyprotein from transposon 17.6
[truncated: 9,116 more rows]

## Sheet: GLCvsBX
gene_id	Start	End	Strand	logFC	logCPM	LR	PValue	FDR	cazy_domain_1	cazy_domain_2	cazy_domain_3	signalp	gi	pident	evalue	description
[truncated: 9,310 more rows]
